# Supplementary material for: Metabolic Signatures of Four Polygonatum Rhizoma Species Mapped Using Untargeted Metabolomics
Source: Metabolites. 2025 Oct 22;15(11):682. doi: 10.3390/metabo15110682 (PMC12654418; doi:10.3390/metabo15110682)
Supplement: Supplementary file 1 [file metabolites-15-00682-s001.zip]

Archive with 4 entries (4 files):
- Supplemental_Table_1.xlsx
- Supplemental_Table_2.xlsx
- Supplemental_Table_3.xls
- Supplementary Protocol S1.pdf
