# Supplementary material for: Metabolic Signatures of Four Polygonatum Rhizoma Species Mapped Using Untargeted Metabolomics
Source: Metabolites. 2025 Oct 22;15(11):682. doi: 10.3390/metabo15110682 (PMC12654418; doi:10.3390/metabo15110682)
Supplement: Supplementary file 1 [file metabolites-15-00682-s001.zip › Supplemental_Table_1.xlsx]

## Sheet: Supplemental Table 1
Supplemental Table 2 Unique metabolite features were detected among all four different Polygonati rhizome
Metabolites	Polygonatum cyrtonema Hua (PC)	Polygonatum kingianum Coll. et Hemsl.(PK)	Polygonatum odoratum (Mill.) Druce (PO)	Polygonatum sibiricum Red.(PS)
p-HPEA-EDA	1	0	0	1
Octadecanoic acid, 2-mercapto-; alpha-Mercaptostearic acid	1	1	1	1
PC(11:0/0:0)[U]	1	1	1	0
PA(18:4(6Z,9Z,12Z,15Z)/20:4(5Z,8Z,11Z,14Z))	1	1	1	1
7b-Hydroxy-3-oxo-5b-cholanoic acid	1	1	1	0
Sulfotep	1	1	1	1
Tyrosol	1	0	0	1
Taurine	1	1	1	1
Benzyl ethyl ether	1	0	1	1
3-Hydroxyphenytoin	1	1	0	0
alpha-Zearalanol	1	1	1	0
5-Hydroxy-L-tryptophan	1	0	1	1
Palmitoleoyl 3-carbacyclic Phosphatidic Acid	1	0	0	1
2,4-Diamino-6,7-dimethoxyquinazoline	1	1	1	1
1-Arachidonoyl Glycerol-d5	1	1	1	1
NS 1619	1	1	1	1
Lamivudine-monophosphate	1	0	1	1
Lactaldehyde	1	1	1	1
4-O-Methylgalactinol	1	1	1	1
9-Octadecenoic acid, 18-fluoro-, (Z)-; Oleic acid, 18-fluoro-	1	1	0	0
Ribavirin	1	1	0	0
Ethyl menthane carboxamide	1	1	1	1
N-(1-Deoxy-1-fructosyl)valine	1	1	1	1
1-(2-Thienyl)-1-heptanone	1	1	1	1
L-Formylkynurenine	1	0	1	1
Glutinic acid	1	1	1	1
N-decanoyl-L-Homoserine lactone	1	1	1	1
Glycylleucine	1	1	1	1
Naphthalene-1,2-diol	1	1	0	1
N-Acetyl-D-mannosaminolactone	1	1	1	1
N-palmitoyl-phosphoethanolamine	1	1	1	1
Propionic acid	1	0	1	1
p-Methoxycinnamaldehyde	1	1	1	1
desethylzaleplon	1	1	1	0
PE(14:1(9Z)/16:1(9Z))	1	1	1	1
17-trifluoromethylphenyl trinor PGF2α methyl ester	1	1	0	1
N-Desmethylzolmitriptan	1	1	1	1
DMABA-d4 NHS ester	1	1	1	1
N-Methylcalystegine C1	1	1	1	1
N-Acetyltaurine	1	0	1	1
Doxepin N-oxide glucuronide	1	1	1	0
diflorasone diacetate	1	1	0	1
Glabranin	1	0	1	1
BENFLUOREX	1	1	1	1
PI(18:4(6Z,9Z,12Z,15Z)/22:6(4Z,7Z,10Z,13Z,16Z,19Z))	1	1	1	1
MK 0457	1	1	1	1
PS(O-18:0/0:0)	1	1	1	1
(4beta,5beta,6beta,14beta,15alpha,20S,22R)-5,6-Epoxy-4,14,15-trihydroxy-1-oxowitha-2,24-dienolide	1	1	1	1
Bialaphos	1	1	1	1
1-Fluorocyclohexadiene-cis,cis-1,2-diol	1	1	1	0
Tyrosyl-Glutamate	1	1	1	1
Benzyl beta-primeveroside	1	0	1	1
Lyso-PAF C-16	1	1	1	1
SQMG(16:1(9Z)/0:0)	1	1	0	1
2-Deoxysepiapterin	1	1	0	0
N-Desmethyltolmetin	1	1	0	1
CDP-DG(16:1(9Z)/20:4(5Z,8Z,11Z,14Z))	1	1	0	1
Monomenthyl succinate	1	1	1	1
L-Homoserine	1	1	1	1
Fukiic acid	1	0	1	1
(R)-Dihydromaleimide	1	1	1	1
3-Hydroxytetradecanedioic acid	1	1	1	1
PG(16:0/22:2(13Z,16Z))	1	1	1	1
N4-Acetylsulfadoxine	1	1	0	1
Quinoxaline	1	1	1	1
PI(15:0/20:3(8Z,11Z,14Z))	1	1	1	1
Fruticosonine	1	1	1	1
Atracurium	1	0	0	1
(S)-Lisofylline	1	1	1	1
Phenylacetylglutamine	1	0	1	1
2-Deoxy-D-ribitol	1	1	1	1
Lysyl-Tryptophan	1	0	1	1
PC(O-5:0/0:0)[R]	1	1	1	1
1-Octadecyl Lysophosphatidic Acid	1	1	1	1
Angiotensin (1-7)	1	0	1	1
Demethyl-desacetyl-rifamycin S	1	1	1	1
6-(Isopropylthio)purine	1	1	1	1
Cepharadione B	1	1	1	1
Adenosine 5'-phosphate disodium	1	1	1	1
Dioscorine	1	1	0	1
(S)-MG132	1	1	1	1
5'-Methylthioadenosine	1	0	1	1
Deoxypumiloside	1	1	1	1
Diphenylcarbazide	1	1	1	1
18-fluoro-9Z-octadecenoic acid	1	1	1	1
Dibenzo[1,4]dioxin-2,3-dione	1	1	1	1
Farnesyl diphosphate	1	1	0	1
Grevilline B	1	0	1	1
Pravadoline	1	1	1	1
1-(gamma-Glutamylamino)cyclopropanecarboxylic acid	1	1	1	1
Cubebinone	1	1	1	1
Benzaldehyde, p-amino-, thiosemicarbazone	1	1	1	1
9-Azabicyclo[3.3.1]nonane, 1H-indazole-3-carboxamide deriv.	1	1	1	0
3-Ethyl-1,2-cyclopentanedione	1	0	1	1
Dextromethorphan	1	0	0	1
PC(O-6:0/O-6:0)	1	1	1	1
Benzo[b]fluoranthene	1	1	1	1
Gentamicin	1	1	1	1
N6-Methyl-2'-deoxyadenosine	1	1	1	1
Akuammicine	1	1	1	1
Cyanidin 3-(6-acetylgalactoside)	1	1	1	1
I-Methyl-4-nitro-imidazole	1	1	1	1
Tiapride	1	1	0	0
gamma-Coniceine	1	1	1	1
Sparfloxacin	1	1	1	1
MRE-269	1	1	1	1
D-Tartaric acid	1	1	1	1
3-Methylpyrrolo[1,2-a]pyrazine	1	1	1	1
Sannamycin A	1	1	1	1
GW 9578	1	1	1	1
Corchorosol A	1	1	1	1
Febrifugine	1	1	0	0
N-(furan-2-ylmethyl)-1H-pyrazolo[3,4-d]pyrimidin-4-amine	1	1	1	1
Ethohexadiol	1	1	1	1
1-Deoxy-D-ribitol	1	1	1	1
L-a-Lysophosphatidylserine	1	1	1	1
1-O-(2R-hydroxy-heneicosanyl)-sn-glycerol	1	1	1	1
4-Fluorocyclohexadiene-cis,cis-1,2-diol-1-carboxylate	1	1	1	1
Balfourodine	1	0	0	1
(S)-Verimol F	1	0	1	1
Thiamylal	1	1	0	1
Maleic hydrazide	1	1	1	1
Ipomeanine	1	1	1	1
p-Mentha-1,3,5,8-tetraene	1	1	1	1
Ouabain	1	1	1	1
1-Phenyl-2-(diethylamino)-1-propanol	1	1	1	1
CAY10412	1	1	0	1
20-Oxo-leukotriene E4	1	1	1	1
trans-Cinnamic acid	1	1	1	1
PG(12:0/20:3(8Z,11Z,14Z))	1	1	0	0
Arginyl-Serine	1	1	0	1
Kanamycin	1	1	1	0
Scytalone	1	1	1	1
POB-PC	1	1	1	1
1-dimethylarsinoyl-(2Z,5Z, 8Z,11Z,14Z,17Z)-heneicosahexaene	1	0	1	0
(2-{[3-(3,4-dihydroxy-5-methoxyphenyl)prop-2-enoyl]oxy}ethyl)trimethylazanium	1	1	1	1
Liquid thiophthene	1	1	1	1
Benzo[k]fluoranthene	1	1	1	0
PC(6:0/7:0)[U]	1	1	1	1
Dihydrouracil	1	1	1	1
Indolelactic acid	1	0	1	1
2-Aceto-2-hydroxybutyric acid	1	1	1	1
2-(Formamido)-N1-(5-phospho-D-ribosyl)acetamidine	1	1	1	1
N-Methylschinifoline	1	1	1	1
Medicocarpin	1	1	0	0
2-Fluoroaniline	1	1	1	1
Ketodoxapram	1	1	1	1
6-Methylcoumarin	1	1	1	1
Dimethindene	1	0	1	1
Isouron	1	1	1	1
7-Cyano-7-deazaguanine	1	1	1	1
6-Acetamido-3-aminohexanoate	1	1	1	1
Oxaburimamide	1	1	1	1
2-Fluoro-3-guanidinopropionic acid	1	1	1	1
2-Carboxy-1-[5-(2-carboxy-1-pyrrolidinyl)-2-hydroxy-2,4-pentadienylidene]pyrrolidinium	1	1	1	1
4H-Pyrido[1,2-a]pyrimidin-4-one, 3-ethyl-6,7,8,9-tetrahydro-2-methyl-	1	1	0	1
Cyclic 2,3-bisphospho-D-glycerate	1	1	1	1
Methylglutaric acid	1	1	1	1
Isoelemicin	1	1	1	1
(-)-8-(2-Carboxy-1-phenylethyl)-3,5,7-trihydroxyflavone delta-lactone	1	1	1	0
Methionyl-Valine	1	1	1	1
Balofloxacin	1	1	1	1
Caffeoylferuloylspermidine	1	1	1	1
Pentoxifylline alcohol	1	1	1	1
5-Amino-4-imidazole carboxylate	1	1	1	1
SM(d18:1/0:0)	1	1	1	1
Anatalline	1	1	1	1
Guanosine monophosphate	1	1	1	1
Gamma-glutamyl-Methionine	1	1	1	1
1-Aminocyclopropanecarboxylic acid	1	1	1	1
Famciclovir	1	1	1	1
6alpha-Fluoro-11beta,17-dihydroxypregn-4-ene-3,20-dione	1	1	1	1
Acebutolol	1	1	0	0
Nicotinic acid	1	1	1	1
PIP(16:1(9Z)/18:0)	1	1	1	1
3-O-acetylecdysone 2-phosphate	1	0	1	1
Sphinganine 1-phosphate	1	1	1	1
Furafylline	1	1	1	1
N- (3-TRIFLUOROMETHYLPHENYL)PIPERAZINE (TFMPP)	1	1	1	1
xi-Dihydro-5-octyl-2(3H)-furanone	1	1	0	1
4-Hydroxy-1H-indole-3-acetonitrile	1	1	1	1
ALANYL-dl-LEUCINE	1	1	1	1
Erucic acid	1	1	1	1
Mefenamic acid Metabolite (Anthranilic acid, N-(a3-hydroxy-2,3-xylyl)-)	1	1	1	1
Lyngbic acid	1	1	0	1
W123	1	1	0	0
Allantoic acid	1	1	1	1
Hexanethioic acid S-propyl ester	1	1	1	1
{[(1E)-1-(4-methoxyphenyl)pent-1-en-3-yl]oxy}sulfonic acid	1	1	1	1
Asparaginyl-Cysteine	1	0	1	1
Amikacin	1	1	1	0
3-Methyl-9H-carbazole-9-carboxaldehyde	1	1	1	1
2-hydroxymethylolanzapine	1	0	0	1
Toluate	1	1	1	1
N-Acetyl-D-quinovosamine	1	1	1	1
4-Hydroxyandrostenedione glucuronide	1	1	1	1
(-)-Hygroline	1	1	1	1
L-Hexahydro-3-imino-1,2,4-oxadiazepine-3-carboxylic acid	1	1	1	1
Caulerpin	1	1	1	1
Secoisolariciresinol	1	1	1	0
Acutilobin	1	1	1	1
octadecan-3Z,13Z-dien-1-ol	1	1	1	1
Strychnine	1	1	1	1
Nonanoic acid, 8-hydroxy-, (R)-; (-)-(R)-8-Hydroxynonanoic acid	1	1	1	1
2-Methoxy-3-methylpyrazine	1	1	1	1
N-Glycoloyl-neuraminate	1	1	1	1
Reduced riboflavin	1	1	1	1
DHAP(10:0)	1	1	1	1
2,3-Dimethylthiophene	1	0	1	1
Pinacidil	1	1	1	1
C17 Sphingosine-1-phosphate	1	1	1	1
Isoxanthopterin	1	1	1	1
OKHdiA-PC	1	1	1	1
Clusin	1	1	1	1
N-(Aminomethyl)urea	1	1	1	1
Istamycin B	1	1	1	1
MeIQ	1	0	1	0
L-Tryptophan	1	1	1	1
homosalate	1	1	1	1
Acetylcholine	1	1	1	1
Iso-Valeraldehyde	1	1	1	1
Nitroxoline	1	1	1	1
Petasinine	1	1	1	1
Hippuric acid	1	1	1	1
DNOC	1	1	1	1
4,11,13,15-Tetrahydroridentin B	1	1	1	1
Dehydrocarpaine I	1	1	1	1
2-(Methylthiomethyl)-3-phenyl-2-propenal	1	1	1	1
8-O-Methyloblongine	1	1	1	0
2-Aminoadenosine	1	1	1	1
Phenylethanolaminium	1	1	1	1
Cytochalasin Opho	1	1	1	1
8-(Methylthio)octanenitrile	1	1	1	1
Glycyl-Cysteine	1	1	1	0
(6R,7S)-6,7-Epoxy-1,3-tetradecadiyne	1	1	1	1
N'-Phosphoguanidinoethyl methyl phosphate	1	1	1	1
Caohuoside D	1	0	1	1
Menthyl lactate	1	1	1	1
2-methyl-3-(sulfooxy)propanoic acid	1	1	1	1
Cysteinyl-Threonine	1	1	1	1
2-ethyl-1,5-dimethyl-3,3-diphenylpyrrolinium (EDDP)	1	1	1	1
PG(O-18:0/20:3(8Z,11Z,14Z))	1	1	1	1
Geosmin	1	1	1	1
Poloxalene	1	1	1	1
Tiglic acid	1	1	1	1
Hesperetin	1	1	1	1
1-(3-Methylbutanoyl)-6-apiosylglucose	1	1	1	1
Fosfomycin calcium	1	1	1	1
Pentylbenzene	1	1	1	1
Ximelagatran	1	1	1	1
Homocysteinesulfinic acid	1	1	1	1
TMC-1C	1	0	1	1
Quinapril	1	0	1	1
Pyrimethanil	1	1	1	1
Estrane skeleton	1	1	1	1
4-Oxo-4-(3-pyridyl)-butanamide	1	1	1	1
17-Methylandrosta-2,4-dieno[2,3-d]isoxazol-17beta-ol	1	1	1	1
DICTAMNINE	1	1	1	1
1-[2-Methyl-3-(methylthio) allyl]cyclohex-2-enol	1	1	1	1
Haematopodin	1	1	1	1
8-Hydroxy-7-methylguanine	1	1	1	1
Isopropyl apiosylglucoside	1	1	1	1
Fumaric acid	1	1	1	1
3Z,6Z,9Z-Tricosatriene	1	1	1	1
Ajocysteine	1	1	1	1
Sesamin	1	1	1	1
1H-1,2,4-Triazole-1-propanoic acid, 3-ethyl-4,5-dihydro-5-oxo-4-(2-phenoxyethyl)-	1	1	1	1
Phenol sulphate	1	1	1	1
Methionine sulfoxide	1	1	1	1
Cholic acid glucuronide	1	1	1	1
2-Amino-6-methyldipyrido[1,2-a:3',2'-d]imidazole	1	1	1	1
(±)-Flurbiprofen	1	1	1	1
Biuret	1	1	1	1
Piperidine	1	1	1	1
Homocitric acid	1	1	1	1
Butyl (S)-3-hydroxybutyrate [arabinosyl-(1->6)-glucoside]	1	1	1	1
1,2-Bis(4-nitrophenyl)ethane	1	1	1	1
JWH 018 2-hydroxyindole metabolite-d9	1	1	1	1
24-Norursa-3,9(11),12-triene	1	1	1	1
N-Nitrosomorpholine	1	1	1	1
Furfuryl acetate	1	1	1	1
5-Nonadecyl-1,3-benzenediol	1	1	1	1
2-Amino-1,6-dimethylfuro[3,2-e]imidazo[4,5-b]pyridine	1	1	0	1
Esmolol	1	1	1	1
flunixin	1	1	1	1
Pterine	1	1	1	1
3'-Hydroxytrimethoprim	1	1	1	1
Vomicine	1	1	0	0
Isocitric acid	1	1	1	1
DMXB-A	1	1	1	1
Thymidine	1	1	1	1
Capryloylglycine	1	1	1	1
Benzothiazole	1	1	1	1
6b-Hydroxy-8a-methoxy-7(11)-eremophilen-12,8-olide	1	1	1	1
3-(Methylthio)propyl acetate	1	1	1	1
N-Methoxyspirobrassinol methyl ether	1	1	1	1
1-Hydroxypentane-1,2,5-tricarboxylate	1	1	1	1
2,5-Diisopropyl-3-methylphenol	1	1	1	1
alpha-Hydroxy-1-methyl-1H-indole-3-propanoic acid	1	1	1	1
Fosinopril	1	1	1	1
LysoPE(18:1(11Z)/0:0)	1	1	1	1
3-methyl-2-Quinoxalinone	1	1	1	1
Homocapsaicin	1	1	1	1
Niacinamide	1	1	1	1
Brassylic acid	1	1	1	1
2-Hydroxy-6-ketononatrienedioate	1	1	1	1
Syndesine	1	1	1	1
Perindopril erbumine	1	1	1	1
Stipitatate	1	1	1	1
3-Oxododecanoic acid glycerides	1	1	1	1
Diethylpropion(metabolite V-glucuronide)	1	1	1	1
Histidinyl-Phenylalanine	1	1	1	1
Indoleacrylic acid	1	1	1	1
Fumitremorgin B	1	1	1	1
Nefopam	1	1	1	1
SECURININE	1	1	1	1
D-Aspartic acid	1	1	1	1
Isobutylglycine	1	1	1	1
Tetralin	1	1	1	1
S-Acetyl dihydroasparagusic acid	1	1	1	1
Dimethylallyl pyrophosphate	1	1	1	1
hentriacontan-16-ol	1	1	1	1
Diphenylmethylphosphine	1	1	1	1
15-deoxy-δ-12,14-PGJ2	1	1	1	1
Serratanidine	1	1	1	1
2-[(Methylthio)methyl]-2-butenal	1	1	1	1
Phenylacetic acid	1	1	1	1
8-METHYLCAFFEINE	1	1	1	1
Methyloxaloacetate	1	1	1	1
Solacaproine	1	0	1	1
Proteacin	1	1	1	1
4-Methyl-2-phenyl-2-pentenal	1	1	1	1
Methylenediurea	1	0	1	1
2-Hydroxyisophthalic acid	1	1	1	1
4-Nitroquinoline-1-oxide	1	1	1	1
4-Fluorophenol	1	1	1	1
Androsterone	1	1	1	1
Fluoxetine	1	1	1	1
4-Ethyl-2-hydroxy-3-methyl-2-cyclopenten-1-one	1	1	1	1
FK-866	1	1	1	1
7-Acetamidonitrazepam	1	1	1	1
3-[(2-Methyl-3-furanyl)thio]-4-heptanone	1	1	1	1
N-dodecanoyl-L-Homoserine lactone	1	1	1	1
Aminofurantoin	1	1	1	1
6-(acetyloxy)-3,4,5-trihydroxyoxane-2-carboxylic acid	1	1	1	1
Phosphorylcholine	1	1	1	1
Hydroxy-alpha-sanshool	1	1	1	1
4-(3,4-Dihydroxyphenyl)-2,3-dihydro-2,3-dihydroxy-1H-phenalen-1-one	1	1	1	1
Menthone 1,2-glyceryl ketal	1	1	1	1
Prostaglandin D2	1	1	1	1
Sodium fluoroacetate	1	1	1	1
N-Methylhydantoin	1	1	1	1
m-Coumaric acid	1	1	1	1
N-palmitoyl glutamine	1	1	1	1
4-Hydroxyphthalate	1	1	1	1
Hydroxybifemelane (M2)	1	1	1	1
5-Hydroxyindoleacetylglycine	1	1	1	1
Undecanoic acid	1	1	1	1
Pyridoxal Phosphate	1	1	1	1
3-Sulfomuconate	1	1	1	1
7-O-Demethylterazosin	1	1	1	1
Furmecyclox	1	1	1	1
Cysteinyl-Isoleucine	1	1	1	1
Lincomycin	1	1	1	1
PC(6:0/6:0)[S]	1	1	1	1
Glutamyl-Aspartate	1	1	1	1
Ranolazine	1	1	1	1
Fragransol C	1	0	1	1
Horhammericine	1	1	1	1
Ribalinium	1	1	1	1
Leu Ala	1	1	1	1
Chrysene	1	1	0	0
3-Oxotetradecanoic acid	1	1	1	1
Caryoptosidic acid	1	1	1	1
Phenylbutazone	1	1	1	1
5'-Dehydroadenosine	1	1	1	0
3-Aminopropanal	1	1	1	1
Niflumic Acid	1	1	1	1
Dehydro-L-(+)-ascorbic acid dimer	1	1	1	1
Diketopiperazine derivative of Quinapril	1	0	1	1
CAY10408	1	1	1	1
Platydesminium	1	0	1	1
(R)-Pterosin B	1	1	1	1
3-Isopropyl-1,2-cyclopentanedione	1	1	1	1
CPA(18:0/0:0)	1	1	1	0
1,2,4-Trithiolane	1	1	1	1
GANT 61	1	1	1	1
Salicylic acid	1	1	1	1
HEPTAMINOL	1	1	1	1
6-hydroxy-2H-1,3-benzodioxole-5-carboxylic acid	1	1	1	1
Triamcinolone acetonide glucuronide	1	1	1	1
Pinacidil-N-Oxide	1	1	1	1
Osmanthuside A	1	1	1	1
5,6,7,8-Tetrahydroquinoxaline	1	1	1	1
N-[2-(3,4-Dimethoxyphenyl)ethyl]-3,4-dimethoxycinnamic acid amide	1	1	0	0
Imidazolepropionic acid	1	0	1	1
Peganine	1	1	1	0
PC(5:0/5:0)	1	1	0	1
Rhein	1	1	1	1
3-(2-Methylpropanoyloxy)-8-(3-methylbutanoyloxy)-9,10-epoxy-p-mentha-1,3,5-triene	1	1	0	1
3,4-Dihydroxybenzaldehyde	1	1	1	1
22-Acetylpriverogenin B	1	1	1	0
3-Fluorocyclohexadiene-cis,cis-1,2-diol-1-carboxylate	1	1	1	1
L-Dopa	1	1	1	1
N6-Acetyl-L-lysine	1	1	1	1
3-O-(alpha-L-arabinopyranosyl-(1->6)-beta-D-glucopyranosyl) butyl 3S-hydroxybutanoate	1	1	1	1
Triacanthine	1	1	1	1
[3-(4-methoxyphenyl)propoxy]sulfonic acid	1	0	1	1
4-(1-piperazinyl)-1H-Indole (hydrochloride)	1	1	1	1
Ustiloxin D	1	1	1	1
Coriose	1	1	1	1
5-Methylchrysene	1	1	1	1
AM2232	1	1	1	1
N2-(3-Hydroxysuccinoyl)arginine	1	1	1	1
Styrene	1	1	1	1
Anastrozole	1	1	1	1
1-(3-Methyl-2-butenoyl)-6-apiosylglucose	1	1	0	1
C19 Sphingosine-1-phosphate	1	1	1	1
Nomilinic acid	1	1	1	1
PG(P-18:0/0:0)	1	1	1	1
3,5-Dihydroxyphenylglyoxylate	1	1	1	1
SR95531	1	1	1	1
(-)-Epigallocatechin sulfate	1	1	1	1
PC(6:0/6:0)	1	1	1	1
Quinone	1	1	1	1
1,8-Diazabicyclo[5.4.0]undec-7-ene	1	1	1	1
2-Acetylthiophene	1	1	1	1
Oxoadipic acid	1	1	1	1
3-(3,4-dimethoxyphenyl)-N-[2-(3,4-dimethoxyphenyl)-2-hydroxyethyl]prop-2-enimidic acid	1	1	1	1
Tumonoic Acid F	1	1	1	1
3-Hydroxy-2-(4-methylbenzoyl)-4H-1-benzopyran-4-one	1	1	1	1
Diphenoxylic acid(DPA)	1	1	1	1
3-Methyl-1,2-cyclopentanedione	1	1	1	1
Pseudomonine	1	0	1	1
(+)-Plicamine	1	1	1	1
4-Hydroxyriluzole	1	1	1	1
(R)-Lisofylline	1	1	1	1
CAY10638	1	1	1	1
4-Hydroxynonenal	1	1	1	1
U-73122	1	1	1	1
Zinnimidine	1	1	1	0
Erosnin	1	1	1	1
Diisopropyl adipate	1	1	1	1
11-Hydroxy-9-tridecenoic acid	1	1	1	1
S-Methyl benzenecarbothioate	1	1	1	1
N-Ethylmaleimide-S-glutathione	1	1	1	1
1-(8Z,11Z,14Z-eicosatrienoyl)-sn-glycero-3-phosphocholine	1	1	1	1
Linalyl isovalerate	1	1	1	1
Methyl phenyl disulfide	1	1	1	1
(S)-Pterosin A	1	1	1	1
Penicillin O	1	1	1	1
Cysteinyl-Proline	1	1	1	1
7-Methoxy-6-methyl-2H-1-benzopyran-2-one	1	0	1	0
LysoPE(0:0/18:4(6Z,9Z,12Z,15Z))	1	1	1	1
Cellulose, microcrystalline	1	0	0	1
1-Hydroxyepiacorone	1	1	1	0
(6E)-7-(3-hydroxyphenyl)-1-phenylhepta-4,6-dien-3-one	1	1	1	1
HI	1	1	1	1
LysoPC(20:4(8Z,11Z,14Z,17Z))	1	1	1	1
Indoleacetic acid	1	1	1	1
9,12-dioxo-dodecanoic acid	1	1	1	1
DAF-2	1	1	1	0
Tiaprost	1	1	1	1
N-Butylscopolamine	1	1	1	1
6'',6''-Dimethyl-3',4'-methylenedioxypyrano[2'',3'':7,8]flavone	1	1	1	1
2-N,6-N-Bis(2,3-dihydroxybenzoyl)-L-lysine amide	1	1	1	1
MG(0:0/20:4(8Z,11Z,14Z,17Z)/0:0)	1	1	1	1
Dehydrocyanaropicrin	1	1	1	1
(R)-(Homo)2-citrate	1	1	1	1
GYKI 52466	1	0	1	1
PG(O-18:0/18:3(6Z,9Z,12Z))	1	1	1	1
xi-3-Hydroxy-5-phenylpentanoic acid O-beta-D-Glucopyranoside	1	1	1	1
8Z-Heptadecene	1	1	1	1
cis-1,2-Dihydro-3-ethylcatechol	1	1	1	1
Hydralazine	1	1	1	1
(6beta,7alpha,12beta,13beta)-7-Hydroxy-11,16-dioxo-8,14-apianadien-22,6-olide	1	1	1	1
3-Oxododecanoic acid	1	1	1	1
4,5-Dihydropiperlonguminine	1	1	1	1
Isopentenyladenine	1	1	1	1
Alanyl-Leucine	1	1	1	1
7-Methyladenine	1	1	1	1
Arachidonic acid	1	1	1	1
6-Demethylsterigmatocystin	1	1	1	1
6-O-phosphonato-D-glucono-1,5-lactone(2-)	1	1	1	1
5β-Cholane-3α,24-diol	1	1	1	1
2,4,6-Triethyl-1,3,5-oxadithiane	1	1	1	1
3-hexenedioic acid	1	1	1	1
9-Octadecenoic acid, 18-fluoro-, (E)-	1	1	1	1
Thiolanilide	1	1	1	1
Methylitaconate	1	1	1	1
O-Succinyl-L-homoserine	1	1	1	1
2-Hydroxy-cis-hex-2,4-dienoate	1	1	1	1
Cidofovir	1	1	1	1
Pyridine-2-azo-p-dimethylaniline	1	1	1	1
Olsalazine-O-sulfate	1	1	1	1
1,3,7-Trimethyluric acid	1	1	1	1
Protionamide	1	1	1	1
5-Hydroxy-2-furoic acid	1	1	1	1
1-(Methylthio)-1-hexanethiol	1	1	1	1
Ascorbic acid	1	1	1	1
Glucosereductone	1	1	1	1
Sodium lauryl sulfate	1	1	1	1
2-Hydroxy-2-(2-oxopropyl)butanedioic acid	1	1	1	1
LysoPC(18:1(11Z))	1	1	1	1
Neoacrimarine G	1	1	1	1
Linoleic acid	1	1	1	1
Pyruvic acid	1	1	1	1
Pyrazosulfuron-ethyl	1	1	1	1
Tirandamycin	1	1	1	1
Oleic acid	1	1	1	1
Dihydrolipoate	1	1	1	1
5-O-(Indol-3-ylacetyl-myo-inositol) D-galactoside	1	1	1	1
2,6-Dihydroxybenzoic acid	1	1	1	1
Bis-N-butyl phthalate	1	1	1	1
HYDRASTININE	1	1	1	1
2,4-DINITROPHENOL	1	1	1	1
Metribuzin	1	1	1	1
15(S)-15-methyl PGF2α isopropyl ester	1	1	1	1
N-Phenylacetylaspartic acid	1	1	1	1
Trandolapril lactam (RU 46178)	1	1	1	1
Neocasomorphin (1-5)	1	1	1	1
(1RS,2RS)-Guaiacylglycerol 1-glucoside	1	1	1	1
Myxochelin B	1	1	1	1
2-C-Methyl-D-erythritol 4-phosphate	1	1	1	1
Indoleamine	1	1	1	1
Myristoleic acid	1	1	1	1
alpha-Terpineol formate	1	1	1	1
2-Heptylfuran	1	1	1	1
(+)-Galeon	1	1	1	0
PA(17:0/22:2(13Z,16Z))	1	1	1	1
2,4-dihydroxy-2-heptenedioc acid	1	1	1	1
1,5-Anhydro-4-deoxy-D-glycero-hex-3-en-2-ulose	1	1	1	1
Aminofluoropropionic acid	1	1	1	1
Grepafloxacin glucuronide	1	0	1	1
M-toluic Acid	1	1	1	1
Perillic acid	1	1	1	1
Ribose 1-phosphate	1	1	1	1
Hirsutin	1	1	1	1
Vitamin B6	1	1	1	1
Kaempferol 7-(6''-galloylglucoside)	1	1	1	1
24-Nor-5β-chol-22-ene-3α,7α,12α-triol	1	1	1	1
Nor-psi-tropine	1	1	1	1
1D-1-Guanidino-1-deoxy-3-dehydro-scyllo-inositol	1	1	1	1
N-(4-aminobutyl)-3-(3,4-dihydroxyphenyl)propanimidic acid	1	1	1	1
(2E)-Decenoyl-ACP	1	1	1	1
Zolpidem Metabolite X-1	1	1	1	1
4'-(DIMETHYLAMINO)AZOXYBENZENE N-OXIDE	1	1	1	1
7-beta-D-Glucopyranosyloxybutylidenephthalide	1	1	1	1
3-Propyl-1,2-cyclopentanedione	1	1	1	1
Diglycolic acid	1	1	1	1
Octan-2-one	1	1	1	1
Strictosidine aglycone	1	1	1	0
3-Dehydroquinic acid	1	1	1	1
10-Hydroxyprotriptyline	1	1	1	1
DMABA-d6 NHS ester	1	1	1	1
Bergapten	1	1	1	1
Cinereain	1	1	1	1
Epsilon-caprolactam	1	1	1	1
Zileuton	1	1	1	1
Tetrafluoroethylene	1	1	1	1
1-Propene, 1,3,3,3-tetrafluoro-2-(fluoromethoxy)-1-methoxy-, (Z)- (Compound C)	1	1	1	1
Persenone B	1	1	1	1
Epanolol	1	1	1	1
8-Heptadecenal	1	1	1	1
Rubraflavone C	1	1	1	0
N-Acetyl-L-alanine	1	1	1	1
S-Methyl-3-phospho-1-thio-D-glycerate	1	1	1	1
Bupirimate	1	1	1	1
3-Deoxyestradiol	1	1	1	1
Tetracaine N-oxide	1	1	1	1
L-NMMA	1	1	1	1
Galb1-4GlcNAcb1-3Galb1-4Glcb-Sp	1	1	1	1
1-Guanidino-1-deoxy-scyllo-inositol	1	1	1	1
TXA2	1	1	1	1
Loganin	1	1	0	1
Petroselinic acid	1	1	1	1
2-(2,4-dihydroxyphenyl)-2-oxoacetic acid	1	1	1	1
1-Stearoylglycerophosphoserine	1	1	1	1
3-Ethyl-5-methyl-1,2-cyclopentanedione	1	1	1	1
CMP-N-trimethyl-2-aminoethylphosphonate	1	1	1	1
Sedoheptulose	1	1	1	1
3-Mercaptohexyl hexanoate	1	1	1	1
gamma-L-Glutamyl-L-pipecolic acid	1	1	1	1
MS-275	1	1	1	1
PG(a-13:0/i-12:0)	1	1	1	1
3-Carboxy-4-methyl-5-propyl-2-furanpropionic acid	1	1	1	1
Decitabine	1	1	1	1
Glycylglycylglycine	1	1	1	1
(R)-Laudanidine	1	1	1	1
2-Hydroxy-2-(hydroxymethyl)-2H-pyran-3(6H)-one	1	1	1	1
N-Tritylaziridine	1	1	1	1
Talbutal	1	1	1	1
6-(4-{5,7-dihydroxy-4-oxo-6-[3,4,5-trihydroxy-6-(hydroxymethyl)oxan-2-yl]-8-(3,4,5-trihydroxyoxan-2-yl)-4H-chromen-2-yl}-2-hydroxyphenoxy)-3,4,5-trihydroxyoxane-2-carboxylic acid	1	0	1	1
7-Azaindolizine	1	1	1	1
Sodium glucuronate	1	1	1	1
5-Hydroxy-2,4-dioxopentanoate	1	1	1	1
2-(4-Hydroxyphenyl)naphthalic anhydride	1	0	1	1
Perindoprilat glucuronide	1	1	1	1
Indole	1	1	1	1
4-(4-Hydroxyphenyl)-2-butanone	1	1	1	1
Imidazoleacetic acid ribotide	1	1	1	1
L-3-Cyanoalanine	1	1	1	1
Gibberellin A24	1	1	1	1
4-Amino-6,7-dimethoxy-2-(1-piperazinyl)quinazoline	1	1	1	1
Amidosulfonic acid	1	1	1	1
Dihydro-4,6-dimethyl-2-(2-methylpropyl)-4H-1,3,5-dithiazine	1	1	1	1
Pipemidic acid	1	1	1	1
5-Methoxynoracronycine	1	1	1	1
Pyricarbate	1	1	1	1
2'-Deoxy-5-hydroxymethylcytidine-5'-triphosphate	1	1	1	1
cis-Zeatin riboside	1	1	1	1
1-Tritriacontanol	1	1	1	1
2-Phenylethanol glucuronide	1	1	1	1
Dihydrozeatin-9-N-glucoside	1	1	1	0
Zolazepam	1	1	1	1
Arsenate	1	1	1	1
Carapanaubine	1	1	1	1
E-64	1	1	1	1
2-Hydroxy-3-keto-5-methylthiopentenyl-1-phosphate	1	1	1	1
4-Guanidinobutanamide	1	1	1	1
Ipecac (Methylpsychotrine)	1	1	1	1
6-Deoxy-5-ketofructose 1-phosphate	1	1	1	1
2-Methylbutyroylcarnitine	1	1	1	1
5-hydroxysebacate	1	1	1	1
1-tetradecanyl-2-(8-[3]-ladderane-octanyl)-sn-glycerophosphocholine	1	1	1	1
D-Xylulose 5-phosphate	1	1	1	1
(R)-2-Hydroxy-7,8-dimethoxy-2H-1,4-benzoxazin-3(4H)-one 2-glucoside	1	1	1	1
5-Nitrosalicylate	1	1	1	1
2,4,6-Octatriyn-1-ol	1	1	1	1
5-Ethyl-3-methyl-2E,4E,6E-nonatriene	1	1	1	1
3alpha-Tigloyloxytropane N-oxide	1	1	1	1
Idebenone Metabolite (Benzenebutanoic acid, 2,5-dihydroxy-3,4-dimethoxy-6-methyl-)	1	1	1	1
10-hydroxy-11-dodecenoic acid	1	1	1	1
AMPA	1	1	1	1
U-51605	1	1	1	0
Isonocardicin A	1	1	1	1
1-Methoxy-3-methylene-2-pentanone	1	1	1	1
3Z,6Z,9Z-Pentacosatriene	1	1	1	1
NYLIDRIN	1	1	1	1
CILOSTAZOL	1	1	1	1
Clavaminic acid	1	1	1	1
cis-3-(6-Hydroxy-7-methoxy-5-benzofuranyl)acrylic acid	1	1	1	1
alpha-D-Mannoheptulopyranose	1	1	1	1
N-Acetylcarbocysteine	1	1	1	1
(+)-(1R,2R)-1,2-Diphenylethane-1,2-diol	1	1	1	1
2-Hydroxyethanesulfonate	1	1	1	1
Supinine	1	1	1	1
6-hydroxy-4-methyl-2-oxo-2H-chromen-7-yl acetate	1	1	1	1
Fumonisin FP1	1	1	1	1
Tetrahydrocurcumin	1	1	1	1
Miraxanthin-II	1	1	1	1
3-Hydroxysebacic acid	1	0	1	1
Coumarin	1	1	1	1
1,3,9-Trimethyluric acid	1	1	1	1
2,5-Dimethyl-3-(methyldithio)furan	1	1	1	1
(2E,4E)-2,4-Dodecadienal	1	1	1	1
Temurin	1	1	1	1
Nocardicin A	1	1	1	0
Manumycin A	1	1	1	1
2-Hydroxybutyric acid	1	1	1	1
Bentiromide	1	1	1	1
2-[(Isopropylthio)methyl]furan	1	1	1	1
N-Acetyl-DL-methionine	1	1	1	1
2-Aminopyrazine	1	1	1	1
{[1-(4-methoxyphenyl)-4-methyl-3-oxopentyl]oxy}sulfonic acid	1	1	1	1
Propyl 1-(propylsulfinyl)propyl disulfide	1	1	1	1
FOSFOSAL	1	1	1	1
Psilocybin	1	1	1	1
2-Methyl-4-propyl-1,3-oxathiane	1	1	1	1
N-Jasmonoyltyrosine	1	1	1	0
3-cis-Hydroxyglipizide	1	0	1	1
3-Deoxyvitamin D3	1	1	1	1
Margaric acid	1	1	1	1
3-Methyladenine	1	1	1	1
AGELASINE	1	1	1	1
PA(18:3(6Z,9Z,12Z)/20:5(5Z,8Z,11Z,14Z,17Z))	1	1	1	1
PC(4:0/4:0)[U]	1	1	1	1
Homogentisic acid	1	1	1	1
D-Glucoheptose	1	1	1	1
Coniferylaldehyde	1	1	1	1
5H-Cyclopentapyrazine	1	1	1	1
(R)-2-Amino-N-(2,2,4,4-tetramethyl-3-thietanyl)propanamide	1	1	1	1
20-COOH-Leukotriene B4	1	1	1	1
Calophyllin B	1	1	1	1
5-Methoxytryptamine	1	1	1	1
2,4-Diisopropyl-5-methylphenol	1	1	1	1
2-Aminomethylpyrimidine (hydrochloride)	1	1	1	1
Dihydroxyacetone Phosphate Acyl Ester	1	1	1	1
4-phenyl-5-methyl-1,2,3-Thiadiazole	1	1	1	1
Gerberinol	1	1	0	1
Lycopersiconol	1	1	1	1
L-Leucine	1	1	1	1
(E)-3-(2-Methylpropylidene)-1(3H)-isobenzofuranone	1	1	1	1
202-791	1	0	1	1
Curacin A	1	1	1	1
N-docosahexaenoyl histidine	1	1	1	1
13-dimethylarsinoyl-tridecanoic acid	1	1	0	0
PEFLOXACINE	1	1	1	1
9,10-Hexacosadiene	1	1	1	1
Coriandrin	1	1	1	1
{10-hydroxy-8,8-dimethyl-2-oxo-2H,8H,9H,10H-pyrano[2,3-h]chromen-9-yl}oxidanesulfonic acid	1	1	1	1
Propoxycaine	1	1	1	1
Varenicline	1	1	1	1
1,2-Benzoquinone	1	1	1	1
Lyngbyatoxin	1	1	1	1
Shikimate-3-phosphate	1	1	1	1
Fospropofol	1	1	1	1
D-Glucono-1,5-lactone 6-phosphate	1	1	1	1
7-Hydroxy-2-methyl-4-oxo-4H-1-benzopyran-5-acetic acid	1	1	1	1
(2S,3R)-2-[(1R)-1-[3,5-bis(trifluoromethyl)phenyl]ethoxy]-3-(4-fluorophenyl)morpholine	1	0	1	0
1',2'-Dihydro-1,1'-dimethyl-2'-oxo-4,4'-bipyridinium(1+)	1	1	1	1
p-Menth-1-ene-8-thiol	1	1	1	1
Cinnamyl cinnamate	1	1	1	1
2-(5'-Methylthio)pentylmalic acid	1	1	1	1
6Z,9Z,20-Heneicosatriene	1	1	1	1
PGJ2	1	1	1	1
Irbesartan	1	1	1	1
Nb-Palmitoyltryptamine	1	1	1	1
Annuionone B	1	1	1	1
Diflunisal	1	1	1	1
AKB48	1	1	1	1
4-Hydroxy-2-oxoglutaric acid	1	1	1	1
2-Methylpropyl 3-hydroxy-2-methylidenebutanoate	1	1	1	1
(R)-1-O-[b-D-Glucopyranosyl-(1->6)-b-D-glucopyranoside]-1,3-octanediol	1	1	1	1
(10S,11S)-Pterosin C	1	1	1	1
Methylscopolamine	1	1	1	0
Matairesinol	1	1	1	1
Ergosterol	1	1	1	1
Alloxan	1	1	1	1
Calpeptin	1	1	1	1
Azoxystrobin	1	1	1	1
5,7-Dimethoxyisoflavone	1	1	1	0
EPA	1	1	1	1
Forasartan	1	1	1	1
5-Hydroxyisourate	1	1	1	1
2-Decylfuran	1	1	1	1
Ergoline-8-methanol, 10-methoxy-1,6-dimethyl-	1	1	1	1
Permanganate	1	1	1	1
Butyl 3-hydroxy-2-methylidenebutanoate	1	1	1	1
4-Hydroxycinnamic acid	1	1	1	1
Decanoylcarnitine	1	0	1	0
Phenformin	1	1	1	1
9-oxo-nonanoic acid	1	1	1	1
Hemiariensin	1	1	1	1
5-hydroxy-4-methyl-2-oxo-2H-chromen-7-yl acetate	1	1	1	1
Maleic acid homopolymer	1	1	1	1
B-(4-Fluorobenzoyl)propionic acid	1	1	1	1
3,4,4-Trimethyl-1,2-cyclopentanedione	1	1	1	1
5-[(4-Hydroxypheny)ethenyl]-2-(3-methyl-1-butenyl)-1,3-benzenediol	1	1	1	1
Lysyl-Proline	1	1	1	1
8,11,14-Eicosatrienoic acid	1	1	1	1
13-beta-D-Glucosyloxydocosanoate	1	1	1	1
2-(4'-Methylthio)butylmalic acid	1	1	1	1
Ofloxacin-N-oxide	1	1	1	1
erythro-6,8-Pentacosanediol	1	1	1	1
Indoleglycerol phosphate	1	1	1	1
R-2-Hydroxy-3-methylbutanoic acid 3-Methylbutanoyl	1	1	1	1
LPA(P-16:0e/0:0)	1	1	1	1
D-Arabinose 5-phosphate	1	1	1	1
Fragransol D	1	1	1	1
Menthol propylene glycol carbonate	1	1	1	1
2-(3,4-dihydroxyphenyl)-8-[1-(2,4-dihydroxyphenyl)-2-hydroxy-3-(3-hydroxyphenyl)propyl]-3,4-dihydro-2H-1-benzopyran-3,5,7-triol	1	1	1	1
Pyridoxamine 5'-phosphate	1	1	1	1
Heteropyrithiamine	1	1	1	1
Thiazole	1	1	1	1
Ethopropazine	1	1	1	1
3-Pyrimidin-2-yl-2-pyrimidin-2-ylmethyl-Propionic Acid	1	0	1	1
Phosphoric acid	1	1	1	0
1-Methyl-2-cyanopyridinium	1	1	1	1
MG(18:1(9Z)/0:0/0:0)	1	1	1	1
3-Oxo-5β-cholan-24-oic Acid	1	1	1	1
D-2-Hydroxyglutaric acid	1	1	1	1
(R)-2-Benzylsuccinate	1	1	1	0
Etretinate metabolite	1	1	1	1
EPA (d5)	1	1	1	1
Disodium succinate	1	1	1	1
N-Acetyl-L-phenylalanine	1	1	1	1
Didanosine	1	1	1	0
Droperidol	1	1	1	1
Histidinol phosphate	1	0	0	0
Butyl propyl disulfide	1	1	1	1
Athidathion	1	1	1	1
Bacteriocin 28b	1	1	1	1
Diisopropyl sulfate	1	1	1	1
1-(1-Propenylthio)propyl propyl disulfide	1	1	1	1
N-Desmethylselegiline	1	1	1	1
PA(8:0/8:0)	1	1	1	1
PC(0:0/3:0)[U]	1	1	1	1
Dimethylthiophosphate	1	1	1	1
17-phenoxy trinor Prostaglandin F2α isopropyl ester	1	1	1	1
Mangostanol	1	1	1	1
Ascorbic acid-2-sulfate	1	1	1	1
Geranyl acetoacetate	1	1	1	0
Adipate semialdehyde	1	1	1	1
O-Carbamoyl-L-serine	1	1	1	1
Bakankoside	1	1	1	1
3-Hydroxypropenoate	1	1	1	1
SECNIDAZOLE	1	1	1	1
1-Methyl-4-phenyl-1,2,3,6-tetrahydropyridine	1	1	1	1
3-Indolebutyric acid	1	1	1	1
Panamine	1	1	1	1
Dimethyl sulfate	1	1	1	1
13-Heptadecyn-1-ol	1	1	1	1
5-Diazoimidazole-4-carboxamide	1	1	1	1
DESMETHYL MIRTAZAPINE	1	1	1	1
βmethasone dipropionate	1	1	1	1
5-Hydroxyriluzole	1	1	1	1
PC(15:0/18:2(9Z,12Z))	1	1	1	1
9-Fluoro-17beta-hydroxy-6alpha,17-dimethylandrost-4-ene-3,11-dione	1	1	1	1
5,6-Dimethylbenzimidazole	1	1	1	1
Vat Yellow 4	1	1	1	1
Trisphaeridine	1	1	1	1
Debrisoquine	1	1	1	1
Alternariol	1	0	0	0
Cyproheptadine	1	1	1	1
Marindinin	1	1	1	1
6-Maleimidocaproic acid	1	1	1	1
(3R,6S)-3-Hydroxy-1,7-dioxaspiro[5.5]undecane	1	1	1	1
Ritodrine glucuronide	1	1	1	1
3-METHOXYCATECHOL	1	1	1	1
Ponceau SX	1	1	1	1
1,3E,6Z,9Z-Nonadecatetraene	1	1	1	1
Lythidathion	1	0	1	1
Benzaldehyde	1	1	1	1
Mesna	1	1	1	1
Isobutyryl-L-carnitine	1	1	1	1
6-Methylmercaptopurine	1	1	1	1
Ethyl (ethylthio)methyl disulfide	1	1	1	1
L-cis-3-Amino-2-pyrrolidinecarboxylic acid	1	1	1	1
BL V	1	1	1	1
1,1'-[1,12-Dodecanediylbis(oxy)]bisbenzene	1	1	1	1
Propionylcarnitine	1	1	1	1
4'-Hydroxyminoxidil	1	1	1	1
3,4-Dihydroxymandelic acid	1	0	1	0
Pantoyllactone glucoside	1	1	1	0
Glutethimide	1	1	1	1
ACETYLTRYPTOPHANAMIDE	1	1	1	1
Aspartyl-Cysteine	1	1	1	1
Beta-L-arabinose 1-phosphate	1	1	1	1
O-Phosphoethanolamine	1	1	1	1
L-Cys-Gly	1	1	1	1
Metofluthrin	1	1	1	1
Isomethiozin	1	1	1	1
Lotusine	1	1	1	1
N-Nitrosopiperidine	1	1	1	1
Fluorocitric acid	1	1	1	1
Benzenepropanoic acid, 4-[2-hydroxy-3-[(1-methylethyl)amino]propoxy]- (9CI) ASL 8123	1	1	1	1
3,5,5-Trimethyl-1,2-cyclopentanedione	1	1	1	1
Antibiotic SB 202742	1	1	1	1
Terazosin	1	1	1	1
(S)-F-Willardiine	1	1	1	1
COTARNINE	1	1	1	1
PC(13:0/0:0)[U]	1	0	1	0
Methotrexate	1	1	1	1
7-hydroxygranisetron	1	1	1	1
ANISODAMINE	1	1	1	1
5-(Methylthio)-2-[(methylthio)methyl]-2-pentenal	1	1	1	1
Adipic acid	1	1	1	1
Dyphylline	1	1	1	0
RCS-4 N-(5-hydroxypentyl) metabolite	1	1	1	1
4-hydroxy-2-oxo-Heptanedioic acid	1	1	1	1
Metamitron	1	0	0	0
Glutaminyltryptophan	1	1	1	1
2-(3'-Methylthio)propylmalic acid	1	1	1	1
Propafenone	1	1	1	1
N-3-oxo-hexadec-11(Z)-enoyl-L-Homoserine lactone	1	1	1	1
Cannabipiperidiethanone	1	1	0	0
4-Pyridoxic acid	1	1	1	1
Isonicotinamide, 2-propyl-	1	1	1	1
2-{3-[(3,3-dimethyloxiran-2-yl)methyl]-4,6-dihydroxy-2-methoxyphenyl}acetic acid	1	1	1	1
7,10,13,16,19-docosapentaenoic acid	1	1	1	1
Tetradecanoylcarnitine	1	1	1	1
Disperse Blue 1	1	1	1	1
[10]-Gingerdione	1	1	1	1
Ethyl hydrogen sulfate	1	1	1	1
Trimethylpyrazine	1	1	1	1
furazolidone	1	1	1	1
Propofol glucuronide	1	1	0	0
Brassinolide	1	1	1	1
Mebeverine metabolite (1-Butanol, 4-[ethyl[2-(4-methoxyphenyl)-1-methylethyl]amino]-)	1	1	1	1
Luteolin	1	1	1	1
4-Hydroxy-5-(4'-hydroxyphenyl)-valeric acid-4'-O-sulphate	1	1	1	1
1-tetradecanyl-2-(8-[3]-ladderane-octanyl)-sn-glycero-3-phospho-(1'-sn-glycerol)	1	1	1	1
Tryptanthrine	1	1	1	1
Pyroglutamylglycine	1	1	1	1
1-(Methylsulfinyl)propyl 1-propenyl disulfide	1	1	1	1
Calcium L-aspartate	1	1	1	1
METHYL ROBUSTONE	1	1	1	1
Dodecanoylcarnitine	1	1	1	1
Isosorbide 5-mononitrate glucuronide	1	1	1	1
Foscarnet	1	1	1	1
Benzimidazole	1	1	1	1
Paraoxon	1	1	1	1
(R)-14-Methyloxacyclotetradecan-2-one	1	1	1	1
PS(22:2(13Z,16Z)/0:0)	1	1	1	1
D-Erythrulose 4-phosphate	1	1	1	1
1-Acetylaspidoalbidine	1	1	1	1
N-Nitrosoproline	1	1	1	1
2-Isopropylmalic acid	1	1	1	1
12-Methoxy-8,11,13-abietatrien-20,11-olide	1	1	1	0
trans-Ferulic acid	1	1	1	1
XLR11	1	1	1	1
3,5-Dinitro-4-hydroxyphenylpyruvate	1	1	1	1
Quinic acid	1	1	1	1
N5-Acetyl-N2-gamma-L-glutamyl-L-ornithine	1	1	1	1
CAY10571	1	0	1	1
3-O-Methylisoetharine	1	1	1	1
2-Methoxyacetaminophen sulfate	1	0	1	0
Lumazine	1	1	1	1
Ozagrel	1	1	1	1
4',5,6-Trimethylscutellarein 7-glucoside	1	1	1	1
Annoglabasin A	1	1	0	1
Launobine	1	1	1	1
Ethionamide sulfoxide	1	1	1	1
Rosuvastatin 5 S-lactone	1	1	1	1
(2R,3R)-heptane-1,2,3-triol	1	1	1	1
Creatinine	1	1	1	1
2-Hydroxy-3,4,5-trimethyl-2-cyclopenten-1-one	1	1	1	1
Aspartyl-Asparagine	1	1	0	0
PGG2	1	1	1	1
Picein	1	1	1	1
PGF2alpha	1	1	1	1
Fawcettimine	1	1	1	1
Pterostilbene	1	1	1	1
Sulfoacetic acid	1	1	1	1
Ponatinib	1	1	1	1
Diadenosine pentaphosphate	1	1	1	1
Hydralazine pyruvate hydrazone	1	1	1	1
PC(O-1:0/2:0)[U]	1	1	1	1
Propyl 1-(propylthio)propyl disulfide	1	1	1	1
α-nonylenic acid	1	1	1	1
(3b,6b,8a,12a)-8,12-Epoxy-7(11)-eremophilene-6,8,12-trimethoxy-3-ol	1	1	1	1
Scopolamine N-oxide	1	1	1	1
Ureidopropionic acid	1	1	1	1
CAY10574	1	1	1	1
Oxprenolol	1	1	1	1
Homomethionine	1	1	1	1
Nicotinuric acid	1	0	0	0
xi-1-Ethoxy-1-butoxyethane	1	1	1	1
2-Angeloyl-9-(3-methyl-2E-pentenoyl)-2b,9a-dihydroxy-4Z,10(14)-oplopadien-3-one	1	1	1	1
Normethadone	1	1	1	1
diacylglycerol kinase inhibitor i	1	0	1	0
Lactitol dihydrate	1	0	1	1
Allylmalonic acid	1	1	1	1
Capsiate	1	1	1	1
Riboflavin	1	1	1	1
1-Methyladenine	1	1	1	1
Lipoic acid, reduced	1	1	1	1
dimethyl sulfoxide	1	1	1	1
4-Methylene-L-glutamine	1	1	1	1
PGP(a-13:0/i-16:0)	1	0	1	0
Ethosuximide M3 glucuronide	1	1	1	1
4-Methyl-5-vinylthiazole	1	1	1	1
2-[(2-methylphenyl)phenylmethoxy]-Ethanol	1	1	1	1
L-Fucose	1	1	1	1
Perflutren	1	1	1	1
ANISOMYCIN	1	1	1	0
2-Methylpropan-1-ol	1	1	1	1
Isopropamide	1	1	1	1
Asebotoxin II	1	1	1	1
PC(16:1(9Z)/16:1(9Z))	1	1	1	1
Citrulline	1	1	1	1
Hallactone B	1	0	1	1
1,1'-Bis(2-hydroxy-3-methylcarbazole)	1	1	1	1
Thiodiacetic acid	1	1	1	1
Arginyl-Hydroxyproline	1	1	1	0
Tsangane L 3-glucoside	1	1	1	1
Saccharin	1	1	1	1
2-Keto-3-deoxy-6-phosphogluconic acid	1	1	1	1
Hypotaurocyamine	1	1	1	1
Gibberellin A14 aldehyde	1	1	1	1
Pyrido[3,4-c]psoralen	1	1	1	1
{[1-(3-methoxyphenyl)-3-(2,4,6-trihydroxyphenyl)propan-2-yl]oxy}sulfonic acid	1	1	1	1
Litcubinine	1	1	1	1
Dihydrojasmone	1	1	1	1
Amabiline	1	1	1	1
N-(2,6-Dimethylphenyl)-4-[[(diethylamino)acetyl]amino]benzamide	1	1	1	1
3,6-Dimethoxy-6'',6''-dimethylpyrano[2,3:7,8]flavone	1	1	1	1
Isopentenyladenine-9-N-glucoside	1	1	1	0
L-Ascorbate 6-phosphate	1	1	1	1
PC(O-4:0/2:0)[U]	1	1	1	1
Allopurinol-1-ribonucleoside	1	1	1	1
2,4-Dihydroxyacetophenone 5-sulfate	1	1	1	1
4-trans-Hydroxyglipizide	1	1	1	1
4-(3-Methyl-1-butenyl)-3,3',4',5-tetrahydroxystilbene	1	1	1	1
Olsalazine sulfate	1	1	1	1
Phenthoate	1	1	1	1
Fenothiocarb	1	1	1	1
Brassicanal C	1	1	1	1
5-Methyltetrahydrofolic acid	1	1	1	0
Gamma-glutamyl-Isoleucine	1	1	1	1
trans-Zeatin riboside	1	1	1	1
N1,N1-dimethyl-4-[[4-(dimethylamino)phenyl](4-nitrophenyl)methyl]aniline	1	1	1	1
BOX B	1	1	1	1
Methional diethyl acetal	1	1	1	1
Alangicine	1	0	1	1
N-Desalkylflupenthixol	1	1	1	1
Metoprolol acid	1	1	1	1
N-D-Ribosylpurine	1	1	1	1
Testosterone isocaproate	1	1	1	1
(S)-dihydrolipoic acid	1	1	1	1
4-Methylumbelliferone	1	1	1	1
2'-Hydroxyfurano[2'',3'':4',3']chalcone	1	1	1	1
DIAZINON	1	0	1	0
5'-Deoxy-5'-fluoroadenosine	1	1	1	1
1-(2-Thienyl)-1-butanone	1	1	1	1
trans-Zeatin	1	1	1	1
Barbituric acid, 5-ethyl-5-(2-hydroxyethyl)-	1	1	0	0
2-Hydroxy-4-trifluoromethyl benzoic acid	1	1	1	1
Karbutilate	1	1	1	1
Malonic semialdehyde	1	1	1	1
2-[2,3,4-trihydroxy-6-methoxy-5-(3-methylbut-2-en-1-yl)phenyl]acetic acid	1	1	1	1
PHOHA-PC	1	1	1	1
Meglumine	1	1	1	1
dIDP	1	1	1	1
(S)-3-Sulfonatolactate	1	1	1	1
Leukotriene B4	1	1	1	1
(±)-2-Methylthiazolidine	1	1	1	1
(4S,6S)-3,4,5,6-Tetrahydro-4-hydroxy-6-methyl-2H-pyran-2-one	1	1	1	1
Guanosine	1	1	1	1
CYCLOCREATINE	1	1	1	1
Prostaglandin H2	1	1	1	1
Emblicanin B	1	1	1	1
Urea phosphate salt	1	1	1	1
Diethylthiophosphate	1	1	1	1
N-Methyl-N'-nitro-N-nitrosoguanidine	1	1	1	1
Glycerol 3-phosphate	1	1	1	1
5-Formiminotetrahydrofolic acid	1	1	1	1
Boc-Phe(NMe)-Gly-OMe	1	1	1	1
(E)-6,10-Dimethyl-9-methylene-5-undecen-2-one	1	1	1	1
Phosphohydroxypyruvic acid	1	1	1	1
LysoPE(16:1(9Z)/0:0)	1	1	1	1
aphidicolan-16beta-ol	1	1	1	1
Dibutyl malate	1	1	1	1
17-phenyl trinor PGF2α isopropyl ester	1	1	1	1
Erythronolide B	1	1	1	0
Propidium Iodide Solution	1	1	1	1
Niridazole	1	1	1	1
1,3-Glyceryl dinitrate	1	1	1	1
Polyethylene, oxidized	1	1	1	1
N-Tris[hydroxymethyl]methyl-2-aminoethanesulfonic acid [TES]	1	1	1	1
Synephrine acetonide	1	1	1	1
Asparaginyl-Glutamate	1	1	1	1
KINETIN RIBOSIDE	1	1	1	1
Alvimopan	1	1	0	0
4-Acetoxy-2-hexyltetrahydrofuran	1	1	1	1
Isopropalin	1	1	1	1
Tryptamine	1	1	1	1
(3-phenylpropoxy)sulfonic acid	1	1	1	1
Protocatechuic acid	1	1	1	1
N6,N6,O-Tridemethylpuromycin-5'-phosphate	1	1	1	0
Licoricone	1	1	1	1
Glycyl-H-1152	1	1	1	1
Narceine	1	0	1	0
Falcarindione	1	1	1	1
2-Iodo-6-methoxyphenol	1	1	1	1
4,8,12-Trimethyl-1,3E,7E,11-tridecatetraene	1	1	1	1
Eicosadienoic acid	1	1	1	1
Dihydroxycarteolol M1	1	1	1	1
FK-409	1	0	1	1
3-Nitroacrylate	1	1	1	1
D-altro-D-manno-Heptose	1	1	1	1
Syringic acid	1	1	1	1
PC(O-14:0/O-14:0)	1	1	1	1
3-hydroxypalmitoleoylcarnitine	1	1	1	1
N-stearoyl taurine	1	1	1	1
Methyl (Z)-5-(5-methyl-2-thienyl)-2-penten-4-ynoate	1	1	1	1
Carbimazole	1	1	1	1
3,4,5-trihydroxy-6-{5-methoxy-2-[(1E)-3-oxopent-1-en-1-yl]phenoxy}oxane-2-carboxylic acid	1	1	1	1
2-hydroxy-3-[4-methoxy-3-(sulfooxy)phenyl]propanoic acid	1	1	1	1
N-butyryl-L-Homoserine lactone-d5	1	1	1	1
Trimethoprim 1-N-oxide	1	1	1	1
Fluconazole glucuronide	1	1	1	1
2,5-Dimethyl-1,4-dithiane-2,5-diol	1	1	1	1
1,7-Dimethyluric acid	1	1	1	1
11,12-Epoxyeicosatrienoic acid	1	1	1	1
β-Sitosterol	1	1	1	1
Cafenstrole	1	0	1	1
Levothyroxine sodium anhydrous	1	1	1	1
3-Deazaneplanocin A	1	1	1	1
EI-1511-5	1	0	1	0
Alcaftadine	1	1	1	1
3H-1,2,4-Triazol-3-one, 5-ethyl-2,4-dihydro-2-(3-hydroxypropyl)-4-(2-phenoxyethyl)-	1	1	1	1
2-{9-hydroxy-2-oxo-2H,8H,9H-furo[2,3-h]chromen-8-yl}propan-2-yl (2E)-3-(4-hydroxyphenyl)prop-2-enoate	1	1	1	1
4-Hydroxy-4-methyl-2-oxoadipate	1	1	1	1
2,6-Dimethylpyrazine	1	1	1	1
5-Methoxy-2,2-dimethyl-8-phenyl-2H,6H-benzo[1,2-b:5,4-b']dipyran-6-one	1	1	1	1
endo-1-methyl-N-(9-methyl-9-azabicyclo[3.3.1]non-3-yl)-N-oxide	1	1	1	1
Ipomeatetrahydrofuran	1	1	1	1
17-phenyl trinor Prostaglandin F2α-d4	1	1	1	1
Desmethyl fluvoxamine	1	1	1	1
Trifluoromethylphenylpropanediol	1	1	1	1
Rumenic acid	1	1	1	1
gamma-Glutamyl-S-methylcysteine	1	1	1	1
Dihydrotetrabenazine	1	1	1	1
Elaeokanine C	1	1	1	1
dCMP	1	1	1	1
1-Isothiocyanato-7-(methylsulfinyl)heptane	1	1	1	1
Zwittermicin A	1	1	1	1
4'-Methoxymucidin	1	1	1	1
meso-Tartaric acid	1	1	1	1
(6R,8Z)-6-Hydroxy-3-oxotetradecenoic acid	1	1	1	1
PC(O-6:0/0:0)[U]	1	1	1	1
Anomurine	1	1	1	1
FLUMEQUINE	1	0	1	0
14,15-Epoxy-5,8,11-eicosatrienoic acid	1	1	1	1
9(10)-EpOME-d4	1	1	1	1
PE-Cer(d14:2(4E,6E)/18:1(9Z))	1	1	1	1
Stipitatonate	1	1	1	1
O-Methylcorypalline	1	1	1	1
p-hydroxyfosinoprilat	1	1	1	1
Diferuloylputrescine	1	1	1	1
Prolyl-Lysine	1	1	1	1
Strobilurin A	1	1	1	1
Dihydrodioscorine	1	1	1	1
Enoximone sulfone	1	1	1	1
N-3-oxo-tetradec-7(Z)-enoyl-L-Homoserine lactone	1	1	1	0
Methyl 1-(methylthio)propyl disulfide	1	1	1	1
4-(1,2-dithiin-3-yl)-2-(prop-1-en-2-yloxy)but-3-yn-1-yl acetate	1	1	1	1
Chondroitin sulfate	1	1	1	1
Proflavine	1	1	1	1
1-Isothiocyanato-6-(methylthio)hexane	1	1	1	1
4-Hydroxy-5-(3'-hydroxyphenyl)-valeric acid-3'-O-sulphate	1	1	1	1
Tizoxanide	1	1	1	1
Formononetin	1	1	1	1
Metipranolol	1	1	1	1
N-linoleoyl taurine	1	1	1	1
Rutalinium	1	1	1	1
1-Octen-3-yl primeveroside	1	0	1	0
(Z)-3-Hexenal	1	1	1	1
Abscisic acid	1	1	1	1
3-Hydroxymethylglutaric acid	1	1	1	1
Mebhydrolin	1	0	1	1
Ripazepam	1	1	1	1
DAT(18:0/23:0(2Me[S],4Me[S]))	1	1	1	1
6-Succinoaminopurine	1	1	1	1
Glutamyl-Glycine	1	1	1	1
Trimethylenetetraurea	1	1	1	1
Ptilosteroid A	1	1	0	0
5-Nitro-1,10-phenanthroline	1	1	1	1
2-Aminobenzimidazole	1	1	1	1
dTDP	1	1	1	1
Sodium oleate	1	1	1	1
Pyrroloquinoline quinone	1	1	1	1
Vanilloloside	1	1	1	1
DIHYDRO-7-DESACETYLDEOXYGEDUNIN	1	1	1	1
Artocarbene	1	1	1	1
Bismuth Subsalicylate	1	1	1	1
Dibutyl phthalate	1	1	1	1
3,5-Dinitrosalicylic acid	1	1	1	1
beta-Funaltrexamine	1	1	0	1
Gibberellin A12	1	1	1	1
15-keto-17-phenyl trinor Prostaglandin F2α ethyl amide	1	1	1	0
catechol disulfonate	1	1	1	1
5-Ethoxy-4,5-dihydro-2(3H)furanone	1	1	1	1
[4-(4-methyl-3-oxopentyl)phenyl]oxidanesulfonic acid	1	1	1	0
GYROPHORIC ACID	1	1	1	1
Oxoglutaric acid	1	1	1	1
Menadione sodium bisulfite	1	1	1	1
(S)-N-[3-(3,4-Methylenedioxyphenyl)-2-(acetylthio)methyl-1-oxoprolyl]-(S)-alanine benzyl ester	1	1	1	1
7-DESHYDROXYPYROGALLIN-4-CARBOXYLIC ACID	1	1	1	1
Methylgingerol	1	1	1	1
Porphyrin	1	1	1	1
14-fluoro-myristic acid	1	1	1	1
3-(4-hydroxy-3-methoxyphenyl)-2-(sulfooxy)propanoic acid	1	1	1	1
2,3,7,9-tetrahydroxy-1-methyl-6H-benzo[c]chromen-6-one	1	1	1	1
Oxaprozin	1	1	1	1
Erythrityl Tetranitrate	1	1	1	1
SM(d18:1/12:0)	1	1	1	1
3-Ethyl-7,11-dimethyltrideca-1,3Z,6E,10-tetraene	1	1	1	1
N-Formylnorfloxacin	1	1	1	1
alpha-Campholene acetate	1	0	1	1
N6-Carbamoyl-L-threonyladenosine	1	1	1	1
Butyrylcarnitine	1	1	1	1
3-Phospho-D-erythronate	1	1	1	1
Hydroxypentobarbital	1	1	1	1
Stovaine	1	1	1	1
Isodecenoic acid	1	1	1	1
6-[3,4,5-trihydroxy-6-(hydroxymethyl)oxan-2-yl]-2-(2,4,5-trihydroxyphenyl)-3,4-dihydro-2H-1-benzopyran-3,5,7-triol	1	1	1	0
Lysyl-Tyrosine	1	1	1	0
PA(P-18:0/17:2(9Z,12Z))	1	1	1	1
Dextrorphan glucuronide	1	1	0	1
PGF2α-11-acetate methyl ester	1	1	1	1
Sodium citrate	1	1	1	1
3-(Carboxymethyl)-3-hydroxypentanedioic acid	1	1	1	1
AMPROLIUM	1	1	1	1
4alpha,24beta-Dimethyl-5alpha-cholest-22-en-3beta-4beta-diol	1	1	1	1
Hexadecanal-d5	1	1	1	1
3,4,5-trihydroxy-6-{[5-(4-methoxyphenyl)-3-oxopentan-2-yl]oxy}oxane-2-carboxylic acid	1	1	1	1
1-arachidonoyl-2-hydroxy-sn-glycero-3-phosphate	1	1	1	1
N-HISTIDYL-2-AMINONAPHTHALENE (βNA)	1	1	1	1
2-Decarboxybetanin	1	0	0	0
Methyl jasmonate	1	1	1	1
Sodium (±)-2-(4-methoxyphenoxy)propionate	1	1	1	1
PQQH2	1	1	1	1
Celiprolol	1	1	1	1
1-(2-methoxy-tricosanyl)-sn-glycero-3-phosphoethanolamine	1	1	1	1
11-Dehydro-thromboxane B2	1	1	1	1
N-Acetyl-N6,O-didemethylpuromycin-5'-phosphate	1	0	1	1
3,4-Dimethyl-5-pentyl-2-furanpropanoic acid	1	1	1	1
Cycloeucalenone	1	1	1	1
Pantothenol	1	1	1	1
7-Methylguanosine	1	1	1	1
L-Galacturonic acid calcium salt	1	1	1	1
2-(Fluoromethoxy)-1,1,3,3,3-pentafluoro-1-propene (Compound A)	1	1	1	1
Boviquinone 4	1	1	1	1
O-Methylandrocymbine	1	1	1	0
3-Oxotetradecanoic acid glycerides	1	1	1	1
(3S,6E)-Nerolidol	1	1	1	1
Flunarizine 4-oxide	1	1	1	1
2-O-Acetyl-trans-coutaric acid	1	0	1	1
Annofoline	1	1	1	1
4-Methyl-5-(2-phosphoethyl)-thiazole	1	1	1	1
PS(15:0/0:0)	1	1	1	1
SC-514	1	1	1	1
4,2'-Dihydroxy-3,4',6'-trimethoxychalcone 4-glucoside	1	1	1	0
N-Ethyl trans-2-cis-6-nonadienamide	1	1	1	1
Soyasapogenol D	1	1	1	1
Hydroxycitronellol	1	1	1	1
3-Eicosyne	1	1	1	1
O6-Methyl-2'-deoxyguanosine	1	1	1	1
CerP(d18:1/20:0)	1	1	1	1
Maculosidine	1	0	1	1
Heptacosan-10-one	1	1	1	1
2-(2-Methylbutanoyl)-9-(3-methyl-2E-pentenoyl)-2b,9a-dihydroxy-4Z,10(14)-oplopadien-3-one	1	1	1	1
PC(16:0/3:0)[U]	1	1	1	0
Taxa-4(20),11(12)-dien-5alpha-yl acetate	1	1	1	1
Tetrahydrocorticosterone	1	1	1	1
Sulprofos	1	1	1	1
Gluten exorphin A5	1	1	1	1
Solerol	1	1	1	1
5β-Androstan-3α-ol-17-one sulfate	1	1	1	1
Fumitremorgin C	1	1	1	1
4Z,8Z-Heptadecadiene	1	1	1	1
3-Hydroxybenzaldehyde	1	1	1	1
Histamine	1	1	1	1
Cincassiol B	1	1	1	1
Alpha-Linolenoyl ethanolamide	1	1	1	1
Nemertelline	1	1	1	1
4-Amino-2,6-dinitrotoluene	1	1	1	1
PGI2	1	1	1	1
5-Oxo-ETE-d7	1	1	1	1
2,4-Undecadienal	1	1	1	1
2-Methylthiobenzothiazole	1	1	1	1
(Z)-2-hexacos-17-enamidoethanesulfonic acid	1	1	1	1
Perillyl alcohol	1	1	1	1
(9R,13R)-1a,1b-dihomo-jasmonic acid	1	1	1	1
20-Hydroxy-leukotriene B4	1	1	1	1
1,5-Anhydro-4-deoxy-D-glycero-hex-1-en-3-ulose	1	1	1	1
Sultopride	1	1	1	1
4-Hydroxy-8-methoxy-2H-furo[2,3-h]-1-benzopyran-2-one	1	1	1	1
3-Iodopropanoic acid	1	1	1	1
4-Coumaryl alcohol	1	1	1	1
Thiocysteine	1	1	1	1
Malvidin 3-O-glucoside	1	1	1	1
2-Pyridylacetylglycine	1	1	1	1
GlcCer(t18:1(8Z)/18:0(2OH[S]))	1	1	1	1
2,4-Dihydroxybenzoic acid	1	1	1	1
(11Z)-8,18-methano-retinal	1	1	1	1
Phenolic steroid	1	1	1	1
Cysteinyl-Gamma-glutamate	1	1	1	1
3'-dihydroxyflurbiprofen	1	1	1	1
xi-2,3-Dihydro-2-oxo-1H-indole-3-acetic acid	1	1	1	0
Alosetron	1	0	1	0
Leu-leu-tyr	1	1	1	0
6-Oxo-5α-cholan-24-oic Acid	1	1	1	1
[7,8,8,12,13-pentahydroxy-19-(hydroxymethyl)-3,6,16-trioxo-21-(3,4,5-trihydroxybenzoyloxy)-2,17,20,23-tetraoxapentacyclo[16.3.1.1⁷,¹¹.0⁴,⁹.0¹⁰,¹⁵]tricosa-4,10,12,14-tetraen-22-yl]oxidanesulfonic acid	1	1	1	1
N-Acetylproline	1	1	1	1
Caffeine	1	1	1	1
Isonuatigenin 3-[rhamnosyl-(1->2)-glucoside]	1	1	1	1
FTY720	1	1	1	1
Hydromorphone-3-glucoside	1	1	1	1
TDP-4-Acetamido-4,6-dideoxy-D-galactose	1	1	1	1
Carboxin	1	1	1	1
Sambutoxin	1	1	1	1
Pyridine N-oxide glucuronide	1	1	1	1
PE(6:0/6:0)[U]	1	1	1	1
2,5-Dibutyl-4-methyloxazole	1	1	1	1
2-amino-4-({1-[(carboxymethyl)-C-hydroxycarbonimidoyl]-2-{[2-(hydroxymethyl)-3-oxo-1-phenylpropyl]sulfanyl}ethyl}-C-hydroxycarbonimidoyl)butanoic acid	1	1	1	1
Bentazone-sodium	1	1	1	0
Syringomethyl Reserpate	1	0	1	1
Leucyl-Leucine	1	1	1	1
Oxidized Photinus luciferin	1	1	1	1
Ricinine	1	1	1	1
T0901317	1	1	1	1
7-Methyl-3-methylene-1,6-octadiene	1	1	1	1
PC(5:0/5:0)[U]	1	1	1	0
N-Phosphotaurocyamine	1	1	1	1
Matteucinol 7-O-glucoside	1	1	1	1
5-(2'-Carboxyethyl)-4,6-Dihydroxypicolinate	1	1	1	1
DHAP(8:0)	1	1	1	1
4-Hydroxyquinazoline	1	1	1	1
OXDEMETONMETHYL	1	1	1	1
N-[(4-Hydroxy-3-methoxyphenyl)methyl]octanamide	1	1	1	1
3-(Hydrohydroxyphosphoryl)pyruvate	1	1	1	1
AM679	1	1	1	1
3-METHYLCHOLANTHRENE	1	1	1	1
3-Fumarylpyruvate	1	1	1	1
S-methylazathioprine	1	0	0	1
PE(16:1(9Z)/P-18:1(11Z))	1	1	1	1
8-hydroxy-4-methyl-2-oxo-2H-chromen-7-yl acetate	1	1	1	1
6-Phospho-g-gluconolactone	1	1	1	1
Cysteic acid	1	1	1	1
Penbutolol	1	1	1	1
Methylthiomethyl 2-methylbutanethiolate	1	1	1	1
trans-2,3-Didehydro-16,16-dimethyl-PGE1	1	1	1	1
Nicotiflorin	1	1	0	1
Farnesol	1	1	1	1
3-Deoxy-D-manno-octulosonate 8-phosphate	1	1	1	1
Alpha-Linolenic acid	1	1	1	1
PG(O-16:0/17:2(9Z,12Z))	1	1	1	1
Homodolicholide	1	1	1	1
1,26-Hexacosanediol	1	1	1	1
PS(18:4(6Z,9Z,12Z,15Z)/0:0)	1	0	1	0
Scopolamine	1	1	1	1
Arginyl-Arginine	1	1	1	1
Octulose-1,8-bisphosphate	1	1	1	1
8-Oxocoformycin	1	1	1	1
Oleandolide	1	1	1	1
Hydroxyethyl glycine	1	1	1	1
Pelargonidin 3-rhamnoside	1	1	1	1
gamma-Glutamylleucine	1	1	1	1
Rosacyanin B	1	1	1	1
Catechol	1	1	1	1
Riccionidin A	1	1	1	1
Flumetover	1	1	1	1
6-Phosphogluconic acid	1	1	1	1
Geranylcitronellol	1	1	1	1
Casuarine 6-alpha-D-glucoside	1	1	1	1
Androstane-3,17-diol dipropionate	1	1	1	1
N,N',N",N'"-Tetraacetylglycoluril	1	1	1	1
1-(Methylsulfinyl)propyl 2-propenyl disulfide	1	1	1	1
5-(methylthio)-2,3-Dioxopentyl phosphate	1	1	1	1
ent-6,16-Kauradien-19-oic acid	1	1	1	1
9-Carboxymethoxymethylguanine	1	1	1	1
Ornithine	1	1	1	1
Leukotriene E3	1	1	1	1
Kanzonol F	1	1	1	1
Pranlukast	1	1	1	1
N,N-Didemethyldiphenhydramine	1	1	1	1
Glutamyl-Serine	1	1	1	1
Sugiol	1	1	1	1
Dihydrobiopterin	1	1	1	1
1-heptadecanoyl-sn-glycerol 3-phosphate	1	1	1	1
alpha-Terpineol propanoate	1	1	1	1
Etodolac glucuronide	1	1	1	1
2-Benzimidazolylguanidine	1	1	1	1
2',3',5'-triacetyl-5-Azacytidine	1	1	1	1
[8]-Paradol	1	1	1	1
12-Oxo-20-trihydroxy-leukotriene B4	1	1	1	1
Dumetorine	1	1	1	1
2-Deoxy-5-keto-D-gluconic acid 6-phosphate	1	1	1	1
Norecasantalol	1	1	1	1
Simmondsin	1	1	1	1
Xanthochymuside	1	1	1	1
(S)-9-Hydroxy-10-undecenoic acid	1	1	1	1
Ipecac (Dehydroemetine)	1	1	1	1
Thiamin triphosphate	1	1	1	1
3-Hydroxyphenylacetic acid	1	1	1	1
Thiobenzamide S,S-dioxide	1	1	1	1
2-Amino-3-methylimidazo[4,5-f]quinoline	1	1	1	1
beta-Kessyl alcohol	1	1	1	1
Hexan-3-one	1	1	1	1
Hydroxymethylphosphonate	1	1	1	1
Inositol cyclic phosphate	1	1	1	1
1,3-Benzenedisulfonamide	1	1	1	1
8,9-Epoxyeicosatrienoic acid	1	1	1	1
Yellow OB	1	1	1	1
(R)-Apiumetin glucoside	1	1	1	1
A 922500	1	1	1	0
ZAPA	1	1	1	1
Neolinustatin	1	1	1	1
Quercetin 3-(2-caffeoylglucuronoside)	1	1	1	1
Ptaquiloside	1	1	1	1
3,4-DMMA	1	1	1	1
8-Hydroxy-deoxyguanosine	1	1	0	0
1,2,10-Trihydroxydihydro-trans-linalyl oxide 7-O-beta-D-glucopyranoside	1	1	1	1
1,3-Dimethyluric acid	1	0	1	1
1-Nitro-5-glutathionyl-6-hydroxy-5,6-dihydronaphthalene	1	1	1	1
DIHYDROLONCHOCARPENIN	1	1	1	1
6β-Hydroxy-5β-cholan-24-oic Acid	1	1	1	1
Retinoic acid	1	1	1	1
Neotame	1	1	1	1
L-N-Carboxymethylserine	1	1	1	1
4-Carboxy-4-hydroxy-2-oxoadipate	1	1	1	1
Cyenopyrafen	1	1	1	1
9alpha-Fluoro-11beta,16alpha,17alpha,21-tetrahydroxypregn-4-ene-3,20-dione	1	0	1	1
Edulisin II	1	1	1	1
2-Acetylthiazole	1	1	1	1
Riluzolamide	1	1	1	1
Cinncassiol D3	1	1	1	1
Hydroxyprolyl-Valine	1	1	1	1
Penicillenic acid	1	1	1	1
CAY10492	1	1	1	1
Trioxilin A3	1	1	1	1
Pimozide	1	1	1	0
N-Carbamoyl-2-amino-2-(4-hydroxyphenyl)acetic acid	1	0	1	1
Annocherin A	1	1	1	1
(S)-[10]-Gingerol	1	1	1	1
Methyl dihydrojasmonate	1	1	1	1
2Z-Dodecenedioic acid	1	1	1	1
1-(beta-D-Ribofuranosyl)-1,4-dihydronicotinamide	1	1	1	1
3-Hydroxy-7-aminonitrazepam	1	1	1	1
PI(12:0/19:0)	1	1	1	1
Vanillactic acid	1	1	1	1
PG(12:0/0:0)	1	1	1	1
N1,N5,N10-Tricoumaroyl spermidine	1	1	1	0
Dinotefuran	1	1	1	1
15-Nonacosanol	1	1	1	1
Prostaglandin E2	1	1	1	1
Ethionamide	1	0	1	1
Urolithin A	1	1	1	1
N-(3-oxo-9Z-hexadecenoyl)-homoserine lactone	1	1	1	1
Prazosin	1	1	1	1
6β-Hydroxy-5α-cholan-24-oic Acid	1	1	1	1
1-Propene, 1,1,3,3-tetrafluoro-2-(fluoromethoxy)-3-methoxy-	1	1	1	1
5-Heptyltetrahydro-2-oxo-3-furancarboxylic acid	1	1	1	0
Picrocrocin	1	1	1	1
2-{[hydroxy({3,4,8,9,10-pentahydroxy-6-oxo-6H-benzo[c]chromen-1-yl})methylidene]amino}acetic acid	1	1	1	1
Pamidronate	1	1	1	1
3-amino-4-hydroxyphenyl sulfone	1	1	1	1
PE(14:1(9Z)/P-16:0)	1	1	1	1
Cardiogenol C	1	1	1	1
Citronellyl formate	1	1	1	1
Uracil	1	1	1	1
F-Honaucin A	1	1	1	1
Urolithin D	1	1	1	1
(E)-1,2-bis(6-methoxyquinolin-4-yl)ethene	1	1	1	1
PKC 412	1	1	1	1
5-Nitrofurfural	1	1	1	1
Sodium salicylate	1	1	1	1
Nadolol	1	1	1	1
3-Methyl-3H-imidazo[4,5-f]quinoxalin-2-amine	1	1	1	1
4-(2,6,6-Trimethyl-1-cyclohexenyl)-2-butanol	1	1	1	1
Helminthosporoside A	1	1	1	1
Diosbulbin D	1	1	1	1
Valyl-Leucine	1	1	1	1
Arginyl-Phenylalanine	1	1	1	1
Phalaenopsine T	1	1	1	1
p-Hydroxyphenytoin glucuronide	1	1	1	1
5(S),6(R)-7-trihydroxymethyl Heptanoate	1	1	1	1
L-Phenylalanine	1	1	1	1
OKOHA-PC	1	1	1	1
(S)-(+)-Abscisic acid	1	1	1	1
Artemidiol	1	1	1	1
1-Propene, 1,3,3,3-tetrafluoro-2-(fluoromethoxy)-1-methoxy-, (E)-	1	1	1	1
{4-[(1E)-3-oxoprop-1-en-1-yl]phenyl}oxidanesulfonic acid	1	1	1	1
Dihydrozeatin	1	1	1	1
26-Methyl nigranoate	1	1	1	0
Yucalexin B16	1	1	1	1
Glycineamideribotide	1	1	1	1
PC(P-14:0/0:0)	1	1	1	1
Prolyl-Histidine	1	1	1	1
Betaxolol(hydroxylation)	1	1	1	1
Pregnanediol-3-glucuronide	1	1	1	0
Pyriminobac-methyl	1	1	1	1
OON-PI	1	1	1	1
Minoxidil-O-glucuronide	1	1	1	1
Bis(1L-myo-inositol)-3,1'-phosphate 1-phosphate	1	1	1	1
Butyl isopropyl disulfide	1	1	1	1
O-Arachidonoyl Glycidol	1	1	1	1
Nonivamide	1	1	1	1
Asparaginyl-Serine	1	1	1	1
4-Imidazolone-5-propionic acid	1	1	1	1
PC(O-16:0/O-5:0)[U]	1	1	1	1
(Z)-N-[(4-hydroxyphenyl)methyl]ethoxycarbothioamide 4'-(tri-acetylrhamnoside)	1	1	1	1
SB 200646	1	1	1	1
Norfuraneol	1	1	1	1
6-thiouric acid	1	1	1	1
Frovatriptan	1	1	1	1
endo-1,4-beta-Xylanase	1	1	1	1
6-Methoxy-3-(2-thiazolyl)-1H-indole	1	1	1	1
M 344	1	0	1	1
1-(1-Methoxy-1-methylethyl)-4-methylbenzene	1	1	1	1
7-oxo-11E,13-Tetradecadienoic acid	1	1	1	1
Theophylline	1	1	1	1
GlcCer(d14:1/18:1)	1	1	1	1
PE-NMe2(O-14:0/O-14:0)	1	1	1	1
Inosine diphosphate (IDP)	1	1	1	1
11,12-DiHETE	1	1	1	1
Clavamycin B	1	1	1	1
Azelaoyl PAF	1	1	1	1
Cochlearine	1	1	1	1
5,7-Dihydroxy-3',4'-dimethoxy-8-(3-hydroxy-3-methylbutyl)-isoflavone 7-glucoside	1	0	1	1
Leu-Gly-Pro	1	1	1	1
3-Sulfocatechol	1	1	1	1
7-Methylthioheptyl glucosinolate	1	0	0	0
17a-Hydroxypregnenolone	1	1	1	1
6-[4-(2-carboxy-2-hydroxyethyl)-2-hydroxyphenoxy]-3,4,5-trihydroxyoxane-2-carboxylic acid	1	1	1	1
D-Phosphatidylglycerol	1	1	1	1
6α-Hydroxy-5α-cholan-24-oic Acid	1	1	1	1
3-Fluorocatechol	1	1	1	1
{[3-(3,4-dihydroxyphenyl)-1-methoxy-1-oxopropan-2-yl]oxy}sulfonic acid	1	1	1	1
Isoquinoline	1	1	1	1
L-Palmitoylcarnitine	1	1	1	1
Erythrulose 1-phosphate	1	1	1	1
Repenone	1	1	1	1
N-acetylsphingosine 1-phosphate	1	1	1	1
9,13-cis-Retinoic acid	1	1	1	1
4E,6Z,9Z-Nonadecatriene	1	1	1	1
Oseltamivir phosphate	1	1	1	1
MEFEXAMIDE	1	1	1	1
Ferimzone	1	1	1	1
Corchoionol C 9-glucoside	1	1	1	1
N-Arachidonoyl Dopamine-d8	1	1	1	1
Pymetrozine	1	1	1	1
Biotin-X-NHS	1	0	1	1
Delta-Hexanolactone	1	1	1	1
10-fluoro-capric acid	1	1	1	1
S-Cysteinosuccinic acid	1	1	1	1
Glutamylglutamic acid	1	1	1	0
Amylopectin	1	0	0	0
Loganate	1	1	1	1
Brevianamide B	1	1	1	1
4,4'-Diapolycopene	1	1	1	1
(5-hydroxy-7-methoxy-2,2-dimethyl-3,4-dihydro-2H-1-benzopyran-4-yl)oxidanesulfonic acid	1	1	1	1
trans-Aconitate	1	1	1	1
Istamycin C0	1	1	1	1
2-Iodophenol	1	1	1	1
Deoxycholic acid glycine conjugate	1	1	1	1
Tetradec-2-enal	1	1	1	1
Fleroxacin	1	1	1	1
1-Oleoyl-2-acetyl-sn-glycerol	1	1	1	1
L-Histidinol phosphate	1	1	1	1
cis-Quinceoxepane	1	1	1	1
1H-Indole-3-methanamine	1	1	1	1
PE(P-16:0/17:2(9Z,12Z))	1	1	1	1
Naringin	1	1	0	1
Bluensidine 6-phosphate	1	1	1	1
2-hydroxy-3-[3-methoxy-4-(sulfooxy)phenyl]propanoic acid	1	1	1	1
Plastoquinol-1	1	1	1	1
Triethylenemelamine	1	1	1	1
Decanoyl m-Nitroaniline	1	1	1	1
G-418	1	1	1	1
Xanthoxylol	1	1	1	1
Xanthurenic acid	1	1	1	1
AZINPHOS METHYL	1	1	1	1
Dillapiol	1	1	1	1
2Z-1-hexadecenal	1	1	1	1
cis-3-Hexenyl trans-4-hexenoate	1	1	1	1
2-Amino-5-(5-nitro-2-furyl)-1,3,4-thiadiazole	1	1	1	1
3-keto-2-methylbutyrate	1	1	1	1
Dimefox	1	1	1	1
Oleoyl Ethanolamide-d4	1	1	1	1
Perillyl aldehyde	1	1	1	1
cis-4-(7-Hydroxtpyren-8-yl)-2-oxobut-3-enoate	1	1	1	0
Methyltriazolopthalazine	1	1	1	1
Cysteinyl-Glutamine	1	1	1	1
Nitrilotriacetic acid	1	1	1	1
Hypoxanthine	1	1	1	1
(25R)-3alpha,7alpha-dihydroxy-5beta-cholestan-27-oyl taurine	1	1	1	1
7-Acetoxy-6-methoxycoumarin	1	1	1	0
Retreversine	1	1	1	1
1-Phospho-α-D-galacturonate	1	1	1	1
N5-Dinitrophenyl-L-ornithine methyl ester	1	1	1	1
Methionyl-Aspartate	1	1	1	1
Phenyllactic acid	1	1	1	1
Tetrahydropentoxyline	1	1	1	1
PA(21:4(6Z,9Z,12Z,15Z)/0:0)	1	1	1	1
1-Methoxy-3-(4-hydroxyphenyl)-2E-propenal 4'-glucoside	1	1	1	1
6Z,9Z-Tricosadiene	1	1	1	1
22-Angeloyltheasapogenol A	1	1	1	1
MG(0:0/16:0/0:0)	1	1	1	1
SM(d18:0/16:1(9Z)(OH))	1	1	1	1
2-Heptanone	1	1	1	1
1-Acetoxy-2-hydroxy-16-heptadecen-4-one	1	1	1	1
Arsenobetaine	1	1	1	1
1H-1,2,4-Triazole-1-propanoic acid, 4,5-dihydro-3-(1-hydroxyethyl)-5-oxo-4-(2-phenoxyethyl)-	1	1	1	1
Glaucarubin	1	1	1	1
Dodecyl glucoside	1	1	1	1
3-dimethylarsinoyl-propionic acid	1	1	1	1
3-AMINOPROPYLDIMETHYLETHOXYSILANE	1	1	1	1
2,4-Dioxotetrahydropyrimidine D-ribonucleotide	1	1	1	1
20-Dihydrodexamethasone	1	1	1	1
3-Hydroxy-L-tyrosyl-AMP	1	1	1	1
Vanillin	1	1	1	1
PC(3:0/3:0)[U]	1	1	1	1
Aminopterin	1	1	1	1
6-(Allylthio)purine	1	1	1	1
CAY10591	1	1	1	1
1-(2-methoxy-16Z-tricosenyl)-sn-glycero-3-phosphoserine	1	1	1	1
Iodate	1	1	1	1
3-Deaza-2'-deoxyadenosine	1	1	1	1
N-cis-tetradec-9Z-enoyl-L-Homoserine lactone	1	1	1	1
2,3-Dinor-8-iso-PGF2alpha	1	1	1	1
Codonopsine	1	1	1	1
O-Demethylmetoprolol	1	1	1	1
3-Mercaptopyruvic acid	1	1	1	1
AG-82	1	1	1	1
Dihydroxymelphalan	1	1	1	1
Flumazenil	1	1	1	1
2-Oxopropyl-CoM	1	1	1	1
(2Z,4'Z)-2-(5-Methylthio-4-penten-2-ynylidene)-1,6-dioxaspiro[4.4]non-3-ene	1	1	1	1
Salithion	1	1	1	1
N-Acetyl-6-O-L-fucosyl-D-glucosamine	1	1	1	1
8-CYCLOPENTYLTHEOPHYLLINE	1	1	1	1
LY255283	1	1	1	1
Methacrifos	1	1	1	1
Tigloidine	1	1	1	1
Glicophenone	1	1	1	1
3-hydroxy-2-(hydroxymethyl)-2-[(sulfooxy)methyl]propanoic acid	1	1	1	1
Isodillapiole	1	1	1	1
LysoPA(8:0/0:0)	1	1	1	1
Methyl (2E,6Z)-dodecadienoate	1	1	1	1
Oxidized-adrenal-ferredoxin	1	1	1	1
Methyl (E)-2-dodecenoate	1	1	1	1
Traumatic acid	1	1	1	1
[4-({[7,8,8,12,13,22-hexahydroxy-19-(hydroxymethyl)-3,6,16-trioxo-2,17,20,23-tetraoxapentacyclo[16.3.1.1⁷,¹¹.0⁴,⁹.0¹⁰,¹⁵]tricosa-4,10,12,14-tetraen-21-yl]oxy}carbonyl)-2,6-dihydroxyphenyl]oxidanesulfonic acid	1	1	1	1
Gibberellin A3	1	1	1	1
xi-1-Ethoxy-1-hexyloxyethane	1	1	1	1
Linoside B	1	1	1	1
Dolichyl diphosphate	1	1	1	1
alpha-Tocopherol	1	1	1	1
2-(3-pyridyl)-Benzimidazole	1	1	1	1
2-Deoxybrassinolide	1	1	1	1
Chenodeoxycholic acid glycine conjugate	1	1	1	1
PC(O-10:0/2:0)[U]	1	1	1	1
DIHYDROFLAVOPEREIRINE	1	1	1	1
Magnesium Sulfate	1	1	1	1
Caffeic acid	1	1	1	1
Flunisolide	1	1	1	1
5-(acetyloxy)-4,14-dihydroxy-9-oxo-8,17-dioxatetracyclo[8.7.0.0²,⁷.0¹¹,¹⁶]heptadeca-1(10),2,4,6,11,13,15-heptaen-13-yl acetate	1	1	1	1
Torachrysone 8-(6-oxalylglucoside)	1	0	0	0
12(S)-HpETE	1	1	1	1
3'-Hydroxyminoxidil	1	1	1	1
27:2(5Z,9Z)(26Me)	1	1	1	1
Acetylhomoserine	1	1	1	1
Sodium Tetradecyl Sulfate	1	1	1	1
6-Methoxy-4a-methyl-3,4,4a,9,10,10a-hexahydro-2(1H)-phenanthrenone	1	1	1	1
N'-Nitrosonornicotine	1	1	1	1
7-Aminomethyl-7-carbaguanine	1	1	1	1
Sedanonic acid	1	1	1	1
Lathyrine	1	1	1	1
AL 8810 methyl ester	1	1	1	1
Propenyl-L-NIO	1	1	1	1
ETHYL 1-BENZYL-3-HYDROXY- 2-OXO[5H]PYRROLE-4-CARBOXYLATE	1	1	1	1
Linalyl isobutyrate	1	1	1	1
Epoxyeremopetasinorol	1	1	1	1
PC(18:2(9Z,12Z)/2:0)[U]	1	1	1	1
AG-370	1	1	1	1
Kynurenic acid	1	1	1	1
Cis-zeatin-O-glucoside	1	1	1	1
V-PYRRO/NO	1	1	1	1
{4-[(1Z)-2-hydroxy-3-oxobut-1-en-1-yl]-2-methoxyphenyl}oxidanesulfonic acid	1	1	1	1
2-Aminodipyrido[1,2-a:3',2'-d]imidazole	1	1	1	1
Thiamine acetic acid	1	1	1	1
{4-[3-(4,5-dihydroxy-7-methoxy-2,2-dimethyl-3,4-dihydro-2H-1-benzopyran-6-yl)-3-oxopropyl]phenyl}oxidanesulfonic acid	1	1	1	1
Chlorogenic acid	1	0	1	1
Histidinyl-Proline	1	1	1	1
T2 Triol	1	1	1	1
PS(22:2(13Z,16Z)/15:0)	1	1	1	1
Norfloxacin glucuronide	1	0	1	1
Hydralazine acetone hydrazone	1	1	1	1
alpha-(Methoxyimino)-N-methyl-2-[[[1-[3-(trifluoromethyl)phenyl]ethoxy]imino]methyl]benzeneacetamide	1	1	1	1
Theobromine	1	1	1	1
Granisetron metabolite 3	1	1	1	1
PC(O-10:1(9E)/0:0)	1	1	1	1
7-hydroxyolanzapine	1	1	1	1
4-(4-Hydroxyphenyl)-2-butanone glucoside	1	1	1	1
2-Dehydro-3-deoxy-D-galactonate 6-phosphate	1	1	1	1
Undecylenic acid	1	1	1	1
7-Oxo-5β-cholan-24-oic Acid	1	1	1	1
F-Amidine	1	1	0	0
Dukunolide D	1	1	1	1
1,3,6-Trihydroxy-5-methoxyxanthone	1	1	1	1
2,3-Diphenyl-1-indanone	1	0	1	1
Ovalitenin C	1	1	1	1
2-(3,4-dihydroxyphenyl)-8-[1-(2,4-dihydroxyphenyl)-3-(3,4-dihydroxyphenyl)-2-hydroxypropyl]-3,4-dihydro-2H-1-benzopyran-3,5,7-triol	1	1	1	1
Multiflorine	1	1	1	1
Glucosamine	1	1	1	1
Sulfadiazine	1	1	1	0
Gingerglycolipid B	1	1	1	1
Tryptophyl-Gamma-glutamate	1	1	1	1
Levosimendan	1	1	1	1
Trimidox	1	1	1	1
Pederin	1	1	1	1
Dihydropteridine	1	1	1	1
PI(12:0/17:1(9Z))	1	1	1	1
L-3-Phenyllactic acid	1	1	1	1
Leonuridine	1	1	1	1
N-Acetylcystathionine	1	1	1	1
S-(p-Azidophenacyl)glutathione	1	1	1	0
L-Lactic acid	1	1	1	1
Shikimic acid	1	1	1	1
(-)-Nopol	1	1	1	1
N3-Metyladenine	1	1	1	1
Primidolol	1	1	1	1
Lumichrome	1	1	1	1
Acitretin Ro 23-4750	1	1	1	1
Evasterioside C	1	1	1	1
Noscapine	1	1	1	1
4-Hydroxyoxprenolol	1	1	1	1
Tryptophyl-Glutamine	1	1	1	1
Zolpidem	1	1	1	1
3-Hydroxydodecanedioic acid	1	1	1	1
Zearalenone	1	1	1	1
Isopropylbenzene	1	1	1	1
Dihomomethionine	1	1	1	1
O-Oxalylhomoserine	1	1	1	1
Oxyphenonium	1	1	1	1
Butan-1-ol	1	1	1	1
Resazurin	1	1	1	1
8-Acetylegelolide	1	1	1	1
3,7-dideoxy-D-threo-hepto-2,6-diuolosonic acid	1	1	1	1
LysoPE(18:2(9Z,12Z)/0:0)	1	1	1	1
8-Oxodeoxycoformycin	1	1	1	1
Imetit	1	1	1	1
D-myo-Inositol 1,4-bisphosphate	1	1	1	1
1-Methylnicotinamide	1	1	1	1
3-Oxodecanoic acid glycerides	1	1	1	1
Trimeprazine	1	1	1	1
Ipecac (Psychotrine)	1	1	1	1
Nelfinavir	1	1	1	1
Eriojaposide B	1	1	1	1
D-Limonene	1	1	1	1
Oxtriphylline	1	1	1	1
1-Pyrenylsulfate	1	1	1	1
Histidylproline diketopiperazine	1	1	1	1
3-hydroxy-2-methyl-2-[(sulfooxy)methyl]propanoic acid	1	1	1	1
Homoisocitrate	1	1	1	1
(2E)-4-hydroxy-3-methylbut-2-en-1-yl trihydrogen diphosphate	1	1	1	1
(R)-Marmin	1	1	1	0
D-Mycinose	1	1	1	1
1-Phenyl-2,4-pentadiyn-1-one	1	1	1	1
Mitomycin	1	1	1	1
2-[4-(3-Hydroxypropyl)-2-methoxyphenoxy]-1,3-propanediol	1	1	1	1
Echothiophate	1	1	1	1
Octanal	1	1	1	1
Daucic acid	1	1	1	1
4Z,7-octadienoic acid	1	1	1	1
N-Jasmonoylisoleucine	1	1	1	1
Diacetyl	1	1	1	1
2-(2,6-dihydroxy-3,4-dimethoxycyclohexylidene)acetonitrile	1	1	1	1
Aflatoxin B2	1	1	1	1
7-(4-Hydroxy-3-methoxyphenyl)-5-methoxy-1-phenyl-3-heptanone	1	1	1	1
Escitalopram	1	1	1	1
1,2-Dihydroxydibenzothiophene	1	1	1	1
6α-Hydroxy-5β-cholan-24-oic Acid	1	1	1	1
Palmitoleamide	1	1	1	1
(5Z,8Z)-1,5,8-Heptadecatriene	1	1	1	1
Bambuterol	1	1	1	1
Neu5Gcα2-3Galβ1-4GlcNAcβ-Sp	1	1	1	1
Methylisocitric acid	1	1	1	1
Debromohymenialdisine	1	1	1	1
Thiopental	1	0	1	1
Ampicillin	1	1	1	1
6-{3,5-dihydroxy-2-[3-(4-hydroxy-3-methoxyphenyl)-2-oxopropanoyl]-6-methoxyphenoxy}-3,4,5-trihydroxyoxane-2-carboxylic acid	1	1	1	1
Jasmonic acid	1	1	1	1
Hydrocinnamic acid, 4-(4-hydroxy-3-iodophenoxy)-3,5-diiodo-, sulfate	1	1	1	1
Hesperidin	1	1	1	1
16(R)-AFP 07 (free acid)	1	0	1	1
IDP	1	1	1	1
Docosahexaenoic acid	1	1	1	1
Busulfan	1	1	1	1
Michelenolide	1	1	1	1
2-Furoic acid	1	1	1	1
Quinacridone	1	1	1	1
4-Guanidinobutanoic acid	1	1	1	1
BMPN-benzoic acid	1	1	1	1
21-dimethylarsinoyl-(7Z, 10Z,13Z,16Z,19Z)-heneicosapentaenoic acid	1	1	1	1
D-Ribose 5-phosphate	1	1	1	1
(E)-C-HDMAPP	1	1	1	1
AG-879	1	1	1	1
3-(3-hydroxyphenyl)-2-(4-hydroxyphenyl)-4-[(E)-2-(4-hydroxyphenyl)ethenyl]-2,3-dihydro-1-benzofuran-6-ol	1	1	1	1
Chrysoidine free base	1	1	1	1
11Z-Heptacosene	1	1	1	1
Cis-zeatin	1	1	1	1
Sulfathiazole	1	1	1	1
Geranic acid	1	1	1	1
Allixin	1	1	1	1
Linalyl formate	1	1	1	1
Methyl 3-(2,3-dihydroxy-3-methylbutyl)-4-hydroxybenzoate	1	1	1	1
Micropine	1	1	1	1
Benzoyl phosphate	1	1	1	1
p-FLUOROPHENYLALANINE	1	1	1	1
3-Ethyl-1,2-benzenediol	1	1	1	1
Suillin	1	1	1	1
Bluensomycin	1	0	0	0
Thiazafluron	1	1	1	1
O-β-D-Xylosylzeatin	1	1	1	0
Sinapic acid	1	1	1	1
Isofebrifugine	1	1	1	1
Coutaric acid	1	1	1	1
PE(22:5(7Z,10Z,13Z,16Z,19Z)/dm18:1(9Z))	1	1	1	1
8-Propyloxycaffeine	1	1	1	1
Idebenone Metabolite (β-D-Glucopyranosiduronic acid, 4-hydroxy-3-(10-hydroxydecyl)-5,6-dimethoxy-	1	1	1	1
5-Methylangelicin	1	1	1	1
Yellow AB	1	1	1	1
Dihydro Isorescinnamine	1	1	1	1
Pteridine	1	1	1	1
3-[4-Hydroxy-3-(3-methyl-2-butenyl)phenyl]-2-propenal	1	1	1	1
(S)-Ureidoglycolic acid	1	1	1	1
4'-O-Methylkanzonol W	1	1	1	1
IM-54	1	1	1	1
Marimastat	1	1	1	1
Benzoic acid	1	1	1	1
Clavamycin A	1	1	1	1
PGF2α 1,15-lactone	1	1	1	1
N-Acetylsulfadiazine	1	1	1	1
Estradiol	1	1	1	1
Trimethylsilyl nonanoic acid	1	1	1	1
Tyrosyl-Lysine	1	1	1	1
4-Hydroxybenzoic acid	1	1	1	1
C.I. Food Red 6	1	1	1	1
D-Galacturonic acid calcium salt	1	1	1	1
3-Oxoglutaric acid	1	1	1	1
Dihomo-g-Linolenic Acid-d6	1	1	1	1
3-hydroxyhexadecanoyl carnitine	1	1	1	1
DPPP	1	1	1	1
9-octadecenal	1	1	1	1
2-Ethyl-5-methylthiophene	1	1	1	1
1,2-Glyceryl dinitrate	1	1	1	1
PS(P-18:0/17:2(9Z,12Z))	1	1	1	1
2-Heptacosanone	1	1	1	1
OKODiA-PS	1	1	1	1
(Z)-3-Nonen-1-ol	1	1	1	1
2,5-Diisopropyl-4-methylphenol	1	1	1	1
B181008	1	1	1	1
[2,6-dihydroxy-4-({[5-hydroxy-2-(hydroxymethyl)-4,6-bis(3,4,5-trihydroxybenzoyloxy)oxan-3-yl]oxy}carbonyl)phenyl]oxidanesulfonic acid	1	1	1	1
(S,S)-Nt-Histidinylalanine	1	1	1	1
4-([2,2'-bithiophen]-5-yl)but-3-yne-1,2-diol	1	1	1	1
(±)-CP 47,497-C8-homolog-d7	1	1	1	1
PG(12:0/20:5(5Z,8Z,11Z,14Z,17Z))	1	1	0	1
Trilobinol	1	1	1	1
VALSARTAN	1	1	1	1
N6,N6-Dimethyladenosine	1	1	1	1
Sulfoacetaldehyde	1	1	1	1
2-(9R-(tricosanoyloxy)-3-methyl-2Z-decenoyloxy)-ethanesulfonic acid	1	1	1	1
12-Hydroxynevirapine	1	1	1	1
2-Piperidinecarboxamide(PPX)	1	1	1	1
Paracetamol sulfate	1	1	1	0
3-Hydroxynonyl acetate	1	1	1	1
1-(5-Methyl-2-thienyl)-1-propanone	1	1	1	1
3,6,9-Tricosatriene	1	1	1	1
Nimodipine	1	1	1	1
D-Glucuronic acid 1-phosphate	1	1	1	1
Adenine	1	1	1	1
NAD	1	1	1	1
Aspartyl-Methionine	1	1	1	1
2-{[hydroxy(5-hydroxy-1H-indol-3-yl)methylidene]amino}acetic acid	1	1	1	1
[8]-Paradyl acetate	1	1	1	1
N-palmitoyl histidine	1	1	1	1
O-Desacetylcephalothin	1	1	1	1
Cysteinyl-Phenylalanine	1	1	1	0
digitalin	1	1	1	0
1-Naphthylacetylspermine	1	1	1	1
1,1-Dimethoxydecane	1	1	1	1
2-[4,6-dihydroxy-3-(4-hydroxy-3-methylbut-2-en-1-yl)-2-methoxyphenyl]acetic acid	1	1	1	1
4-ene-Valproic acid	1	1	1	1
UR-144	1	1	1	1
3-Mercaptolactate-cysteine disulfide	1	1	1	1
L-Glutamic acid	1	1	1	1
Galactose 1-phosphate	1	1	1	1
2-[4,6-dihydroxy-2-methoxy-3-(3-methylbut-2-en-1-yl)phenyl]-1-(2,4,5-trihydroxyphenyl)ethan-1-one	1	1	1	1
3,3',5-Triiodothyropropionic acid	1	1	1	1
PG(22:2(13Z,16Z)/0:0)	1	1	1	1
Quinaprilat	1	1	1	1
α-Terpinyl acetate	1	1	1	1
(14alpha,17beta,20S,22R)-14,20-Epoxy-17-hydroxy-1-oxowitha-3,5,24-trienolide	1	1	1	1
mLPA(O-18:0)	1	0	1	0
1,2 di-(9Z,12Z,15Z-octadecatrienoyl)-3-O-Beta-D-galactosyl-sn-glycerol	1	1	1	1
5-Nonyltetrahydro-2-oxo-3-furancarboxylic acid	1	1	1	1
2-(2-Furanyl)piperidine	1	1	1	1
vesnarinone	1	1	0	1
Nicotine	1	1	1	1
Sevoflurane	1	1	1	1
floxuridine	1	1	1	1
4-Fluoromuconolactone	1	1	1	1
4-carboxy-2-hydroxy-cis,cis-muconic acid	1	1	1	1
3,5-DINITROCATECHOL (OR-486)	1	1	1	1
EDOXUDINE	1	1	1	1
isopimaric acid	1	1	1	1
M2 di-hydroxylated metabolite	1	1	0	0
PGP(i-12:0/a-17:0)	1	1	1	0
azido-FTY720	1	1	1	1
THIOXOLONE	1	1	1	1
H-1152	1	1	1	1
AS-252424	1	1	1	1
7',8'-Dihydro-8'-hydroxycitraniaxanthin	1	1	1	1
Chinomethionat	1	1	1	1
7-Aminonitrazepam	1	1	1	1
Desacetylcolchicine	1	1	1	1
1-Isothiocyanato-2-phenylethane	1	1	1	1
Linopirdine	1	0	1	1
Deoxyeritadenine	1	1	1	1
Garcinia lactone dibutyl ester	1	1	1	1
27:2(5Z,9Z)(25Me)	1	1	1	1
Corchoroside A	1	1	1	1
24-Methylcycloart-23-en-3beta-yl acetate	1	1	1	1
APGPR Enterostatin	1	1	1	1
Kinetin	1	1	1	1
D-Fructose 6-phosphate	1	1	1	1
PC(2:0/1:0)[U]	1	1	1	1
N-Acetyl-L-glutamate 5-phosphate	1	1	1	1
Isopentenyl adenosine	1	1	1	1
Tilorone	1	1	1	1
6-keto PGE1	1	1	1	1
Methyl 3-(methylthio)propanoate	1	1	1	1
C.I. Pigment Yellow 100	1	1	1	1
meta-O-Dealkylated flecainide lactam	1	1	1	1
Homofureanol	1	1	1	1
ethanaminium, 2,2',2''-[1,2,3-benzenetriyltris(oxy)tris[N,N,N-triethyl]	1	1	1	1
PS(18:1(9Z)/18:2(9Z,12Z))[U]	1	1	1	1
Dodecanoic acid	1	1	1	1
6-Methyladenine	1	1	1	1
Gliotoxin	1	1	1	1
PI(P-16:0/18:4(6Z,9Z,12Z,15Z))	1	1	1	1
3-Oxo-5α-cholan-24-oic Acid	1	1	1	1
6-Phospho-2-dehydro-D-gluconate	1	1	1	1
Dyspropterin	1	1	1	1
Uridine	1	1	1	1
2-(1h-1,2,4-triazol-5-yl)-1h-isoindole-1,3(2h)-dione	1	1	1	1
Eriojaposide A	1	1	1	1
Ipecac (Emetine)	1	1	1	1
Diethyldithiophosphate	1	1	1	1
N-tridecanoyl-L-Homserine lactone	1	1	1	1
Flupropanate	1	1	1	1
Imiquimod	1	1	1	1
Methyl dihydrophaseate	1	1	1	1
Bitertanol	1	0	1	0
Benzo[ghi]perylene	1	1	1	1
PE(14:0/20:3(8Z,11Z,14Z))	1	1	1	1
LysoPE(16:0/0:0)	1	1	1	1
12-Hydroxynevirapine glucuronide	1	1	1	1
Fludioxonil	1	1	1	1
Geranylfarnesyl diphosphate	1	1	1	1
OON-PA	1	1	1	1
PG(20:2(11Z,14Z)/0:0)	1	1	1	1
Lupinine	1	1	1	1
Cinitapride	1	1	1	1
R-95913	1	1	1	1
2-Keto-glutaramic acid	1	1	1	1
2-Oxo-4-phosphonobutanoate	1	1	1	1
Inosine	1	1	1	1
C.I. Pigment Blue 63	1	1	1	1
Tetranitromethane	1	1	1	1
Ethyl 1-(methylthio)ethyl disulfide	1	1	1	1
Aleprylic acid	1	1	1	1
12-hydroxy-10-dodecenoic acid	1	1	1	1
(±)Fenfluramine	1	1	1	1
2-Hydroxyethylphosphonate	1	1	1	1
Cyclohexanecarboxylic acid	1	1	1	1
Trifluoromethyl-bismethyl ketone	1	1	1	1
24,25-epoxy-cholesterol(d6)	1	1	1	1
Dihydro-6-isopropyl-2,4-dimethyl-4H-1,3,5-dithiazine	1	1	1	1
6-Oxo-5β-cholan-24-oic Acid	1	1	1	1
Ribavirin 5'-diphosphate	1	1	1	1
Rizatriptan	1	1	1	1
Mescaline	1	1	1	1
Endothion	1	1	1	1
Pyridoxine (Vitamin B6)	1	1	1	1
Tridecanoic acid	1	1	1	1
Iprobenfos	1	1	1	1
3,4,8,9,10-pentahydroxy-6-oxo-6H-benzo[c]chromene-1-carboxylic acid	1	1	1	1
Cinncassiol D2	1	1	1	1
Galactaric acid	1	1	1	1
6-{3,5-dihydroxy-4-[3-(4-hydroxy-3-methoxyphenyl)-2-oxopropanoyl]-2-methoxyphenoxy}-3,4,5-trihydroxyoxane-2-carboxylic acid	1	1	1	1
1-(3-Carboxypropyl)-3,7-dimethylxanthine	1	1	1	1
Pentoxifylline	1	1	1	1
N-Acetylbialaphos	1	1	1	0
C-8 Ceramide	1	1	1	1
Yucalexin B7	1	1	1	1
Nicotinate D-ribonucleoside	1	1	1	1
3-Hydroxymethyltriazolopthalazinone	1	1	1	1
5-Methylthiopentanaldoxime	1	1	1	1
Sphingosine	1	1	1	1
Cinncassiol A	1	1	1	1
Dhurrin 6'-glucoside	1	1	1	1
5-Hydroxy-7,8-dimethoxyflavanone 5-rhamnoside	1	1	1	1
PA(15:1(9Z)/20:5(5Z,8Z,11Z,14Z,17Z))	1	1	1	1
Methyl 1-(1-propenylthio)propyl disulfide	1	1	1	1
Acinospesigenin A	1	1	1	1
N-Acetyl-beta-D-glucosaminylamine	1	1	1	1
Ticarcillin	1	1	1	1
Trimipramine maleate	1	1	1	1
Amidithion	1	1	1	1
15:0 Cholesteryl ester	1	1	1	1
Trans-Hexa-dec-2-enoic acid	1	1	1	1
5-Hydroxyriluzole glucuronide	1	1	1	1
Thalictroidine	1	1	1	1
Gefitinib	1	1	1	1
Ferulic acid 4-sulfate	1	1	1	1
Itaconic acid	1	1	1	1
Arecaidine	1	1	1	1
Cysteinyl-Asparagine	1	1	1	1
Picolinic acid	1	1	1	1
L-Glutamine	1	1	1	1
3-Deoxy-D-arabinitol	1	1	1	1
3-Deoxy-D-manno-octulosonate	1	1	1	1
6-Thiourate	1	1	1	1
Dihydrozeatin riboside	1	1	1	1
Lysyl-Phenylalanine	1	1	1	1
13-Oxo-9,11-tridecadienoic acid	1	1	1	1
Sudan I	1	1	1	1
D-Ornithine	1	1	1	1
xi-1-Butoxy-1-methoxyethane	1	1	1	1
3beta-Fluoro-5beta-pregnan-20-one	1	1	1	1
PE(14:0/20:5(5Z,8Z,11Z,14Z,17Z))	1	1	1	1
[truncated: 513 more rows]
