# Supplementary material for: Metabolic Signatures of Four Polygonatum Rhizoma Species Mapped Using Untargeted Metabolomics
Source: Metabolites. 2025 Oct 22;15(11):682. doi: 10.3390/metabo15110682 (PMC12654418; doi:10.3390/metabo15110682)
Supplement: Supplementary file 1 [file metabolites-15-00682-s001.zip › Supplemental_Table_2.xlsx]

## Sheet: PS_PO
Supplemental Table 2-1 Metabolites differentially expressed in Polygonatum sibiricum Red.（PS）and Polygonatum odoratum (Mill.) Druce（PO）
ID	m/z	Retention time (min)	Ion mode	Metabolites	Compound ID	Super Class	Class	Sub Class	level	kegg	Score	Fragmentation Score	Adducts	Formula	Mass Error (ppm)	VIP	P-value	adj.P-value	log2(FC)	FC	average(PS)	average(PO)	PS-1	PS-2	PS-3	PS-4	PS-5	PS-6	PO-1	PO-2	PO-3	PO-4	PO-5	PO-6
0.75_539.1428m/z	539.143	0.75145	neg	Dihydroprudomenin	HMDB0039357	Phenylpropanoids and polyketides	Flavonoids	Flavonoid glycosides	*		39.2	10.6	M+FA-H	C23H26O12	4.42	17.0338	0.000119804	0.00293154	1.98095	3.94754	1.3087e+07	3.31523e+06	1.84192e+07	1.10607e+07	1.27658e+07	1.704e+07	9.87329e+06	9.36308e+06	4.26426e+06	4.0422e+06	2.66688e+06	1.77781e+06	4.22218e+06	2.91807e+06
0.72_342.1194n	387.118	0.717317	neg	Trehalose	HMDB0000975	Organic oxygen compounds	Organooxygen compounds	Carbohydrates and carbohydrate conjugates	***	C01083	45.9	40.8	M+FA-H, 2M-H, M-H	C12H22O11	9.17921	13.3007	0.000498889	0.00806967	1.24902	2.37681	1.07816e+07	4.53618e+06	1.15744e+07	1.28155e+07	8.3428e+06	5.97769e+06	1.30284e+07	1.2951e+07	4.69868e+06	4.21064e+06	5.68486e+06	3.83439e+06	3.97833e+06	4.81019e+06
0.75_377.0887m/z	377.089	0.75145	neg	5,7,8-trihydroxy-3-methoxy-2-(3-methoxyphenyl)-3,4-dihydro-2H-1-benzopyran-4-one	HMDB0129286	Phenylpropanoids and polyketides	Flavonoids	O-methylated flavonoids	*		38.5	2.88	M+FA-H	C17H16O7	2.54688	13.0337	0.00404985	0.0326528	1.03877	2.05448	1.25446e+07	6.10601e+06	1.67423e+07	1.66584e+07	1.07503e+07	9.26015e+06	1.12941e+07	1.05627e+07	8.8882e+06	7.5714e+06	7.70212e+06	2.66013e+06	2.76326e+06	7.05091e+06
0.77_549.1717m/z	549.172	0.76855	neg	D-(+)-Raffinose	HMDB0003213	Organic oxygen compounds	Organooxygen compounds	Carbohydrates and carbohydrate conjugates	***	C00492	37.9	0.352	M+FA-H	C18H32O16	8.83875	12.5035	2.05697e-06	0.000178419	1.49103	2.8109	7.69564e+06	2.73779e+06	7.12268e+06	7.32603e+06	7.81251e+06	6.46084e+06	8.57352e+06	8.87827e+06	2.55471e+06	2.11136e+06	2.26522e+06	2.58478e+06	4.43687e+06	2.47378e+06
0.77_873.2799m/z	873.28	0.76855	neg	Sempervirenoside A	LMPK12112023	Lipids and lipid-like molecules	Polyketides	Flavonoids			53.5	85.1	M-H2O-H	C42H52O21	-2.60055	10.3269	1.0238e-05	0.000543363	2.17029	4.50115	4.48082e+06	995485	3.6598e+06	6.4445e+06	3.82369e+06	4.02443e+06	4.30958e+06	4.62295e+06	1.10314e+06	1.05395e+06	749633	1.05412e+06	1.33517e+06	676902
0.74_422.0854n	423.093	0.740033	pos	Isomangiferin	HMDB0029477	Organoheterocyclic compounds	Benzopyrans	1-benzopyrans	*	C16979	45.7	37.8	M+H-H2O, M+H	C19H18O11	1.07598	9.93272	1.42131e-06	0.000134881	-1.94209	0.26024	1.07165e+06	4.11794e+06	780390	729382	468825	1.43993e+06	1.71113e+06	1.30027e+06	3.94529e+06	3.79678e+06	3.99235e+06	5.21618e+06	4.08494e+06	3.67212e+06
0.74_324.1077n	325.115	0.740033	pos	Levofuraltadone	72985	Unclassified	Unclassified	Unclassified			38.8	0.175	M+H, M+Na, M+NH4, M+H-H2O	C13H16N4O6	2.35426	8.91782	0.0212735	0.100636	0.494438	1.40877	1.23818e+07	8.78906e+06	8.57976e+06	8.47785e+06	1.42282e+07	1.50683e+07	1.32566e+07	1.468e+07	9.05582e+06	9.24099e+06	9.89472e+06	7.07075e+06	7.95675e+06	9.51535e+06
0.82_134.0211n	133.014	0.819833	neg	D-(+)-Malic acid	63096	Organic acids and derivatives	Hydroxy acids and derivatives	Beta hydroxy acids and derivatives	**	C00497	51.6	62.5	M-H2O-H, M-H	C4H6O5	-3.48624	8.82051	0.0245018	0.110682	1.15361	2.22469	6.93608e+06	3.11777e+06	7.13554e+06	1.37581e+07	5.27012e+06	5.54401e+06	4.93177e+06	4.97693e+06	2.88702e+06	2.77946e+06	3.08599e+06	4.52244e+06	3.37998e+06	2.05172e+06
5.23_414.1191n	415.126	5.2283	pos	Futalosine	63994	Unclassified	Unclassified	Unclassified			38.3	0	M+H-H2O, M+H	C19H18N4O7	3.70982	8.61423	0.0163922	0.0854764	1.44206	2.71708	5.16846e+06	1.90221e+06	6.05749e+06	1.53352e+06	8.53118e+06	3.98964e+06	7.22265e+06	3.67631e+06	1.86608e+06	845558	1.97448e+06	3.69324e+06	877297	2.15663e+06
0.73_379.0855m/z	379.085	0.734383	neg	Zearalenone 4-sulfate	89423	Phenylpropanoids and polyketides	Macrolides and analogues	Zearalenones	*		37.6	0	M-H2O-H	C18H22O8S	-0.569848	7.29017	0.00426923	0.0337368	1.03589	2.05038	3.94944e+06	1.9262e+06	5.21e+06	5.30914e+06	3.43551e+06	2.84819e+06	3.50059e+06	3.39318e+06	2.76474e+06	2.40306e+06	2.45798e+06	833339	853894	2.24419e+06
1.12_132.1029m/z	132.103	1.11507	pos	L-Isoleucine	HMDB0000172	Organic acids and derivatives	Carboxylic acids and derivatives	Amino acids, peptides, and analogues	***	C00407	52.1	75.8	M+H	C6H13NO2	7.82625	7.18635	0.0258785	0.114672	1.21762	2.32563	4.31577e+06	1.85574e+06	4.43256e+06	7.86523e+06	5.07327e+06	4.59231e+06	2.35938e+06	1.57186e+06	1.52223e+06	1.45897e+06	1.44084e+06	1.52781e+06	2.99519e+06	2.18941e+06
0.73_215.0338m/z	215.034	0.734383	neg	4-(hydroxymethyl)-2-oxo-2H-chromen-7-yl acetate	HMDB0136751	Phenylpropanoids and polyketides	Coumarins and derivatives	Unclassified			38	3.65	M-H2O-H	C12H10O5	-4.87256	6.85031	0.0081913	0.0535777	2.12317	4.3565	2.53055e+06	580868	3.50304e+06	4.40549e+06	3.00633e+06	2.53257e+06	773748	962137	675569	870157	615831	233076	772870	317707
2.09_148.0535n	166.087	2.08617	pos	3,4-Dihydro-2H-1-benzopyran-2-one	HMDB0036626	Phenylpropanoids and polyketides	3,4-dihydrocoumarins	Unclassified	***	C02274	47.1	52.6	M+H-H2O, M+NH4, M+H	C9H8O2	7.06097	6.72566	0.0416181	0.156091	0.778383	1.71521	5.42058e+06	3.16031e+06	5.83079e+06	8.15578e+06	5.90691e+06	6.10532e+06	3.75646e+06	2.76825e+06	2.24416e+06	3.03803e+06	2.4293e+06	1.82485e+06	5.69604e+06	3.72948e+06
17.29_126.0328n	127.04	17.29	pos	5-Hydroxymethyl-2-furancarboxaldehyde	HMDB0034355	Organic oxygen compounds	Organooxygen compounds	Carbonyl compounds	***	C11101	45.3	37.8	M+H-H2O, M+H	C6H6O3	9.15786	6.60605	1.38961e-07	4.7651e-05	-0.431725	0.741375	3.89676e+06	5.25613e+06	3.72055e+06	3.60199e+06	4.03907e+06	3.82429e+06	4.00391e+06	4.19074e+06	5.07334e+06	5.25396e+06	5.3741e+06	5.14086e+06	5.27528e+06	5.41922e+06
0.77_504.1729n	527.162	0.774083	pos	Maltotriose	HMDB0001262	Organic oxygen compounds	Organooxygen compounds	Carbohydrates and carbohydrate conjugates	***	C01835	37	0	M+NH4, M+K, M+Na	C18H32O16	7.63831	6.39643	4.24871e-06	0.000308642	1.18064	2.26678	2.33636e+06	1.0307e+06	2.70354e+06	2.2692e+06	2.41227e+06	2.30571e+06	2.16734e+06	2.1601e+06	937699	1.02662e+06	757685	999050	1.59525e+06	867868
0.72_180.0638n	179.057	0.717317	neg	D-Galactose	HMDB0000143	Organic oxygen compounds	Organooxygen compounds	Carbohydrates and carbohydrate conjugates	***	C00984	48.2	45.4	M-H, M+FA-H	C6H12O6	2.43577	6.14514	0.0262939	0.115675	1.73991	3.34015	2.5712e+06	769785	3.3037e+06	5.1536e+06	3.19904e+06	2.00217e+06	779390	989290	641328	646589	687954	645290	1.52696e+06	470590
0.79_566.1618m/z	566.162	0.78565	neg	4-[[5-(acetylamino)-1-(hydroxymethyl)-1H-indol-3-yl]methyl]-3-methoxy-N-[(2-methylphenyl)sulfonyl]-B	3060	Unclassified	Unclassified	Unclassified			36.4	0	M+FA-H	C27H27N3O6S	2.87089	6.10368	0.0155995	0.0825339	2.31245	4.96725	2.08588e+06	419927	4.48596e+06	3.03914e+06	918164	1.02402e+06	1.58528e+06	1.46273e+06	408350	468570	312212	572660	405237	352535
0.80_637.1886m/z	637.189	0.802767	neg	Ro 19-4603	69655	Unclassified	Unclassified	Unclassified			38.1	0	2M-H	C15H17N3O3S	-3.55275	5.89099	0.0090252	0.0568563	3.95954	15.5575	1.58067e+06	101601	1.76087e+06	3.64558e+06	1.6809e+06	1.0937e+06	652706	650243	96458.3	69254.2	48104.7	125547	220486	49757.6
0.67_363.0711m/z	363.071	0.6719	pos	2-(3,4-dihydroxy-5-methoxyphenyl)-3,5,7-trihydroxy-6-methoxy-4H-chromen-4-one	HMDB0128749	Phenylpropanoids and polyketides	Flavonoids	Flavones	*		38.6	0	M+H	C17H14O9	0.162251	5.88059	0.0061647	0.0440125	-1.1369	0.454735	1.24691e+06	2.74206e+06	613176	741265	1.50078e+06	873144	1.88826e+06	1.86485e+06	2.61303e+06	2.71244e+06	3.31178e+06	1.34358e+06	2.46924e+06	4.00232e+06
0.62_349.2329m/z	349.233	0.620833	pos	2alpha,3alpha-(Difluoromethylene)-5alpha-androstan-17beta-ol acetate	70795	Unclassified	Unclassified	Unclassified			36.9	0	M+H-H2O	C22H32F2O2	-2.30305	5.85097	0.000828327	0.0113534	-3.95844	0.0643265	82626	1.28448e+06	142732	134699	92238.3	103762	22324.7	5.2071e-06	1.24759e+06	1.65724e+06	1.21373e+06	2.28025e+06	698016	610051
0.67_525.1254m/z	525.125	0.6719	pos	5-S-glutathionyl-L-DOPA	HMDB0062425	Organic acids and derivatives	Carboxylic acids and derivatives	Amino acids, peptides, and analogues			39	3.65	M+Na	C19H26N4O10S	-1.57247	5.77856	0.00173591	0.0184597	-1.14347	0.45267	1.08074e+06	2.38748e+06	531638	624732	1.41341e+06	635052	1.6685e+06	1.61112e+06	2.21009e+06	2.33527e+06	2.57581e+06	1.64638e+06	2.28437e+06	3.27295e+06
0.82_799.2428m/z	799.243	0.819833	neg	Labadoside	HMDB0036397	Lignans, neolignans and related compounds	Lignan glycosides	Unclassified	*		37.2	1.91	M+FA-H	C38H42O16	-3.56222	5.73319	0.0138871	0.0761006	4.37734	20.7832	1.53828e+06	74015.5	1.53333e+06	3.82225e+06	1.64096e+06	1.03772e+06	572840	622564	82861.3	57608.6	28446.4	110667	142570	21939.8
0.71_258.1117m/z	258.112	0.70595	pos	Glycerophosphocholine	HMDB0000086	Lipids and lipid-like molecules	Glycerophospholipids	Glycerophosphocholines	***	C00670	54.9	84.4	M+H	C8H20NO6P	6.25087	5.66405	0.00113102	0.0138232	-5.00711	0.0310964	38834.8	1.24885e+06	34941.1	82546.8	2411.94	6496.92	75081.8	31530.5	1.96855e+06	1.52127e+06	1.29869e+06	1.19396e+06	23199.7	1.48745e+06
0.70_665.2197m/z	665.22	0.70025	neg	4-Oxo-norfloxacin	1600	Unclassified	Unclassified	Unclassified			38.2	0	2M-H	C16H16FN3O4	2.95586	5.23994	6.06597e-06	0.000395166	1.60368	3.03918	1.32253e+06	435161	1.04387e+06	1.64636e+06	1.21814e+06	1.09392e+06	1.38412e+06	1.54878e+06	458747	443071	404349	428689	525715	350393
0.72_138.0560m/z	138.056	0.723	pos	4-Fluoro-L-threonine	70956	Unclassified	Unclassified	Unclassified			45	31.5	M+H	C4H8FNO3	-1.01399	5.04298	0.000256302	0.00506426	2.51289	5.70761	1.05821e+06	185403	1.64999e+06	1.16817e+06	585121	843679	1.08469e+06	1.01759e+06	463371	191736	88004.4	61761.2	73808.4	233735
0.73_781.2078m/z	781.208	0.734383	neg	Macarpine	64391	Unclassified	Unclassified	Unclassified			38.5	0	2M-H	C22H17NO6	4.95196	4.9025	2.70929e-07	6.94469e-05	-4.04986	0.0603768	48055.3	795922	76000.3	61629.6	8969.15	14210.2	97750.8	29771.6	807274	651279	1.04007e+06	783787	640382	852742
1.03_828.2805n	851.27	1.02967	pos	Maltopentaose	HMDB0012254	Organic oxygen compounds	Organooxygen compounds	Carbohydrates and carbohydrate conjugates	***		37	0	M+Na, M+K, M+NH4	C30H52O26	6.9692	4.85325	0.000423981	0.0072257	2.01643	4.04582	1.13413e+06	280322	1.45371e+06	1.40109e+06	453036	1.44148e+06	893345	1.16213e+06	339253	353335	182217	297412	326292	183424
0.63_173.1047m/z	173.105	0.6304	neg	L-Arginine	13	Organic acids and derivatives	Carboxylic acids and derivatives	Amino acids, peptides, and analogues	**	C00062	54.5	81.5	M-H	C6H14N4O2	1.71901	4.84759	0.00137372	0.0156537	-1.8462	0.278124	322862	1.16086e+06	327071	648514	351041	437374	133758	39414.9	1.19686e+06	1.28174e+06	1.0558e+06	1.88886e+06	761051	780833
1.10_548.2504m/z	548.25	1.09803	pos	Hemorphin-4	HMDB0059788	Organic acids and derivatives	Carboxylic acids and derivatives	Amino acids, peptides, and analogues			48.5	50.9	M+H-H2O	C29H35N5O7	0.127687	4.60796	6.97667e-05	0.00207923	-2.05769	0.2402	218186	908352	312079	148662	263697	154716	246358	183603	694344	518034	1.06117e+06	1.1204e+06	1.1337e+06	922467
0.62_387.1892m/z	387.189	0.620833	pos	PC(3:0/3:0)	LMGP01011215	Lipids and lipid-like molecules	Glycerophospholipids	Glycerophosphocholines			39.3	3.67	M+NH4	C14H28NO8P	0.226178	4.43299	0.00390058	0.0319207	-2.66523	0.157647	137949	875051	175780	296978	121871	199002	30437.1	3624.22	937979	986754	817052	1.68683e+06	394695	426995
1.03_841.2717m/z	841.272	1.03228	neg	6-(4-{6-[2,4-dihydroxy-3-(3-methylbut-2-en-1-yl)benzoyl]-5-{4-[(E)-2-(2,4-dihydroxyphenyl)ethenyl]-2,6-dihydroxyphenyl}-3-(hydroxymethyl)cyclohex-3-en-1-yl}-3-hydroxyphenoxy)-3,4,5-trihydroxyoxane-2-carboxylic acid	HMDB0126277	Phenylpropanoids and polyketides	Stilbenes	Stilbene glycosides	*		36.8	5.25	M-H	C45H46O16	0.518799	4.21771	0.00390255	0.0319207	2.24912	4.75393	885039	186170	334949	1.07938e+06	1.65461e+06	900014	587799	753478	265608	198314	118004	202324	136099	196671
0.74_261.0387m/z	261.039	0.740033	pos	Glucose 6-phosphate	HMDB0001401	Organic oxygen compounds	Organooxygen compounds	Carbohydrates and carbohydrate conjugates	***	C00092	51.1	65.4	M+H	C6H13O9P	6.37203	4.18508	1.0353e-06	0.000115115	-2.07066	0.23805	168909	709552	184893	126792	103457	172696	241207	184409	649934	652351	614371	894188	817413	629055
13.85_342.1418m/z	342.142	13.8475	pos	TPPU	96483	Unclassified	Unclassified	Unclassified			37.9	0	M+H-H2O	C16H20F3N3O3	-1.53301	4.07945	6.913e-07	9.22435e-05	-1.53545	0.344972	273323	792304	290071	255606	307339	237872	268498	280551	675578	672299	825955	773605	831499	974887
0.64_424.1381n	425.145	0.63785	pos	Ginkgolide J	41247	Lipids and lipid-like molecules	Prenol lipids	Terpene lactones	*	C07604	39.4	14.8	M+H, M+K	C20H24O10	2.70214	4.06273	0.0135329	0.0747761	-1.92001	0.264252	242504	917700	269274	531419	196636	385668	63221.3	8806.01	1.04599e+06	915706	890919	1.8191e+06	373370	461115
0.67_687.1792m/z	687.179	0.6719	pos	Chymosin preparation, escherichia coli k-12	HMDB0032199	Organic acids and derivatives	Peptidomimetics	Depsipeptides	**	C05821	37.6	0	M+NH4	C30H27N3O15	1.69515	3.99938	0.00354367	0.0298897	-1.18856	0.438741	505814	1.15288e+06	185122	203374	722438	224795	831729	867425	1.04559e+06	1.07305e+06	1.15131e+06	884658	1.13325e+06	1.62939e+06
0.61_522.3391n	567.338	0.613383	neg	Polysorbate 20	HMDB0037182	Lipids and lipid-like molecules	Fatty Acyls	Fatty acid esters		C11624	37.8	0	M-H, M+FA-H	C26H50O10	-2.41644	3.77381	0.0163459	0.0853882	-5.06634	0.0298455	18198.5	609759	6916.08	48595.6	19066.4	34613.2	5.2071e-06	5.2071e-06	583630	742265	375268	1.54049e+06	187345	229551
16.29_843.5299m/z	843.53	16.2868	neg	MGDG(20:5(5Z,8Z,11Z,14Z,17Z)/18:3(9Z,12Z,15Z))	LMGL05010013	Lipids and lipid-like molecules	Glycerolipids	Glycosyldiradylglycerols			36.7	0	M+FA-H	C47H74O10	4.33094	3.63113	0.00218048	0.0213691	1.26898	2.40991	862271	357802	828422	903052	385894	1.01179e+06	1.17702e+06	867446	426305	236631	547918	267143	192187	476628
16.76_110.0211m/z	110.021	16.7622	pos	2-Aminoacrylic acid	HMDB0003609	Organic acids and derivatives	Carboxylic acids and derivatives	Amino acids, peptides, and analogues	**	C02218	36.8	1.31	M+Na	C3H5NO2	-1.30469	3.57172	0.0183724	0.0914527	0.0697698	1.04955	1.14641e+07	1.09229e+07	1.18203e+07	1.08348e+07	1.19495e+07	1.14379e+07	1.14399e+07	1.13022e+07	1.09164e+07	1.13069e+07	1.11527e+07	1.0745e+07	1.07157e+07	1.07007e+07
0.72_503.1658m/z	503.166	0.717317	neg	Deoxyinosine	3383	Nucleosides, nucleotides, and analogues	Purine nucleosides	Purine 2'-deoxyribonucleosides	**	C05512	38.5	0	2M-H	C10H12N4O4	2.80662	3.55743	4.42433e-07	7.41354e-05	1.46171	2.75434	618761	224649	608365	566935	625631	525053	670658	715925	222277	186241	213335	185203	316478	224361
5.18_169.0507m/z	169.051	5.17723	pos	Vanillic acid	HMDB0000484	Benzenoids	Benzene and substituted derivatives	Benzoic acids and derivatives	***	C06672	37.7	0	M+H	C8H8O4	7.12712	3.38649	0.0370534	0.144421	1.05893	2.08339	1.0952e+06	525680	1.38187e+06	348625	1.72748e+06	832221	1.43927e+06	841716	543035	242087	509834	1.00428e+06	249865	604983
1.20_147.0298m/z	147.03	1.19698	neg	Citramalic acid	HMDB0000426	Lipids and lipid-like molecules	Fatty Acyls	Fatty acids and conjugates	*	C00815	54.2	73.3	M-H	C5H8O5	-0.454031	3.13814	0.00088774	0.0118873	2.00146	4.00405	488623	122032	340641	837787	479190	553774	356874	363472	148300	95730.8	86951.1	157612	132418	111182
0.74_342.1183n	365.108	0.740033	pos	D-Maltose	HMDB0000163	Organic oxygen compounds	Organooxygen compounds	Carbohydrates and carbohydrate conjugates	***	C00208	37.3	0	M+Na, M+K	C12H22O11	6.13956	3.08752	0.000341061	0.00622216	0.793174	1.73288	779880	450048	916655	862515	731776	513649	828806	825879	489118	472227	489650	445820	356457	447015
14.15_717.4494m/z	717.449	14.1479	pos	PG(O-16:0/14:1(9Z))	LMGP04020004	Lipids and lipid-like molecules	Glycerophospholipids	Glycerophosphoglycerols			36.8	0	M+K	C36H71O9P	3.98841	3.05363	0.000529291	0.00838139	-1.77294	0.292611	142088	485586	40998.1	78550.2	138555	170608	195681	228135	711517	601050	507258	425647	359224	308820
0.75_440.0824m/z	440.082	0.75145	neg	Gonyautoxin II	HMDB0033507	Phenylpropanoids and polyketides	Saxitoxins, gonyautoxins, and derivatives	Unclassified	*	C16856	37	0	M+FA-H	C10H17N7O8S	-4.36356	2.85725	0.00622226	0.0442692	-1.60113	0.329619	167837	509186	94779.8	146066	281709	149460	196175	138834	474547	366146	970994	329535	466948	446946
4.20_261.1462m/z	261.146	4.203	pos	gamma-Glutamylleucine	HMDB0011171	Organic acids and derivatives	Carboxylic acids and derivatives	Amino acids, peptides, and analogues	***		55.1	85.8	M+H	C11H20N2O5	6.49755	2.81765	0.00528656	0.0393378	6.46211	88.1637	330616	3750.02	226434	761589	276097	380970	184828	153775	4456.09	2635.11	2723.34	3006.45	5101.51	4577.62
3.69_159.0663m/z	159.066	3.69043	pos	N-Benzooxazol-2-yl-guanidine	96363	Unclassified	Unclassified	Unclassified			39.1	0	M+H-H2O	C8H8N4O	-1.00813	2.73132	0.0203307	0.0978077	0.0722016	1.05132	6.617e+06	6.294e+06	6.87407e+06	6.19324e+06	6.82471e+06	6.64977e+06	6.61196e+06	6.54827e+06	6.39523e+06	6.52201e+06	6.32308e+06	6.25714e+06	6.10263e+06	6.16389e+06
0.63_470.1442n	469.137	0.6304	neg	Plumieride	67941	Unclassified	Unclassified	Unclassified			36.3	0	M-H, 2M-H, M+FA-H	C21H26O12	3.87473	2.68494	0.00648126	0.0454079	-2.51264	0.175235	59331.2	338581	66474.2	148007	65052.8	68021.9	8430.6	5.2071e-06	364379	388242	250917	683516	169029	175403
0.72_120.0418n	165.041	0.717317	neg	Erythrose	HMDB0002649	Organic oxygen compounds	Organooxygen compounds	Carbohydrates and carbohydrate conjugates		C01796	47.5	43.3	M-H, M+FA-H	C4H8O4	-3.9583	2.6534	0.000620044	0.00931242	1.55781	2.94406	379785	129000	538002	514165	281370	336959	289503	318709	168425	183624	113236	94560.2	157334	56821
0.67_225.0884m/z	225.088	0.6719	pos	6-Hydroxy-4-decanolide	LMFA07040027	Lipids and lipid-like molecules	Fatty Acyls	Fatty esters			41.1	9.62	M+K	C10H18O3	-1.79356	2.63008	0.00054017	0.0084824	-3.35975	0.0974125	26888.8	276031	19266.6	7617.35	29343.5	95566.8	5122.71	4416.12	313134	157987	203631	180235	462637	338562
1.12_295.0945m/z	295.094	1.11507	pos	1-Methoxy-1-(2,4,5-trimethoxyphenyl)-2-propanol	HMDB0031772	Benzenoids	Benzene and substituted derivatives	Phenylpropanes	*		40.6	7.4	M+K	C13H20O5	0.914164	2.62874	3.58222e-07	6.94469e-05	-2.27221	0.207013	57466.9	277601	27830.3	85874.7	44476.1	84605.9	54754.8	47259.4	338659	290099	284420	216704	265364	270357
1.01_886.2712n	867.253	1.01305	neg	Kaempferol 3-isorhamninoside-7-rhamnoside	LMPK12111686	Lipids and lipid-like molecules	Polyketides	Flavonoids			38.5	11.1	M-H2O-H, M-H	C39H50O23	-3.52072	2.57375	0.0174728	0.088568	1.43748	2.70848	472939	174615	215960	363663	874363	678327	295397	409926	259957	153436	102714	193444	156289	181847
9.79_432.2412m/z	432.241	9.79463	pos	Undecylprodigiosin	69260	Unclassified	Unclassified	Unclassified			38.8	0	M+K	C25H35N3O	0.140904	2.56722	0.00209171	0.0207972	-1.13687	0.454747	218977	481536	235730	303807	143740	231578	225076	173932	476736	675686	342082	339457	415523	639734
0.76_204.0881m/z	204.088	0.757067	pos	2'-Deoxysepiapterin	HMDB0000389	Organoheterocyclic compounds	Pteridines and derivatives	Pterins and derivatives			41.9	15.5	M+H-H2O	C9H11N5O2	0.59632	2.54554	0.000256172	0.00506426	0.627162	1.54452	636803	412298	704785	724041	680226	647050	511944	552772	402005	409871	410436	369320	508951	373203
0.81_453.2111m/z	453.211	0.808133	pos	8-Butanoylneosolaniol	HMDB0038560	Lipids and lipid-like molecules	Fatty Acyls	Fatty acid esters			37.4	0	M+H	C23H32O9	-1.81948	2.53161	0.000100072	0.0025963	-2.14864	0.225525	61972.8	274793	6728.9	23713.3	48543.6	24934.3	165601	102315	253700	249585	287368	369880	195989	292237
0.79_194.9282m/z	194.928	0.78565	neg	Sulfate	HMDB0001448	Homogeneous non-metal compounds	Non-metal oxoanionic compounds	Non-metal sulfates	**	C00059	43.3	24.8	2M-H	H2O4S	3.53698	2.52516	0.0172244	0.0878228	-2.19107	0.21899	73507.7	335667	34208.8	75454.3	178444	87951.9	32856.4	32130.5	182408	157134	160628	678068	519854	315912
0.81_946.3670m/z	946.367	0.808133	pos	Fucα1-2Galβ1-4GlcNAcβ1-3Galβ1-4GlcNAcβ-Sp	3571	Unclassified	Unclassified	Unclassified			36.7	0	M+H-H2O	C36H61N5O25	4.89856	2.50237	0.0236571	0.108468	3.97877	15.7663	324015	20551.1	289241	797811	182153	498913	89796.2	86177.3	33003.2	9770.43	11424.4	26046	37390	5672.64
1.12_415.2117m/z	415.212	1.11507	pos	Armillaripin	86949	Lipids and lipid-like molecules	Prenol lipids	Sesquiterpenoids	*		38.1	0	M+H	C24H30O6	0.462648	2.46905	3.81323e-07	6.94469e-05	-2.325	0.199575	48448.5	242758	21483.3	73372.9	35861	72951.8	47135.3	39886.7	296374	253467	248255	188048	232369	238037
0.80_475.1341m/z	475.134	0.802767	neg	Xanthopterin-B2	65749	Unclassified	Unclassified	Unclassified			38.7	0	2M-H	C9H10N4O4	2.07654	2.43368	0.0314061	0.129679	2.51608	5.72025	353733	61838.8	388264	912260	275125	170280	199510	176958	77969.5	55953.9	61818.5	74225.9	52223.8	48841
0.55_164.0680m/z	164.068	0.552733	pos	L-Hypoglycin A	HMDB0029427	Organic acids and derivatives	Carboxylic acids and derivatives	Amino acids, peptides, and analogues	*	C08287	40.5	9.53	M+Na	C7H11NO2	-1.12719	2.4293	0.000106953	0.0026887	-0.572552	0.672426	395557	588253	377370	381832	407822	460223	375466	370628	549024	487494	569663	647922	599013	676402
5.57_839.1932m/z	839.193	5.57202	pos	5,13-bis(3-hydroxyphenyl)-18-[3,5,7-trihydroxy-2-(3-hydroxyphenyl)-3,4-dihydro-2H-1-benzopyran-4-yl]-4,12,14-trioxapentacyclo[11.7.1.0²,¹¹.0³,⁸.0¹⁵,²⁰]henicosa-2(11),3(8),9,15(20),16,18-hexaene-6,9,17,19,21-pentol	HMDB0125922	Phenylpropanoids and polyketides	Flavonoids	Biflavonoids and polyflavonoids	*		36.4	0	M+Na	C45H36O15	-1.80911	2.40994	4.68793e-08	3.20516e-05	-9.79874	0.00112276	202.794	180621	5.2071e-06	1216.76	5.2071e-06	5.2071e-06	5.2071e-06	5.2071e-06	228926	147195	160466	167566	204226	175346
1.06_289.0937m/z	289.094	1.06398	pos	(2E)-N-(3-aminopropyl)-3-(4-hydroxy-3-methoxyphenyl)prop-2-enimidic acid	HMDB0139973	Phenylpropanoids and polyketides	Cinnamic acids and derivatives	Hydroxycinnamic acids and derivatives	*		45.1	34.4	M+K	C13H18N2O3	-4.84601	2.39249	0.00215502	0.021209	-0.923601	0.527192	248023	470461	73819.5	284648	247813	232400	290644	358814	530531	444950	552031	358073	371486	565694
0.74_162.0539n	145.051	0.740033	pos	(-)-1-Methylpropyl 1-propenyl disulfide	HMDB0034426	Organosulfur compounds	Organic disulfides	Unclassified	*		37.3	0	M+H-H2O, M+H	C7H14S2	1.21713	2.39084	0.00143958	0.0161955	0.380565	1.30185	901843	692739	765584	796207	988824	1.01811e+06	878001	964327	708587	721178	732482	595294	669801	729091
16.75_196.0183m/z	196.018	16.7452	pos	Omethoate	72448	Unclassified	Unclassified	Unclassified			38.4	0	M+H-H2O	C5H12NO4PS	-4.33365	2.36921	0.000451254	0.00753581	0.150437	1.10991	1.93455e+06	1.74299e+06	1.98448e+06	1.82644e+06	2.00884e+06	1.97711e+06	1.9249e+06	1.88556e+06	1.77594e+06	1.81902e+06	1.79181e+06	1.69943e+06	1.69876e+06	1.67297e+06
0.83_321.9639m/z	321.964	0.825167	pos	Risedronate	HMDB0015022	Organic acids and derivatives	Organic phosphonic acids and derivatives	Bisphosphonates		C08233	40.1	2.89	M+K	C7H11NO7P2	-1.0867	2.36807	0.00246905	0.0233132	1.22595	2.3391	386348	165169	492042	569303	200588	341680	349260	365213	171010	178663	185526	208561	157039	90217.3
0.67_428.1791m/z	428.179	0.6719	pos	JWH 200-d5	96642	Unclassified	Unclassified	Unclassified			36.8	0	M+K	C25H19D5N2O2	2.10288	2.36497	0.0100518	0.061073	-1.51514	0.349861	138007	394461	5.2071e-06	5.2071e-06	306972	5.2071e-06	250586	270481	419038	389719	512298	154524	403210	487977
1.05_882.1994m/z	882.199	1.04685	pos	Cyanidin 3-(3-glucosyl-6-malonylglucoside)-4'-glucoside	LMPK12010222	Phenylpropanoids and polyketides	Flavonoids	Flavonoid glycosides	*		36.9	0	M+Na	C36H43O24+	-4.91473	2.35215	5.19576e-05	0.00164551	1.7635	3.39521	266492	78490.7	252879	346234	166234	329547	223918	280144	99375.2	90104.2	67635	71299	74773.2	67757.3
0.91_532.2275m/z	532.228	0.9104	pos	Nb-trans-Feruloylserotonin glucoside	88688	Organic oxygen compounds	Organooxygen compounds	Carbohydrates and carbohydrate conjugates	*		36.9	0	M+NH4	C26H30N2O9	-2.82687	2.34685	2.95775e-08	2.51815e-05	-3.73869	0.0749103	13647.6	182186	5.2071e-06	1572.96	17319.7	19031.7	17212.3	26748.9	179525	169075	155808	197323	224242	167142
0.71_264.1094m/z	264.109	0.70595	pos	(-)-Neplanocin A	96433	Unclassified	Unclassified	Unclassified			52.3	76.2	M+H	C11H13N5O3	1.03931	2.3414	0.0125587	0.071066	1.72606	3.30824	347479	105035	317291	475255	373985	602446	180180	135720	83223.1	64220.5	80996.5	59203.5	276161	66403.3
0.79_434.1212m/z	434.121	0.791117	pos	Ethyl 2-hydroxy-3-(3-indolyl)propanoate glucoside	90261	Lipids and lipid-like molecules	Fatty Acyls	Fatty acyl glycosides			37	0	M+K	C19H25NO8	-0.0579285	2.33698	5.62748e-06	0.000381381	1.93314	3.81885	237935	62305.4	272931	158531	198051	279281	265813	253003	76190.1	59332	51475.1	68582.1	55725.3	62527.9
1.03_948.2799m/z	948.28	1.03228	neg	Ophionin	LMPK12010354	Lipids and lipid-like molecules	Polyketides	Flavonoids			37.1	1.79	M-H	C40H53O26+	4.9237	2.31284	0.0444131	0.161975	1.21151	2.31581	476899	205932	167204	276427	931353	685444	347455	453510	293146	186412	130613	202790	211279	211353
1.45_217.9893n	216.982	1.44682	neg	3-hydroxybenzoic acid-3-O-sulphate	HMDB0059968	Organic acids and derivatives	Organic sulfuric acids and derivatives	Arylsulfates			42.5	24.2	M-H2O-H, M-H	C7H6O6S	3.49442	2.29936	0.0358318	0.141561	3.34021	10.1275	306089	30223.4	85002	452932	13423.4	781241	267172	236762	47192.8	33208	19533	29814.5	25349.5	26242.5
0.74_441.1034m/z	441.103	0.740033	pos	3,5-Dihydroxyphenyl 1-O-(6-O-galloyl-beta-D-glucopyranoside)	HMDB0039307	Organic oxygen compounds	Organooxygen compounds	Carbohydrates and carbohydrate conjugates	*		38.2	0	M+H	C19H20O12	1.51993	2.26461	3.68804e-06	0.000283566	-2.4903	0.177969	34521.5	193975	39304.7	12617.8	29198.2	23199.1	51189.7	51619.6	174098	176294	162827	268255	210407	171970
11.58_558.4411m/z	558.441	11.5778	pos	Vecuronium	HMDB0015432	Lipids and lipid-like molecules	Steroids and steroid derivatives	Steroid esters		C07553	41.1	12.5	M+H	C34H57N2O4+	3.48927	2.22985	0.00101314	0.0128276	-1.48337	0.357653	106245	297062	106704	155417	67595.3	95778.4	90967.4	121008	365454	423476	238753	203678	192047	358961
0.60_371.2026m/z	371.203	0.6038	pos	Dihydrozeatin riboside	64078	Unclassified	Unclassified	Unclassified			38.3	0	M+NH4	C15H23N5O5	-3.14861	2.21015	1.57801e-05	0.000736597	-4.25858	0.0522444	8494.49	162591	5.2071e-06	22622.7	12917.7	15426.5	5.2071e-06	5.2071e-06	170908	139122	172412	248494	116035	128577
1.16_116.0105n	115.003	1.1597	neg	Maleic acid	HMDB0000176	Organic acids and derivatives	Carboxylic acids and derivatives	Dicarboxylic acids and derivatives	***	C01384	53.8	73.5	M-H, 2M-H	C4H4O4	-3.67878	2.19864	0.0170307	0.0873171	2.12998	4.37713	287166	65606	102858	589257	375019	348218	157875	149767	52474.9	43971.5	50683.9	60774.7	146340	39390.6
15.22_447.0932m/z	447.093	15.2239	pos	Myricitrin	HMDB0034360	Phenylpropanoids and polyketides	Flavonoids	Flavonoid glycosides	***	C10108	36.8	0	M+H-H2O	C21H20O12	2.0759	2.18255	0.000614177	0.00927088	1.23669	2.35658	297556	126266	293799	146365	348425	309535	377316	309894	108379	100789	100009	176576	132681	139162
0.76_360.1524m/z	360.152	0.757067	pos	beta-Lactose	HMDB0041627	Organic oxygen compounds	Organooxygen compounds	Carbohydrates and carbohydrate conjugates	***	C01970	50.8	66.2	M+NH4	C12H22O11	6.94228	2.17326	0.000102988	0.00262926	0.372054	1.29419	698837	539978	781932	659942	696886	620825	691947	741489	536955	569801	565944	546711	511980	508478
0.60_156.0779m/z	156.078	0.6038	pos	Tranylcypromine	HMDB0014890	Organic nitrogen compounds	Organonitrogen compounds	Amines		C07155	37.8	2.58	M+Na	C9H11N	-3.47634	2.13291	0.0285139	0.121889	1.23893	2.36023	376283	159426	416894	527939	547506	496820	160353	108185	113660	150644	125294	112189	310917	143853
0.65_849.2328m/z	849.233	0.654883	pos	Pradimicin C	66546	Unclassified	Unclassified	Unclassified			37.6	0	M+Na	C39H42N2O18	0.37006	2.13284	0.0291202	0.123617	-1.11481	0.461753	195962	424387	26755.8	5.2071e-06	326835	18726.6	402125	401329	367961	421889	432267	335786	392717	595702
16.42_347.0972m/z	347.097	16.416	pos	Methyl 6-O-galloyl-beta-D-glucopyranoside	HMDB0039354	Benzenoids	Benzene and substituted derivatives	Benzoic acids and derivatives	*		38.6	0	M+H	C14H18O10	-0.328859	2.12552	1.19802e-07	4.7651e-05	-1.46591	0.362007	79363.6	219232	85109.7	80646.1	82709.1	70197.2	75857	81662.6	196140	193405	230317	204483	233187	257862
9.04_267.1827n	250.179	9.04497	pos	Metoprolol	HMDB0001932	Benzenoids	Phenols	Tyrosols and derivatives		C07202	38.3	0	M+H-H2O, M+H	C15H25NO3	-2.73673	2.09717	2.13783e-06	0.00018364	-0.186945	0.878464	1.01925e+06	1.16026e+06	988558	966233	1.04468e+06	1.03976e+06	1.03423e+06	1.04202e+06	1.16138e+06	1.16964e+06	1.17929e+06	1.14567e+06	1.15642e+06	1.14917e+06
0.63_257.0677m/z	257.068	0.6304	neg	Ranunculin	67033	Unclassified	Unclassified	Unclassified			36.6	0	M-H2O-H	C11H16O8	3.84573	2.09268	0.0338853	0.136327	-1.01024	0.496463	199985	402819	208035	403830	224219	252305	87538.3	23983.1	454243	442661	303959	666071	276645	273338
0.57_139.0189m/z	139.019	0.56975	pos	xI-Dihydro-2-methyl-3(2H)-thiophenone	HMDB0038556	Organoheterocyclic compounds	Thiolanes	Unclassified			38.2	0.073	M+Na	C5H8OS	0.877936	2.08672	0.000651097	0.00964039	1.2959	2.4553	265966	108323	347690	337934	194179	159168	266996	289830	100197	135412	93585.3	132199	79138	109409
0.50_236.1145m/z	236.114	0.50165	pos	Penciclovir	HMDB0014444	Organoheterocyclic compounds	Imidazopyrimidines	Purines and purine derivatives		C07417	38.9	0	M+H-H2O	C10H15N5O3	0.990826	2.07777	3.06271e-05	0.00118265	0.393311	1.3134	584178	444782	659727	563642	614390	575093	559359	532857	457866	458352	456306	430336	435487	430345
0.62_257.0438m/z	257.044	0.620833	pos	BR-Xanthone B	89175	Organoheterocyclic compounds	Benzopyrans	1-benzopyrans	*		37.7	0	M+H-H2O	C14H10O6	-2.47031	2.0305	9.76141e-07	0.000113601	0.938377	1.91637	271246	141541	310818	241734	246838	263662	284863	279559	168764	127484	142772	147387	128616	134224
16.52_208.0408m/z	208.041	16.5238	pos	5-(2-Hydroxyethyl)-4-methylthiazole acetate	HMDB0032986	Organoheterocyclic compounds	Azoles	Thiazoles			38.6	9.85	M+Na	C8H11NO2S	2.81295	1.92191	0.0168326	0.0866838	0.172074	1.12668	1.36434e+06	1.21094e+06	1.36674e+06	1.26892e+06	1.46682e+06	1.3577e+06	1.35255e+06	1.37331e+06	1.19176e+06	1.41301e+06	1.27178e+06	1.10864e+06	1.12023e+06	1.16022e+06
0.74_487.1692m/z	487.169	0.740033	pos	BUCLADESINE	44324	Unclassified	Unclassified	Unclassified			38.2	0	M+NH4	C18H24N5O8P	-1.9224	1.88413	0.0181249	0.0906871	0.443625	1.36002	591823	435159	429688	431758	647551	696952	662171	682818	451985	458275	495417	362224	382283	460768
1.01_705.1989m/z	705.199	1.01305	neg	Cyclopenta[c]pyrrole, benzoic acid deriv	3116	Unclassified	Unclassified	Unclassified			37.2	0	2M-H	C15H19N3O5S	-4.05025	1.85018	0.00262747	0.0242373	2.10959	4.31568	172234	39908.8	100073	201642	277880	243532	83790.5	126485	66189.4	39402.2	22032.8	35790	37678	38360.4
1.03_646.2241n	685.188	1.02967	pos	3'-Prenylapigenin 7-[rhamnosyl-(1->6)-glucoside]	90097	Phenylpropanoids and polyketides	Flavonoids	Flavonoid glycosides	*		37.2	0	M+Na, M+K	C32H38O14	-3.23791	1.84957	8.31652e-05	0.00226377	2.2722	4.83059	147030	30437.2	111426	182620	80403.6	185188	170658	151882	59066.2	27067.6	24175.7	31363.5	17111.8	23838.5
0.79_369.1067m/z	369.107	0.78565	neg	Fructoselysine 6-phosphate	71228	Unclassified	Unclassified	Unclassified			38.2	0	M-H2O-H	C12H25N2O10P	-0.319153	1.8387	0.0305282	0.127238	-0.887808	0.540434	185652	343524	71418.7	181171	445387	180359	119151	116428	293444	236785	323252	450373	375186	382106
1.06_271.0829m/z	271.083	1.06398	pos	Melatonin	HMDB0001389	Organoheterocyclic compounds	Indoles and derivatives	Indoles	***	C01598	37.9	0	M+K	C13H16N2O2	-6.0383	1.82661	0.00184497	0.0191636	-0.948692	0.518102	138057	266467	41262.9	159502	135726	132065	161216	198570	304751	246209	309591	202398	212229	323621
0.55_192.0632m/z	192.063	0.552733	pos	Norepinephrine	HMDB0000216	Benzenoids	Phenols	Benzenediols	***	C00547	39.6	0	M+Na	C8H11NO3	0.370816	1.79569	0.000109736	0.00274294	-0.58551	0.666414	210959	316559	204569	211305	217741	238096	202566	191479	290504	253846	331694	342462	318637	362210
3.62_257.0439m/z	257.044	3.62197	pos	Alloathyriol	HMDB0038715	Organoheterocyclic compounds	Benzopyrans	1-benzopyrans	*		37.3	0	M+H-H2O	C14H10O6	-2.06644	1.78233	6.50737e-06	0.000420196	0.793216	1.73293	239657	138296	292399	245263	241022	225676	222496	211088	142500	143718	138008	138143	133846	133558
0.76_279.0493m/z	279.049	0.757067	pos	Caffeoylmalic acid	HMDB0029318	Phenylpropanoids and polyketides	Cinnamic acids and derivatives	Hydroxycinnamic acids and derivatives	*		38.9	0	M+H-H2O	C13H12O8	-2.05785	1.75687	4.64925e-05	0.00153955	-1.93154	0.262149	35497.6	135410	47146.3	23607.3	24132	31496.8	40534.8	46068.4	114338	124553	106111	174702	183000	109756
0.79_272.0670m/z	272.067	0.791117	pos	Gamma-glutamyl-Cysteine	86038	Unclassified	Unclassified	Unclassified			36.7	0	M+Na	C8H15N3O4S	-2.38053	1.70863	8.57144e-06	0.000483217	1.64264	3.12236	139455	44663.2	128501	170361	127488	144636	128270	137473	46083.5	34898.3	25862.7	34424.7	88750.5	37959.4
0.63_131.0823m/z	131.082	0.6304	neg	D-Ornithine	HMDB0003374	Organic acids and derivatives	Carboxylic acids and derivatives	Amino acids, peptides, and analogues	**	C00515	42.6	21.5	M-H	C5H12N2O2	-2.23864	1.70397	0.00153345	0.0169262	-1.93072	0.262298	36831.2	140417	38143.5	75751.6	37028.6	50812.3	15116.9	4134.25	143085	150535	125695	236699	90299.4	96191.7
0.57_208.0408m/z	208.041	0.56975	pos	ethyl-2,4-dimethyl-Thiazole-5-Carboxylate	96503	Unclassified	Unclassified	Unclassified			37.1	0	M+Na	C8H11NO2S	2.73533	1.70273	0.000490945	0.00800315	1.46449	2.75965	163333	59186.2	211523	206520	116188	92718.3	168619	184431	56540.1	67464.9	47683.1	77978.7	43035.6	62415
1.03_434.1211m/z	434.121	1.02967	pos	Meperidinic acid glucuronide	1135	Unclassified	Unclassified	Unclassified			37.4	0	M+K	C19H25NO8	-0.0703525	1.69535	0.00857762	0.0550478	1.96171	3.89524	169204	43438.7	264921	247710	39458.9	231941	90095.7	141098	47957.9	51508.1	23614	58066.7	59649.7	19835.7
1.11_546.2364m/z	546.236	1.10625	neg	CAY10500	44995	Unclassified	Unclassified	Unclassified			37.5	0	M-H	C32H32F3N3O2	-1.72164	1.67196	1.09298e-06	0.000117627	-2.06778	0.238527	27875.9	116867	31514.5	40286.3	5.2071e-06	43725.5	27795.1	23934.2	129869	115654	108684	93931.2	130307	122758
0.72_242.0533m/z	242.053	0.717317	neg	Aspartyl-Glutamate	85667	Organic acids and derivatives	Carboxylic acids and derivatives	Amino acids, peptides, and analogues			37.4	0	M-H2O-H	C9H13N2O7-	-4.26729	1.63866	0.0312182	0.12922	2.8296	7.10875	152847	21501.2	325799	305526	91208.6	97063.7	41780.6	55701.4	18236.5	26185	18865	14934	41297.8	9488.76
0.68_891.3047m/z	891.305	0.6823	neg	5-Hydroxy-7,8-dimethoxyflavanone 5-rhamnoside	53130	Unclassified	Unclassified	Unclassified			36.9	0	2M-H	C23H26O9	-3.79007	1.63716	0.0158746	0.0833758	2.98073	7.89385	143104	18128.6	237441	260977	34164.6	213075	42198.6	70768.6	16155.2	22402.4	7424.81	39065.7	20472	3251.24
4.83_434.2050m/z	434.205	4.83463	pos	PC(O-10:1(9E)/0:0)	LMGP01060027	Lipids and lipid-like molecules	Glycerophospholipids	Glycerophosphocholines			38.3	0	M+K	C18H38NO6P	-4.60971	1.63494	6.76911e-06	0.000434682	-4.3968	0.0474714	4282.88	90220.3	5.2071e-06	13701.7	1446.65	3894.87	3933.97	2720.16	65712.7	89099.7	111308	79170	126700	69331.1
1.10_435.2116m/z	435.212	1.09803	pos	2H-Indol-2-one, 4-[2-(dipropylamino)ethyl]-1,3-dihydro-7-hydroxy- glucuronide	2365	Unclassified	Unclassified	Unclassified			37.1	0	M+H-H2O	C22H32N2O8	-2.10463	1.63431	4.2136e-05	0.00143201	-4.91342	0.0331827	3016.81	90915.2	5.2071e-06	5.2071e-06	4007.61	7280.63	4244.69	2567.95	111598	86112.4	125507	111883	45304.4	65085.9
0.91_288.9896m/z	288.99	0.905517	neg	(R)-Mevalonic acid-5-pyrophosphate	HMDB0001981	Organic oxygen compounds	Organic oxoanionic compounds	Organic pyrophosphates			38.5	0.599	M-H2O-H	C6H14O10P2	3.90931	1.62507	0.0377861	0.146007	-1.21715	0.430131	90193.7	209689	47629.4	45662.7	137535	65068.3	156188	89078.8	137278	61481.3	187996	389728	211069	270582
0.64_214.0671n	253.03	0.63785	pos	Ethyl 3-[(2-furanylmethyl)thio]propanoate	HMDB0040055	Organoheterocyclic compounds	Heteroaromatic compounds	Unclassified			36.9	0	M+H, M+K	C10H14O3S	3.43787	1.62475	0.0200226	0.0968859	-0.859342	0.551204	142806	259080	187114	238762	126900	197858	79932.1	26270	289432	274672	257741	357009	198332	177293
13.79_181.0158m/z	181.016	13.7939	pos	4-Cyanoindole	96391	Unclassified	Unclassified	Unclassified			38.1	0	M+K	C9H6N2	-3.43918	1.62258	0.0143975	0.0780515	0.0672334	1.04771	2.40745e+06	2.29783e+06	2.51459e+06	2.28459e+06	2.48141e+06	2.40896e+06	2.40296e+06	2.35216e+06	2.31539e+06	2.34007e+06	2.33101e+06	2.27152e+06	2.26017e+06	2.26879e+06
0.57_185.0247m/z	185.025	0.56975	pos	1,2-Dihydroxy-3-keto-5-methylthiopentene	62805	Organic oxygen compounds	Organooxygen compounds	Carbonyl compounds	**	C15606	37.6	0	M+Na	C6H10O3S	2.25991	1.60698	0.00280825	0.0252058	1.3322	2.51786	168440	66898	220069	247507	112034	88118	171203	171709	59307.5	74161.4	66519.1	93206.4	41816.7	66377
0.64_675.1705m/z	675.171	0.63785	pos	Linoside B	49486	Lipids and lipid-like molecules	Polyketides	Flavonoids			36.1	0	M+K	C30H36O15	3.042	1.58224	0.0440055	0.161196	-3.61014	0.0818918	10330.8	126152	9792.66	38061	5040.64	9090.56	5.2071e-06	5.2071e-06	157568	99394.5	90658.5	354230	13220	41841.4
2.80_220.1195m/z	220.119	2.8024	pos	Pantothenic acid	HMDB0000210	Organic oxygen compounds	Organooxygen compounds	Alcohols and polyols	***	C00864	50.9	65.1	M+H	C9H17NO5	7.0251	1.56941	0.0293566	0.124258	1.30288	2.46721	205711	83378.1	117402	431877	130275	202444	182331	169939	99515.9	71013.2	48507.6	88611	119913	72708.2
0.60_220.1062n	243.095	0.6038	pos	N-Acetyl-beta-D-glucosaminylamine	65570	Organic oxygen compounds	Organooxygen compounds	Carbohydrates and carbohydrate conjugates		C01239	38.9	0	M+Na, M+K	C8H16N2O5	1.34116	1.51662	0.000699259	0.010134	-2.05234	0.241093	25447.8	105552	33364.2	49452.5	21788.6	30941.2	12604	4536.48	113315	103779	124639	159080	48799.5	83698.3
4.63_456.2623m/z	456.262	4.6294	pos	Ximelagatran	HMDB0015603	Organic acids and derivatives	Carboxylic acids and derivatives	Amino acids, peptides, and analogues			40.5	12.1	M+H-H2O	C24H35N5O5	3.65345	1.50899	0.0357493	0.141366	6.21661	74.3679	114797	1543.64	2267.21	324017	157091	52538.7	90124.3	62744.1	1295.24	396.043	1210	336.942	4157.9	1865.7
1.07_447.9624m/z	447.962	1.07067	neg	C.I. Pigment Blue 63	92560	Organoheterocyclic compounds	Indoles and derivatives	Indolines			37.4	0	M-H	C16H10AlN2O8S2+3	0.586464	1.47071	0.00757762	0.0506468	-1.74708	0.297904	36078.7	121108	14127.5	6872.37	24334.5	22780.3	81767.8	66589.5	102882	35586.2	122861	172473	105891	186957
1.81_253.1200m/z	253.12	1.81363	pos	12-hydroxy-10-dodecenoic acid	LMFA01050168	Lipids and lipid-like molecules	Fatty Acyls	Fatty Acids and Conjugates			50.2	54.3	M+K	C12H22O3	-0.466848	1.46576	0.00631802	0.0447771	4.05369	16.6066	96180.9	5791.72	163577	121709	39671.4	172874	41014.2	38240.3	6380.9	5526.27	4744.93	10120.3	4791.76	3186.08
5.50_843.6822m/z	843.682	5.50357	pos	TG(16:0/16:0/16:1(9Z))	HMDB0005359	Lipids and lipid-like molecules	Glycerolipids	Triradylcglycerols	**	C00422	36.2	0	M+K	C51H96O6	-2.02474	1.45737	1.72714e-05	0.000782928	-7.11718	0.00720301	506.337	70295.1	5.2071e-06	5.2071e-06	5.2071e-06	3038.02	5.2071e-06	5.2071e-06	101517	58606.4	50911.7	70863.9	92269.2	47602.9
14.15_226.0137m/z	226.014	14.1479	pos	Cystathionine ketimine	HMDB0002015	Organic acids and derivatives	Carboxylic acids and derivatives	Amino acids, peptides, and analogues			38.3	7.08	M+Na	C7H9NO4S	-3.78838	1.4506	0.000859539	0.0116168	0.208924	1.15583	548761	474778	608394	535356	577373	535400	523472	512571	488621	490422	477416	462488	463389	466333
5.18_265.0935m/z	265.094	5.17723	pos	8-Oxocoformycin	65737	Unclassified	Unclassified	Unclassified			37.4	0	M+H-H2O	C11H14N4O5	1.31334	1.38788	0.0159024	0.0834841	1.38071	2.60396	138046	53013.8	173011	45081.7	218564	107046	187543	97031.2	49944.8	24063.5	55947.9	106054	26204.2	55868.7
0.72_191.1040m/z	191.104	0.723	pos	Geranic acid	LMFA01030784	Lipids and lipid-like molecules	Prenol lipids	Monoterpenoids	**	C16461	38.1	0	M+Na	C10H16O2	-1.48579	1.37888	0.0150097	0.0804982	2.97726	7.87487	96985.4	12315.8	181102	193204	70442.4	46388	50450	40326.4	13081.8	6903.07	16694.2	14135.4	12901.3	10179.2
15.56_750.5281m/z	750.528	15.5599	pos	PS(15:0/18:0)	78578	Lipids and lipid-like molecules	Glycerophospholipids	Glycerophosphoserines			38.4	0	M+H	C39H76NO10P	0.120618	1.36635	0.00219145	0.0214273	0.389433	1.30988	294500	224830	335437	293674	318119	257685	292144	269944	176287	250316	230879	216823	260813	213864
0.89_384.0443n	423.011	0.893317	pos	Ticarcillin	HMDB0015545	Organic acids and derivatives	Carboxylic acids and derivatives	Amino acids, peptides, and analogues		C07139	37	0	M+Na, M+K	C15H16N2O6S2	-1.67817	1.36612	0.035424	0.140571	-2.18076	0.220559	23366.4	105942	13851.9	15374.8	8005.58	4427.06	65532.4	33006.7	51968.2	13719.8	125767	230948	58813	154435
12.67_280.2654m/z	280.265	12.6691	pos	2-(5,8-Tetradecadienyl)cyclobutanone	HMDB0037519	Organic oxygen compounds	Organooxygen compounds	Carbonyl compounds	***		37.8	0	M+NH4	C18H30O	7.36578	1.36482	0.0282636	0.121221	-0.369928	0.773821	323386	417908	266765	309301	242950	357731	405369	358201	427815	402730	480411	295745	467291	433458
0.70_281.1131n	262.095	0.70025	neg	O6-Methyl-2'-deoxyguanosine	66286	Unclassified	Unclassified	Unclassified			38.2	0	M-H2O-H, M-H	C11H15N5O4	2.43996	1.33869	0.0059357	0.042878	3.6516	12.5673	79295.5	6309.67	64483.3	135007	137088	91587.3	24873.8	22733.2	4689.95	1396.42	5247.92	2186.32	19855.2	4482.22
16.25_916.6134n	934.647	16.2521	pos	Glycerol 2-(9Z,12Z-octadecadienoate) 1-hexadecanoate 3-O-[alpha-D-galactopyranosyl-(1->6)-beta-D-galactopyranoside]	HMDB0041511	Lipids and lipid-like molecules	Glycerolipids	Glycosylglycerols	*		38.1	0	M+NH4, M+Na	C49H88O15	1.16616	1.28038	0.000587103	0.00893181	-1.43031	0.37105	36281.4	97780.3	39201.9	59102.5	20165.1	29468.2	33787.2	35963.3	125083	129290	65137.9	67451.5	93728.4	105991
4.37_261.1462m/z	261.146	4.37325	pos	7-oxo-11E,13-Tetradecadienoic acid	LMFA01060185	Lipids and lipid-like molecules	Fatty Acyls	Fatty Acids and Conjugates			38.7	0	M+Na	C14H22O3	0.493728	1.27669	0.00275803	0.0249467	2.90087	7.46875	72514.9	9709.11	69803.4	124617	107060	65985	36097.5	31526.6	5092.37	4935.74	4764.34	3940.16	32806.5	6715.52
1.23_296.0640n	335.031	1.23435	pos	N-Methoxyspirobrassinol methyl ether	95492	Organoheterocyclic compounds	Indoles and derivatives	Unclassified	*		36	0	M+Na, M+K, M+NH4	C13H16N2O2S2	-4.4399	1.2558	0.00110411	0.0136232	3.09173	8.52516	67995.2	7975.82	42042.7	107221	20824.9	92923.5	67260.5	77698	14227.2	9439.86	2012.01	13251.8	5219.95	3704.07
0.74_223.0616m/z	223.062	0.740033	pos	Diamidafos	72786	Unclassified	Unclassified	Unclassified			38.7	0	M+Na	C8H13N2O2P	4.36922	1.2539	0.0204115	0.0979937	0.489134	1.4036	245235	174718	175333	167842	275840	295050	258841	298501	190894	191435	190308	142304	152220	181147
6.04_526.2973m/z	526.297	6.03715	pos	Pederin	71091	Unclassified	Unclassified	Unclassified			36.5	0	M+Na	C25H45NO9	-2.74559	1.24635	0.00524257	0.0390605	3.10755	8.61918	73510.6	8528.73	53311	49485.8	50851.4	156514	39948	90953.7	14073.7	18727.5	4972.06	8011.06	2118.68	3269.31
0.63_616.7587m/z	616.759	0.6304	neg	3,3',5-Triiodothyropropionic acid	990	Unclassified	Unclassified	Unclassified			37.1	0	M-H2O-H	C15H11I3O4	-4.15884	1.23395	1.45622e-06	0.000135932	3.23594	9.42138	54225.8	5755.61	57809.3	47443.5	37849.2	52998.8	56666.9	72587.2	8860.18	5236.04	4408.6	3305.11	5534.63	7189.13
0.69_120.0666m/z	120.067	0.688933	pos	L-Threonine	HMDB0000167	Organic acids and derivatives	Carboxylic acids and derivatives	Amino acids, peptides, and analogues	***	C00188	44	33.7	M+H	C4H9NO3	8.81865	1.22332	0.0281161	0.120728	1.36886	2.58267	117490	45491.8	132088	108648	168831	201271	51246.5	42858.2	36501.7	38850.2	31753	38600.8	100421	26824.2
1.06_162.0772m/z	162.077	1.06398	pos	Aminoadipic acid	HMDB0000510	Organic acids and derivatives	Carboxylic acids and derivatives	Amino acids, peptides, and analogues	***	C00956	43.2	26.5	M+H	C6H11NO4	6.84922	1.21228	0.00855707	0.0550095	1.18917	2.28022	108297	47494	36880.8	134556	106684	91775.8	168178	111706	70385.6	40810	38964.3	52652.4	43836.1	38315.4
0.94_242.9841m/z	242.984	0.94445	pos	aluminum acetate	4000	Unclassified	Unclassified	Unclassified			39	0	M+K	C6H9AlO6	-2.43787	1.21122	0.0144714	0.0783684	-0.915891	0.530017	71045.8	134045	57051.9	23394.5	74084.3	46957.7	128671	96115.8	123075	75761.2	149607	163642	116703	175479
1.85_247.1305m/z	247.13	1.84768	pos	Epoxyeremopetasinorol	86414	Organoheterocyclic compounds	Oxanes	Unclassified	*		38.7	0	M+Na	C13H20O3	0.119125	1.19939	0.00222875	0.0217139	2.28713	4.88083	69065.8	14150.4	67328.1	128518	79585.6	54652.5	47298.3	37011.6	14480.7	13584.3	12135.1	13207.9	21984.9	9509.48
0.86_231.0076n	214.004	0.859217	pos	N-Phosphohypotaurocyamine	66013	Unclassified	Unclassified	Unclassified			38.1	0	M+H-H2O, M+H	C3H10N3O5PS	-1.19841	1.18958	0.000514342	0.00824578	0.517905	1.43187	164214	114684	187029	178910	139534	159205	150034	170570	124331	142761	110394	101004	107542	102075
0.79_583.1234m/z	583.123	0.78565	neg	Etrimfos	72744	Organic acids and derivatives	Organic thiophosphoric acids and derivatives	Thiophosphoric acid esters		C18985	38.4	0	2M-H	C10H17N2O4PS	2.29975	1.18201	0.00247112	0.0233132	-3.53344	0.0863632	4714.29	54586.8	9365.1	5.2071e-06	15602.9	5.2071e-06	5.2071e-06	3317.76	34990.6	20494.9	41086.2	105014	60167.6	65767.8
1.05_349.1377m/z	349.138	1.04685	pos	Tetrahydropentoxyline	HMDB0029992	Alkaloids and derivatives	Harmala alkaloids	Unclassified	*		39.4	10.7	M+H-H2O	C17H22N2O7	-4.73219	1.1762	0.00374455	0.03111	-2.4745	0.179929	11503.5	63933.5	4331.53	9328.33	2267.32	20622.2	20943.6	11528	88320.9	48390.3	85056.7	105176	30757.4	25899.1
0.62_223.0261m/z	223.026	0.620833	pos	Thiazafluron	72835	Unclassified	Unclassified	Unclassified			38.2	0	M+H-H2O	C6H7F3N4OS	0.460094	1.17545	0.00601508	0.0432632	2.98887	7.93852	65357.3	8232.94	56860.8	82230.6	90201.8	120031	22255.9	20563.5	3301.77	4699.4	7581.3	3887.59	23714.4	6213.19
0.88_322.1160n	361.08	0.876233	pos	Binapacryl	72773	Unclassified	Unclassified	Unclassified			37.9	0	M+Na, M+K	C15H18N2O6	-1.66242	1.17457	0.0438382	0.160685	2.71653	6.5729	85356.1	12986.1	64543.5	239062	44361.5	75743.5	38721.8	49704.8	20045.3	14096.5	9380.65	4436.65	23244.9	6712.32
15.06_525.1256m/z	525.126	15.0581	pos	6-{3,5-dihydroxy-4-[3-(4-hydroxy-3-methoxyphenyl)-2-oxopropanoyl]-2-methoxyphenoxy}-3,4,5-trihydroxyoxane-2-carboxylic acid	HMDB0128784	Phenylpropanoids and polyketides	Flavonoids	Flavonoid glycosides	*		36	0	M+H	C23H24O14	3.36845	1.16415	1.39528e-07	4.7651e-05	-3.85945	0.0688954	3174.35	46074.9	1203.02	1787.87	4625.28	1357.07	4755.52	5317.34	54086.3	45848.2	55417.2	35093.9	39952	46051.6
5.74_415.2009m/z	415.201	5.74243	neg	JP83	45144	Unclassified	Unclassified	Unclassified			37.2	0	M-H	C26H28N2O3	-4.29575	1.15583	0.0200409	0.0968859	10.6478	1604.36	61531.2	38.3525	13195.6	153453	100371	47899.5	30084.5	24183.2	5.2071e-06	5.2071e-06	5.2071e-06	5.2071e-06	230.115	5.2071e-06
5.07_432.2624m/z	432.262	5.07475	pos	N-palmitoyl histidine	75514	Lipids and lipid-like molecules	Fatty Acyls	Fatty amides			38.6	0	M+K	C22H39N3O3	0.159321	1.15473	0.00967709	0.0594486	-1.03877	0.486741	56917.3	116935	24463.7	102513	62340.5	66029.2	39558.6	46598.7	111703	145983	128274	50334.6	155535	109784
7.74_209.0863m/z	209.086	7.74253	neg	2-Ethyl-1-hexanol sulfate	HMDB0033373	Organic acids and derivatives	Organic sulfuric acids and derivatives	Sulfuric acid esters			38.7	6.14	M-H	C8H18O4S	4.66479	1.15022	0.0423644	0.157872	10.0408	1053.39	70024.9	66.4759	47092.8	180549	54669.1	136978	695.269	165.543	132.638	107.899	5.2071e-06	78.4561	5.2071e-06	79.8619
1.03_849.7667m/z	849.767	1.03228	neg	C-8 Ceramide	6214	Unclassified	Unclassified	Unclassified			38.3	0	2M-H	C26H51NO3	0.260523	1.14587	0.00269717	0.024665	3.0284	8.15902	56937.2	6978.44	26163.1	65031.6	109939	60074.6	30408.5	50006.3	14187.9	15563.7	948.127	2415.52	3700.67	5054.77
0.89_268.0469m/z	268.047	0.893317	pos	4-([2,2'-bithiophen]-5-yl)but-3-yne-1,2-diol	LMFA12000362	Lipids and lipid-like molecules	Fatty Acyls	Oxygenated hydrocarbons			39.8	18.3	M+NH4	C12H10O2S2	3.60129	1.13297	0.00890288	0.05633	-1.31638	0.401542	36674.6	91334.5	16249.8	23784.7	54362.5	72868.6	26633.5	26148.5	84713.8	61238.3	101894	58543.3	154412	87206.2
0.61_557.3090m/z	557.309	0.613383	neg	Karbutilate	72240	Unclassified	Unclassified	Unclassified			37.7	0	2M-H	C14H21N3O3	-0.608153	1.11083	0.00216409	0.0212623	-4.78849	0.0361844	1717.12	47454.7	12.0089	2319.34	770.802	7200.59	5.2071e-06	5.2071e-06	59525.9	66426.4	29002.5	86490.8	20944.1	22338.8
10.59_393.2427m/z	393.243	10.5944	pos	13,14-dihydro-16,16-difluoro Prostaglandin F2α	45568	Unclassified	Unclassified	Unclassified			37.2	0	M+H	C20H34F2O5	-4.9909	1.10425	0.00392564	0.032087	-1.7491	0.297486	20923.3	70333.8	64505	18662.7	23702.5	8542.16	1693.18	8434.54	94749.3	72050.3	37014.8	67089.7	54270.1	96828.2
16.52_181.0157m/z	181.016	16.5238	pos	2-[(sulfooxy)methyl]butanoic acid	HMDB0130847	Lipids and lipid-like molecules	Fatty Acyls	Fatty acids and conjugates			37.4	0	M+H-H2O	C5H10O6S	-4.16998	1.09859	0.0459972	0.16557	0.134739	1.09789	655187	596767	628030	644589	705160	658073	632470	662800	575359	690846	640683	561941	559074	552701
0.64_238.0792m/z	238.079	0.63785	pos	FK-409	62986	Unclassified	Unclassified	Unclassified			38.5	0	M+Na	C8H13N3O4	-2.69193	1.09073	0.0437667	0.160524	4.1156	17.3348	68295.9	3939.81	6935.62	176508	12725.7	126075	36529.2	51002.1	5.2071e-06	5.2071e-06	3395.51	5.2071e-06	13490.3	6753
0.72_279.0507m/z	279.051	0.717317	neg	7-Acetoxy-6-methoxycoumarin	HMDB0034345	Phenylpropanoids and polyketides	Coumarins and derivatives	Unclassified	*		37.8	0	M+FA-H	C12H10O5	-1.29113	1.09065	1.25832e-07	4.7651e-05	-32.706	1.42726e-10	5.2071e-06	36483.2	5.2071e-06	5.2071e-06	5.2071e-06	5.2071e-06	5.2071e-06	5.2071e-06	40177.4	28092.3	39073.3	42639.9	41356	27560.5
13.54_770.4425m/z	770.443	13.5375	pos	OON-PI	LMGP20050023	Lipids and lipid-like molecules	Glycerophospholipids	Oxidized glycerophospholipids			37.5	0	M+NH4	C36H65O14P	-3.3168	1.08	0.0478423	0.16943	2.66739	6.3528	70759.6	11138.3	51318.4	74160.7	170146	112413	9653.07	6866.2	6654.3	6870.45	7859.25	1769.17	41877.7	1799.04
0.81_468.1743m/z	468.174	0.808133	pos	PC(6:2(2E,4E)/6:2(2E,4E))	LMGP01011235	Lipids and lipid-like molecules	Glycerophospholipids	Glycerophosphocholines			37	0	M+Na	C20H32NO8P	-3.25004	1.07766	1.08952e-06	0.000117627	-2.32234	0.199943	9069.12	45358.6	10564.7	3697.05	14941.1	4082.8	8126.63	13002.4	33808.6	52425.5	43333.3	53239.3	46493.5	42851.6
1.05_847.2418m/z	847.242	1.04685	pos	Diphylloside B	50136	Lipids and lipid-like molecules	Polyketides	Flavonoids			37.1	0	M+K	C38H48O19	-0.46697	1.0712	0.0084193	0.0544573	1.17167	2.25272	87698.7	38930.2	31585.3	67942.7	86087.1	96049.1	113103	131425	50147	40559.2	24495.7	45290.3	29052.8	44035.9
0.60_415.1945m/z	415.195	0.59585	neg	Flunisolide	HMDB0014326	Lipids and lipid-like molecules	Steroids and steroid derivatives	Hydroxysteroids		C07005	44.6	35.6	M-H2O-H	C24H31FO6	4.33238	1.06787	0.0157433	0.0828734	-2.82343	0.141274	7554.74	53475.8	5013.96	20274.6	6319.44	13269.5	450.886	5.2071e-06	37271.4	42476.7	54325.3	128469	27758.7	30553.8
0.77_168.9815m/z	168.981	0.76855	neg	Sulfoacetaldehyde	63298	Unclassified	Unclassified	Unclassified			38	0	M+FA-H	C2H4O4S	1.85393	1.06654	2.57598e-07	6.94469e-05	-2.17466	0.221495	10104.4	45619.2	1599.34	4195.84	17038.3	11017.6	13865.7	12909.7	45716.2	40562.2	44916.1	45272	52710.9	44537.4
0.72_143.0348m/z	143.035	0.717317	neg	Methylglyoxal	3211	Organic oxygen compounds	Organooxygen compounds	Carbonyl compounds	**	C00546	39.2	0	2M-H	C3H4O2	-1.17087	1.06499	0.0268049	0.117081	1.59548	3.02196	81230.7	26880.2	106409	160114	95276	64055.4	26708.5	34821.2	21627.8	23519.3	24149.1	22621.5	50764	18599.2
4.60_525.1655m/z	525.166	4.6032	neg	Pranlukast	45015	Organoheterocyclic compounds	Benzopyrans	1-benzopyrans			38.4	0	M+FA-H	C27H22N5O4	0.31603	1.0223	0.000527643	0.00836671	10.506	1454.18	37626.4	25.8746	33982.5	71044.9	40422.6	38169	22005.4	20134	5.2071e-06	5.2071e-06	5.2071e-06	155.248	5.2071e-06	5.2071e-06
15.70_699.5318n	700.541	15.7046	pos	Lucyobroside	88094	Lipids and lipid-like molecules	Sphingolipids	Glycosphingolipids	*		36.8	0	M+H-H2O, M+H	C39H73NO9	4.63932	1.01719	0.0187686	0.0929472	-0.688169	0.620641	77862.5	125455	73368.1	124756	81002.4	91474	52249.5	44325.3	173112	116224	110057	123311	86281.1	143745
16.52_180.0457m/z	180.046	16.5238	pos	5-FLUOROINDOLE-2-CARBOXYLIC ACID	44300	Unclassified	Unclassified	Unclassified			38.4	0	M+H	C9H6FNO2	0.817448	1.0156	0.00786832	0.0520213	0.114891	1.08289	527065	486719	529803	487702	552260	535267	536786	520568	489606	519661	496958	472492	462094	479502
0.86_255.0305m/z	255.031	0.859217	pos	(4-ethyl-2-methoxyphenyl)oxidanesulfonic acid	HMDB0127988	Organic acids and derivatives	Organic sulfuric acids and derivatives	Arylsulfates			37.8	0	M+Na	C9H12O5S	3.19261	1.01407	0.00887107	0.0561593	0.557845	1.47207	136657	92833	181415	156986	96865.1	136044	119571	129057	98293	114226	85673.1	99454.6	89921.9	69429.8
0.72_113.0239m/z	113.024	0.717317	neg	Methylsuccinic acid	HMDB0001844	Lipids and lipid-like molecules	Fatty Acyls	Fatty acids and conjugates	***		38	0	M-H2O-H	C5H8O4	-3.90837	1.00881	0.0309814	0.128468	1.50561	2.83945	76989	27114.1	99224.6	154903	85565.3	62983.4	25400.1	33857.6	22591.1	24707.7	26013.6	22539.6	47074.3	19758

## Sheet: PC_PO
Supplemental Table 2-2 Metabolites differentially expressed in Polygonatum cyrtonema Hua（PC）and Polygonatum odoratum (Mill.) Druce（PO）
ID	m/z	Retention time (min)	Ion mode	Metabolites	Compound ID	Super Class	Class	Sub Class	level	kegg	Score	Fragmentation Score	Adducts	Formula	Mass Error (ppm)	VIP	P-value	adj.P-value	log2(FC)	FC	average(PC)	average(PO)	PC-1	PC-2	PC-3	PC-4	PC-5	PC-6	PO-1	PO-2	PO-3	PO-4	PO-5	PO-6
16.18_713.5493n	736.538	16.1832	pos	Glucocerebrosides	85015	Unclassified	Unclassified	Unclassified	***		52	69	M+H, M+K, M+Na, M+H-H2O	C40H75NO9	7.15572	15.2494	0.0107214	0.0696951	-0.384647	0.765966	2.4505e+07	3.19923e+07	2.54286e+07	1.8431e+07	2.2038e+07	2.83928e+07	2.46635e+07	2.80764e+07	3.66623e+07	2.88829e+07	3.27485e+07	3.36291e+07	2.46499e+07	3.5381e+07
0.74_324.1077n	325.115	0.740033	pos	Levofuraltadone	72985	Unclassified	Unclassified	Unclassified			38.8	0.175	M+H, M+Na, M+NH4, M+H-H2O	C13H16N4O6	2.35426	15.1843	0.000429408	0.0109668	0.727866	1.65619	1.45563e+07	8.78906e+06	1.5133e+07	1.00428e+07	1.58496e+07	1.55673e+07	1.34789e+07	1.72664e+07	9.05582e+06	9.24099e+06	9.89472e+06	7.07075e+06	7.95675e+06	9.51535e+06
0.72_342.1194n	387.118	0.717317	neg	Trehalose	HMDB0000975	Organic oxygen compounds	Organooxygen compounds	Carbohydrates and carbohydrate conjugates	***	C01083	45.9	40.8	M+FA-H, 2M-H, M-H	C12H22O11	9.17921	13.7248	0.0105523	0.069137	1.17529	2.25839	1.02445e+07	4.53618e+06	1.2781e+07	2.76722e+06	9.12384e+06	1.28853e+07	8.75e+06	1.51594e+07	4.69868e+06	4.21064e+06	5.68486e+06	3.83439e+06	3.97833e+06	4.81019e+06
4.92_774.2484n	757.245	4.9205	pos	7,8-Dihydromethanopterin	63897	Unclassified	Unclassified	Unclassified			38.2	0	M+H-H2O, M+NH4, M+H	C30H43N6O16P	1.41744	13.2115	0.00314058	0.0338967	-4.19192	0.0547149	284502	5.19971e+06	379818	510440	59372.6	209144	375322	172913	5.78844e+06	2.06767e+06	4.4975e+06	1.04271e+07	2.15064e+06	6.26694e+06
4.92_366.1187n	349.115	4.9205	pos	Ridogrel	HMDB0015338	Benzenoids	Benzene and substituted derivatives	Trifluoromethylbenzenes			47.8	46.6	M+H, M+NH4, M+H-H2O	C18H17F3N2O3	-1.147	12.9523	0.00239397	0.0291058	-3.65619	0.0793191	399394	5.03529e+06	587042	725955	102552	251883	481305	247628	5.58807e+06	2.19515e+06	4.38042e+06	9.5729e+06	2.14885e+06	6.32634e+06
0.77_549.1717m/z	549.172	0.76855	neg	D-(+)-Raffinose	HMDB0003213	Organic oxygen compounds	Organooxygen compounds	Carbohydrates and carbohydrate conjugates	***	C00492	37.9	0.352	M+FA-H	C18H32O16	8.83875	11.5713	0.000975065	0.0175436	1.19948	2.29657	6.28752e+06	2.73779e+06	6.06578e+06	4.56292e+06	8.02444e+06	5.76055e+06	4.70378e+06	8.60767e+06	2.55471e+06	2.11136e+06	2.26522e+06	2.58478e+06	4.43687e+06	2.47378e+06
5.18_205.0722m/z	205.072	5.17723	pos	ODQ	62975	Unclassified	Unclassified	Unclassified			39.2	0	M+NH4	C9H5N3O2	0.954457	10.8816	0.00293266	0.0327438	-3.04556	0.121114	455872	3.76397e+06	647372	707385	217146	336876	511383	315069	4.03162e+06	1.6786e+06	3.41181e+06	7.23169e+06	1.71616e+06	4.51398e+06
0.69_129.0436n	147.077	0.688933	pos	Pyrrolidonecarboxylic acid	HMDB0000267	Organic acids and derivatives	Carboxylic acids and derivatives	Amino acids, peptides, and analogues	***	C01879	54.6	87.7	M+H, M+NH4	C5H7NO3	7.93493	10.4873	0.0399095	0.158194	1.13412	2.19485	7.14755e+06	3.25651e+06	6.88997e+06	8.1486e+06	1.01941e+06	1.06768e+07	1.15319e+07	4.61862e+06	2.95776e+06	4.00598e+06	1.89194e+06	4.39596e+06	3.84143e+06	2.44598e+06
5.18_961.3099m/z	961.31	5.17723	pos	Precorrin 5	63957	Unclassified	Unclassified	Unclassified			37.4	0	M+K	C45H54N4O17	-1.75596	10.2578	0.00288871	0.0323463	-3.86916	0.0684333	215870	3.15446e+06	335858	436747	27279.6	120632	258230	116475	3.38243e+06	1.31663e+06	2.85941e+06	6.224e+06	1.31444e+06	3.82988e+06
2.09_148.0535n	166.087	2.08617	pos	3,4-Dihydro-2H-1-benzopyran-2-one	HMDB0036626	Phenylpropanoids and polyketides	3,4-dihydrocoumarins	Unclassified	***	C02274	47.1	52.6	M+H-H2O, M+NH4, M+H	C9H8O2	7.06097	10.25	0.0174702	0.094245	1.0957	2.13717	6.75413e+06	3.16031e+06	5.68626e+06	1.19688e+07	7.16412e+06	5.09008e+06	6.4414e+06	4.17405e+06	2.24416e+06	3.03803e+06	2.4293e+06	1.82485e+06	5.69604e+06	3.72948e+06
0.82_134.0211n	133.014	0.819833	neg	D-(+)-Malic acid	63096	Organic acids and derivatives	Hydroxy acids and derivatives	Beta hydroxy acids and derivatives	**	C00497	51.6	62.5	M-H2O-H, M-H	C4H6O5	-3.48624	9.86925	0.00197226	0.0260792	0.858818	1.81355	5.65424e+06	3.11777e+06	5.24391e+06	4.98335e+06	6.47093e+06	5.70565e+06	7.56852e+06	3.95306e+06	2.88702e+06	2.77946e+06	3.08599e+06	4.52244e+06	3.37998e+06	2.05172e+06
0.81_130.0873m/z	130.087	0.808133	pos	L-Pipecolic acid	HMDB0000716	Organic acids and derivatives	Carboxylic acids and derivatives	Amino acids, peptides, and analogues	***	C00408	52.9	79.9	M+H	C6H11NO2	7.86622	9.5476	0.00244099	0.0294617	-1.35266	0.391569	1.63583e+06	4.17763e+06	1.83194e+06	1.20197e+06	1.81983e+06	1.80715e+06	1.72264e+06	1.43146e+06	3.18452e+06	3.36726e+06	5.00247e+06	6.92954e+06	2.98302e+06	3.59896e+06
11.74_509.3510n	510.359	11.739	pos	LysoPC(17:0)	HMDB0012108	Lipids and lipid-like molecules	Glycerophospholipids	Glycerophosphocholines	***	C04230	47.8	47	M+H-H2O, M+Na, M+H, M+K	C25H52NO7P	5.64584	9.50562	0.00142561	0.0219848	-0.239401	0.847097	1.3254e+07	1.56464e+07	1.18475e+07	1.4017e+07	1.24835e+07	1.28909e+07	1.373e+07	1.45554e+07	1.53117e+07	1.71077e+07	1.48209e+07	1.4831e+07	1.6137e+07	1.56702e+07
0.77_873.2799m/z	873.28	0.76855	neg	Sempervirenoside A	LMPK12112023	Lipids and lipid-like molecules	Polyketides	Flavonoids			53.5	85.1	M-H2O-H	C42H52O21	-2.60055	9.30601	0.00161626	0.0236088	1.73178	3.32137	3.30638e+06	995485	2.81256e+06	2.37523e+06	5.68005e+06	2.23063e+06	2.84682e+06	3.89298e+06	1.10314e+06	1.05395e+06	749633	1.05412e+06	1.33517e+06	676902
4.92_331.1046m/z	331.105	4.9205	pos	Fusarochromanone	HMDB0033514	Organoheterocyclic compounds	Benzopyrans	1-benzopyrans			50.5	59.2	M+K	C15H20N2O4	-3.1262	9.03985	0.00288011	0.0323116	-3.72964	0.0753818	186263	2.47093e+06	277591	325407	39960	124853	234985	114784	2.73104e+06	1.0517e+06	2.13202e+06	4.83218e+06	1.03914e+06	3.03949e+06
5.23_414.1191n	415.126	5.2283	pos	Futalosine	63994	Unclassified	Unclassified	Unclassified			38.3	0	M+H-H2O, M+H	C19H18N4O7	3.70982	7.66583	0.0033371	0.0350675	-2.90059	0.133917	254739	1.90221e+06	392154	438682	57742.5	141397	320535	177926	1.86608e+06	845558	1.97448e+06	3.69324e+06	877297	2.15663e+06
0.74_649.2231m/z	649.223	0.740033	pos	Cellotetraose	63206	Unclassified	Unclassified	Unclassified	***		37.8	0	M+H-H2O	C24H42O21	6.83069	6.18027	0.00167101	0.0240373	0.70119	1.62585	2.62399e+06	1.61392e+06	2.74729e+06	1.82018e+06	2.83803e+06	2.96091e+06	2.28416e+06	3.09335e+06	1.77238e+06	1.75281e+06	1.89506e+06	1.12322e+06	1.28327e+06	1.85679e+06
0.62_349.2329m/z	349.233	0.620833	pos	2alpha,3alpha-(Difluoromethylene)-5alpha-androstan-17beta-ol acetate	70795	Unclassified	Unclassified	Unclassified			36.9	0	M+H-H2O	C22H32F2O2	-2.30305	6.10767	0.00337419	0.0352681	-2.39498	0.190125	244212	1.28448e+06	256574	654829	69409.7	81502.8	374399	28558.5	1.24759e+06	1.65724e+06	1.21373e+06	2.28025e+06	698016	610051
0.72_138.0560m/z	138.056	0.723	pos	4-Fluoro-L-threonine	70956	Unclassified	Unclassified	Unclassified			45	31.5	M+H	C4H8FNO3	-1.01399	5.98793	0.00583667	0.0477385	2.76793	6.81129	1.26283e+06	185403	1.17675e+06	1.6314e+06	2.33983e+06	70513.1	1.23341e+06	1.12508e+06	463371	191736	88004.4	61761.2	73808.4	233735
5.18_313.0939m/z	313.094	5.17723	pos	Carboxyprimaquine	2082	Unclassified	Unclassified	Unclassified			38.3	0	M+K	C15H18N2O3	-3.73045	5.76799	0.00322736	0.03444	-3.70968	0.0764319	77586.3	1.0151e+06	112001	129887	16962.5	49160.3	108573	48933.9	1.1316e+06	423739	909304	2.02705e+06	425367	1.17357e+06
0.71_258.1117m/z	258.112	0.70595	pos	Glycerophosphocholine	HMDB0000086	Lipids and lipid-like molecules	Glycerophospholipids	Glycerophosphocholines	***	C00670	54.9	84.4	M+H	C8H20NO6P	6.25087	5.76093	0.00563881	0.046689	-2.27312	0.206883	258366	1.24885e+06	315147	8058.06	126114	108054	579650	413176	1.96855e+06	1.52127e+06	1.29869e+06	1.19396e+06	23199.7	1.48745e+06
4.90_535.1697m/z	535.17	4.90335	pos	2-amino-4-[(2-{[1-carboxy-2-hydroxy-2-(4-hydroxy-3-methoxyphenyl)ethyl]sulfanyl}-1-[(carboxymethyl)-C-hydroxycarbonimidoyl]ethyl)-C-hydroxycarbonimidoyl]butanoic acid	HMDB0127975	Organic acids and derivatives	Carboxylic acids and derivatives	Amino acids, peptides, and analogues			38.1	0	M+NH4	C20H27N3O11S	-1.54166	5.71151	0.00322156	0.0344156	-3.93167	0.0655312	64414.3	982956	93377.8	121106	8723.83	36219.9	88650	38408.8	1.07507e+06	411592	855705	1.95288e+06	387673	1.21482e+06
0.72_180.0638n	179.057	0.717317	neg	D-Galactose	HMDB0000143	Organic oxygen compounds	Organooxygen compounds	Carbohydrates and carbohydrate conjugates	***	C00984	48.2	45.4	M-H, M+FA-H	C6H12O6	2.43577	5.6702	0.0124523	0.0768701	1.19189	2.28453	1.75859e+06	769785	1.70316e+06	842026	2.83248e+06	1.30188e+06	1.62917e+06	2.24284e+06	641328	646589	687954	645290	1.52696e+06	470590
16.17_775.5391m/z	775.539	16.1712	neg	MGDG(18:2(9Z,12Z)/18:3(9Z,12Z,15Z))	LMGL05010024	Lipids and lipid-like molecules	Glycerolipids	Glycosyldiradylglycerols			38.1	0	M-H	C45H76O10	3.27951	5.3287	0.0256134	0.118891	-0.96373	0.51273	1.03208e+06	2.01291e+06	1.13271e+06	693591	875815	1.14684e+06	1.00613e+06	1.3374e+06	2.27326e+06	1.2438e+06	3.2773e+06	1.53293e+06	1.03158e+06	2.71862e+06
0.63_173.1047m/z	173.105	0.6304	neg	L-Arginine	13	Organic acids and derivatives	Carboxylic acids and derivatives	Amino acids, peptides, and analogues	**	C00062	54.5	81.5	M-H	C6H14N4O2	1.71901	5.17735	0.0039508	0.0382349	-1.51526	0.349834	406107	1.16086e+06	404504	834184	244025	231237	613468	109224	1.19686e+06	1.28174e+06	1.0558e+06	1.88886e+06	761051	780833
0.62_387.1892m/z	387.189	0.620833	pos	PC(3:0/3:0)	LMGP01011215	Lipids and lipid-like molecules	Glycerophospholipids	Glycerophosphocholines			39.3	3.67	M+NH4	C14H28NO8P	0.226178	4.64566	0.0100326	0.0670743	-2.03194	0.244526	213973	875051	166780	471549	102701	58756.7	454119	29929.2	937979	986754	817052	1.68683e+06	394695	426995
16.15_648.4991n	671.491	16.1486	pos	Uvaricin	67075	Unclassified	Unclassified	Unclassified			37.1	0	M+H-H2O, M+Na	C39H68O7	4.03646	4.55267	0.012461	0.0768762	1.90003	3.7322	842899	225845	451399	1.16565e+06	1.04582e+06	1.25226e+06	701196	441065	773277	543873	3655.48	7904.5	7762.56	18597.1
0.70_665.2197m/z	665.22	0.70025	neg	4-Oxo-norfloxacin	1600	Unclassified	Unclassified	Unclassified			38.2	0	2M-H	C16H16FN3O4	2.95586	4.51453	0.000656062	0.0136901	1.13871	2.20184	958154	435161	911927	673754	1.3431e+06	858581	771623	1.18994e+06	458747	443071	404349	428689	525715	350393
0.64_424.1381n	425.145	0.63785	pos	Ginkgolide J	41247	Lipids and lipid-like molecules	Prenol lipids	Terpene lactones	*	C07604	39.4	14.8	M+H, M+K	C20H24O10	2.70214	4.43021	0.0195258	0.100929	-1.78354	0.290469	266563	917700	182479	479538	197424	41001.4	659435	39500.5	1.04599e+06	915706	890919	1.8191e+06	373370	461115
0.77_504.1729n	527.162	0.774083	pos	Maltotriose	HMDB0001262	Organic oxygen compounds	Organooxygen compounds	Carbohydrates and carbohydrate conjugates	***	C01835	37	0	M+NH4, M+K, M+Na	C18H32O16	7.63831	4.39588	0.00416763	0.0394466	0.631558	1.54924	1.59679e+06	1.0307e+06	1.74544e+06	1.35719e+06	1.78116e+06	1.483e+06	1.33361e+06	1.88035e+06	937699	1.02662e+06	757685	999050	1.59525e+06	867868
1.10_164.0485n	182.083	1.09803	pos	2-Hydroxycinnamic acid	HMDB0002641	Phenylpropanoids and polyketides	Cinnamic acids and derivatives	Hydroxycinnamic acids and derivatives	***	C01772	53.2	82.9	M+H, M+NH4, M+H-H2O	C9H8O3	7.29528	4.03141	0.0473262	0.17535	0.776407	1.71286	1.51445e+06	884166	1.32334e+06	2.3325e+06	1.14228e+06	1.20367e+06	2.11519e+06	969742	682716	881756	677064	770864	1.64635e+06	646243
0.61_522.3391n	567.338	0.613383	neg	Polysorbate 20	HMDB0037182	Lipids and lipid-like molecules	Fatty Acyls	Fatty acid esters		C11624	37.8	0	M-H, M+FA-H	C26H50O10	-2.41644	4.01529	0.0258303	0.119469	-3.24407	0.105545	64356.9	609759	41013.8	235844	3895.09	3887.88	101501	5.2071e-06	583630	742265	375268	1.54049e+06	187345	229551
5.18_169.0507m/z	169.051	5.17723	pos	Vanillic acid	HMDB0000484	Benzenoids	Benzene and substituted derivatives	Benzoic acids and derivatives	***	C06672	37.7	0	M+H	C8H8O4	7.12712	3.9707	0.00325793	0.0345817	-2.65981	0.15824	83183.8	525680	112970	126345	37840.7	64151	94425.8	63370.3	543035	242087	509834	1.00428e+06	249865	604983
0.80_637.1886m/z	637.189	0.802767	neg	Ro 19-4603	69655	Unclassified	Unclassified	Unclassified			38.1	0	2M-H	C15H17N3O3S	-3.55275	3.89646	0.000147552	0.00579392	2.2122	4.63381	470802	101601	509723	338669	725654	380095	455159	415510	96458.3	69254.2	48104.7	125547	220486	49757.6
0.82_799.2428m/z	799.243	0.819833	neg	Labadoside	HMDB0036397	Lignans, neolignans and related compounds	Lignan glycosides	Unclassified	*		37.2	1.91	M+FA-H	C38H42O16	-3.56222	3.83548	0.00279375	0.0317417	2.68523	6.43185	476056	74015.5	458412	371015	967897	310879	390125	358010	82861.3	57608.6	28446.4	110667	142570	21939.8
4.94_246.0989m/z	246.099	4.93765	pos	Debromohymenialdisine	73418	Unclassified	Unclassified	Unclassified			37.9	0	M+H	C11H11N5O2	1.4593	3.79018	0.00177032	0.0247908	-4.41273	0.04695	19293.4	410935	25692.6	34754.6	10544.4	13412.1	20013.3	11343.3	478547	183922	349552	760043	162527	531018
5.19_289.0937m/z	289.094	5.19427	pos	Pelargonidin	HMDB0003263	Phenylpropanoids and polyketides	Flavonoids	Hydroxyflavonoids	***	C05904	37.9	0	M+NH4	C15H11O5+	-2.78506	3.73135	0.00564714	0.0467165	-1.68881	0.310184	184235	593955	167262	269581	155212	194396	187710	131250	724316	273600	581353	1.00749e+06	282597	694374
0.73_781.2078m/z	781.208	0.734383	neg	Macarpine	64391	Unclassified	Unclassified	Unclassified			38.5	0	2M-H	C22H17NO6	4.95196	3.73072	0.00456676	0.0417619	-1.05543	0.481155	382962	795922	604912	78533	147017	664238	427356	375715	807274	651279	1.04007e+06	783787	640382	852742
1.03_828.2805n	851.27	1.02967	pos	Maltopentaose	HMDB0012254	Organic oxygen compounds	Organooxygen compounds	Carbohydrates and carbohydrate conjugates	***		37	0	M+Na, M+K, M+NH4	C30H52O26	6.9692	3.70612	0.0406521	0.159706	1.44998	2.73204	765850	280322	523582	501171	1.71995e+06	345636	620930	883828	339253	353335	182217	297412	326292	183424
0.74_162.0539n	145.051	0.740033	pos	(-)-1-Methylpropyl 1-propenyl disulfide	HMDB0034426	Organosulfur compounds	Organic disulfides	Unclassified	*		37.3	0	M+H-H2O, M+H	C7H14S2	1.21713	3.64703	0.00081248	0.0157129	0.57578	1.49048	1.03252e+06	692739	1.05838e+06	726207	1.14405e+06	1.06932e+06	988443	1.20869e+06	708587	721178	732482	595294	669801	729091
0.73_223.0472m/z	223.047	0.734383	neg	Melizame	HMDB0029684	Organic oxygen compounds	Organooxygen compounds	Ethers			47.9	43.4	M+FA-H	C7H6N4O2	-0.531071	3.56701	0.000114417	0.00483589	1.47616	2.78208	483467	173779	468332	338456	598074	362876	525846	607216	224812	128069	160316	121603	175211	232661
1.03_841.2717m/z	841.272	1.03228	neg	6-(4-{6-[2,4-dihydroxy-3-(3-methylbut-2-en-1-yl)benzoyl]-5-{4-[(E)-2-(2,4-dihydroxyphenyl)ethenyl]-2,6-dihydroxyphenyl}-3-(hydroxymethyl)cyclohex-3-en-1-yl}-3-hydroxyphenoxy)-3,4,5-trihydroxyoxane-2-carboxylic acid	HMDB0126277	Phenylpropanoids and polyketides	Stilbenes	Stilbene glycosides	*		36.8	5.25	M-H	C45H46O16	0.518799	3.55358	0.0494386	0.179788	1.78842	3.45436	643098	186170	498542	362985	1.63341e+06	291347	454092	618219	265608	198314	118004	202324	136099	196671
16.29_821.5167m/z	821.517	16.2869	pos	PI(13:0/20:2(11Z,14Z))	LMGP06010052	Lipids and lipid-like molecules	Glycerophospholipids	Glycerophosphoinositols			39.2	1.16	M+H	C42H77O13P	-0.887893	3.4677	0.00559793	0.0464798	-0.33036	0.795338	1.4204e+06	1.78591e+06	1.44432e+06	1.14148e+06	1.31986e+06	1.58351e+06	1.43619e+06	1.59706e+06	1.9934e+06	1.66191e+06	1.81289e+06	1.87322e+06	1.47282e+06	1.90124e+06
1.03_948.2799m/z	948.28	1.03228	neg	Ophionin	LMPK12010354	Lipids and lipid-like molecules	Polyketides	Flavonoids			37.1	1.79	M-H	C40H53O26+	4.9237	3.35366	0.0088987	0.0627226	1.37625	2.59593	534585	205932	510862	334429	1.00805e+06	373809	509349	471012	293146	186412	130613	202790	211279	211353
16.29_826.5371m/z	826.537	16.2868	neg	PC(20:5(5Z,8Z,11Z,14Z,17Z)/20:4(5Z,8Z,11Z,14Z))	59955	Lipids and lipid-like molecules	Glycerophospholipids	Glycerophosphocholines	**	C00157	37.5	0	M-H	C48H78NO8P	-2.56487	3.2714	0.0169286	0.0925061	-0.977578	0.507832	363233	715262	379510	240453	302298	412637	354283	490214	819114	464557	1.12967e+06	567335	388900	921998
0.82_275.0241m/z	275.024	0.819833	neg	[(1-oxo-3-phenylpropan-2-yl)oxy]sulfonic acid	HMDB0135295	Benzenoids	Benzene and substituted derivatives	Unclassified			39.2	4.29	M+FA-H	C9H10O5S	4.14997	3.13914	0.00351228	0.03593	0.935086	1.912	558982	292354	512941	533815	656776	581176	721706	347479	258535	188716	295284	495668	322913	193009
0.68_133.0370n	132.03	0.6823	neg	L-Aspartic Acid	15	Organic acids and derivatives	Carboxylic acids and derivatives	Amino acids, peptides, and analogues	**	C00049	54	79.7	M-H2O-H, M-H	C4H7NO4	-3.94549	3.12839	0.000281878	0.00844619	1.05776	2.0817	471786	226635	454917	521059	391336	502305	567966	393132	215220	189327	169181	256490	380074	149519
0.83_321.9639m/z	321.964	0.825167	pos	Risedronate	HMDB0015022	Organic acids and derivatives	Organic phosphonic acids and derivatives	Bisphosphonates		C08233	40.1	2.89	M+K	C7H11NO7P2	-1.0867	3.11926	0.000679679	0.0139821	1.28946	2.44436	403733	165169	384465	267459	463536	449404	568008	289524	171010	178663	185526	208561	157039	90217.3
1.01_886.2712n	867.253	1.01305	neg	Kaempferol 3-isorhamninoside-7-rhamnoside	LMPK12111686	Lipids and lipid-like molecules	Polyketides	Flavonoids			38.5	11.1	M-H2O-H, M-H	C39H50O23	-3.52072	3.06972	0.0206706	0.103916	1.43735	2.70822	472895	174615	458522	248164	982388	319690	420296	408311	259957	153436	102714	193444	156289	181847
0.81_453.2111m/z	453.211	0.808133	pos	8-Butanoylneosolaniol	HMDB0038560	Lipids and lipid-like molecules	Fatty Acyls	Fatty acid esters			37.4	0	M+H	C23H32O9	-1.81948	3.06212	5.01747e-06	0.000620405	-2.29483	0.203792	56000.6	274793	60570.7	28344.1	67175	82229.7	46346.8	51337.3	253700	249585	287368	369880	195989	292237
0.70_841.2714m/z	841.271	0.70025	neg	5-O-p-Coumaroylnigrumin	HMDB0038730	Lipids and lipid-like molecules	Fatty Acyls	Fatty acyl glycosides	*		38.6	6.9	2M-H	C20H23NO9	4.87909	3.00816	0.0178151	0.0952899	0.575912	1.49062	888225	595876	745055	807556	1.285e+06	587964	886777	1.01699e+06	677695	696181	543843	593563	508896	555079
5.18_295.0832m/z	295.083	5.17723	pos	BMPN-benzoic acid	683	Unclassified	Unclassified	Unclassified			37.8	0	M+K	C15H16N2O2	-4.46391	2.98207	0.00341158	0.0354043	-3.77237	0.0731817	19845.6	271182	29475.3	34138.5	2432.67	13669.5	27657.6	11699.8	291883	109816	248905	547742	115210	313537
0.74_487.1692m/z	487.169	0.740033	pos	BUCLADESINE	44324	Unclassified	Unclassified	Unclassified			38.2	0	M+NH4	C18H24N5O8P	-1.9224	2.97688	0.0025893	0.0303076	0.640082	1.55842	678159	435159	712563	461790	762413	707661	570556	853971	451985	458275	495417	362224	382283	460768
0.76_204.0881m/z	204.088	0.757067	pos	2'-Deoxysepiapterin	HMDB0000389	Organoheterocyclic compounds	Pteridines and derivatives	Pterins and derivatives			41.9	15.5	M+H-H2O	C9H11N5O2	0.59632	2.90228	0.00248735	0.0298046	0.63261	1.55037	639212	412298	623508	412864	750384	631501	638367	778649	402005	409871	410436	369320	508951	373203
14.15_717.4494m/z	717.449	14.1479	pos	PG(O-16:0/14:1(9Z))	LMGP04020004	Lipids and lipid-like molecules	Glycerophospholipids	Glycerophosphoglycerols			36.8	0	M+K	C36H71O9P	3.98841	2.86161	0.00397344	0.0383582	-0.969507	0.510681	247979	485586	231533	224599	222452	221723	280256	307314	711517	601050	507258	425647	359224	308820
0.72_503.1658m/z	503.166	0.717317	neg	Deoxyinosine	3383	Nucleosides, nucleotides, and analogues	Purine nucleosides	Purine 2'-deoxyribonucleosides	**	C05512	38.5	0	2M-H	C10H12N4O4	2.80662	2.85001	0.00128814	0.020566	0.97462	1.96512	441464	224649	436842	305161	546930	421441	349144	589264	222277	186241	213335	185203	316478	224361
5.57_839.1932m/z	839.193	5.57202	pos	5,13-bis(3-hydroxyphenyl)-18-[3,5,7-trihydroxy-2-(3-hydroxyphenyl)-3,4-dihydro-2H-1-benzopyran-4-yl]-4,12,14-trioxapentacyclo[11.7.1.0²,¹¹.0³,⁸.0¹⁵,²⁰]henicosa-2(11),3(8),9,15(20),16,18-hexaene-6,9,17,19,21-pentol	HMDB0125922	Phenylpropanoids and polyketides	Flavonoids	Biflavonoids and polyflavonoids	*		36.4	0	M+Na	C45H36O15	-1.80911	2.84096	4.63177e-08	5.32832e-05	-35.0137	2.88289e-11	5.2071e-06	180621	5.2071e-06	5.2071e-06	5.2071e-06	5.2071e-06	5.2071e-06	5.2071e-06	228926	147195	160466	167566	204226	175346
0.63_470.1442n	469.137	0.6304	neg	Plumieride	67941	Unclassified	Unclassified	Unclassified			36.3	0	M-H, 2M-H, M+FA-H	C21H26O12	3.87473	2.76237	0.0189006	0.0988831	-1.89268	0.269307	91182.2	338581	53225.5	253679	32285.1	24998.3	174790	8116.04	364379	388242	250917	683516	169029	175403
0.74_261.0387m/z	261.039	0.740033	pos	Glucose 6-phosphate	HMDB0001401	Organic oxygen compounds	Organooxygen compounds	Carbohydrates and carbohydrate conjugates	***	C00092	51.1	65.4	M+H	C6H13O9P	6.37203	2.70379	0.00246914	0.0297089	-0.477815	0.718064	509504	709552	551086	540678	501312	501236	513515	449197	649934	652351	614371	894188	817413	629055
5.19_457.1372m/z	457.137	5.19427	pos	Nimodipine	HMDB0014537	Organoheterocyclic compounds	Pyridines and derivatives	Hydropyridines		C07267	37.9	0	M+K	C21H26N2O7	-0.0142443	2.65688	0.00416337	0.0394466	-3.13751	0.113636	25895	227876	31673.1	48947.8	4521.1	19165.1	37009.4	14053.5	246872	95934.7	226931	460237	99070.2	238214
0.74_342.1183n	365.108	0.740033	pos	D-Maltose	HMDB0000163	Organic oxygen compounds	Organooxygen compounds	Carbohydrates and carbohydrate conjugates	***	C00208	37.3	0	M+Na, M+K	C12H22O11	6.13956	2.48406	0.0484804	0.177142	0.578369	1.49316	671993	450048	806254	257076	563180	842611	668704	894135	489118	472227	489650	445820	356457	447015
0.63_257.0677m/z	257.068	0.6304	neg	Ranunculin	67033	Unclassified	Unclassified	Unclassified			36.6	0	M-H2O-H	C11H16O8	3.84573	2.47594	0.0285358	0.127612	-1.06457	0.478115	192594	402819	151081	365063	146344	83030.8	348065	61980.4	454243	442661	303959	666071	276645	273338
1.06_648.2160n	671.205	1.06398	pos	Caylin-2	64649	Unclassified	Unclassified	Unclassified			37.4	0	M+Na, M+K	C32H30F6N4O4	-1.7741	2.24503	0.00865913	0.0616804	0.248151	1.18768	969046	815912	1.00645e+06	966249	968507	969800	932174	971101	901151	756159	933807	686246	704130	913981
13.85_342.1418m/z	342.142	13.8475	pos	TPPU	96483	Unclassified	Unclassified	Unclassified			37.9	0	M+H-H2O	C16H20F3N3O3	-1.53301	2.20732	0.0332205	0.141075	-0.365944	0.775961	614797	792304	434307	559842	511181	739112	667543	776795	675578	672299	825955	773605	831499	974887
0.82_337.0805m/z	337.08	0.819833	neg	Bay-K-8644	69687	Unclassified	Unclassified	Unclassified			38.2	0	M-H2O-H	C16H15F3N2O4	-0.232399	2.09966	0.000360568	0.0098609	1.97671	3.93593	146271	37163	142306	91484.1	216097	177315	86818.5	163606	38422.7	42833	34471.4	29368.9	43316.1	34565.9
0.60_371.2026m/z	371.203	0.6038	pos	Dihydrozeatin riboside	64078	Unclassified	Unclassified	Unclassified			38.3	0	M+NH4	C15H23N5O5	-3.14861	2.09854	0.00168343	0.0241369	-1.83955	0.279409	45429.5	162591	36141.3	132012	9702.07	27880.2	64233.1	2608.05	170908	139122	172412	248494	116035	128577
0.74_223.0616m/z	223.062	0.740033	pos	Diamidafos	72786	Unclassified	Unclassified	Unclassified			38.7	0	M+Na	C8H13N2O2P	4.36922	2.0896	0.000483931	0.011479	0.702381	1.62719	284299	174718	296497	199562	319743	297268	260443	332282	190894	191435	190308	142304	152220	181147
5.18_271.0830m/z	271.083	5.17723	pos	Sudan I	73204	Unclassified	Unclassified	Unclassified			36.8	0	M+Na	C16H12N2O	-4.92464	2.0891	0.00473626	0.042662	-1.92023	0.264213	45784.6	173287	38422.8	42928.6	77096.3	39353.2	40040.8	36865.7	187009	88410.5	151806	315576	90105.6	206814
16.75_196.0183m/z	196.018	16.7452	pos	Omethoate	72448	Unclassified	Unclassified	Unclassified			38.4	0	M+H-H2O	C5H12NO4PS	-4.33365	2.07231	0.00214549	0.0272792	0.09383	1.0672	1.86012e+06	1.74299e+06	1.8629e+06	1.89895e+06	1.89489e+06	1.86001e+06	1.84255e+06	1.80141e+06	1.77594e+06	1.81902e+06	1.79181e+06	1.69943e+06	1.69876e+06	1.67297e+06
0.82_219.0158m/z	219.016	0.819833	neg	Nitrofurantoin	HMDB0014836	Organoheterocyclic compounds	Azolidines	Imidazolidines			37.7	0	M-H2O-H	C8H6N4O5	-0.689663	2.00597	1.58597e-06	0.000293749	0.809474	1.75257	211860	120885	207865	183839	233801	216526	202994	226136	111285	107441	120920	112846	142549	130271
16.29_843.5299m/z	843.53	16.2868	neg	MGDG(20:5(5Z,8Z,11Z,14Z,17Z)/18:3(9Z,12Z,15Z))	LMGL05010013	Lipids and lipid-like molecules	Glycerolipids	Glycosyldiradylglycerols			36.7	0	M+FA-H	C47H74O10	4.33094	1.99778	0.0390028	0.155944	-0.763384	0.589113	210786	357802	247426	142116	187023	237592	193715	256842	426305	236631	547918	267143	192187	476628
0.80_475.1341m/z	475.134	0.802767	neg	Xanthopterin-B2	65749	Unclassified	Unclassified	Unclassified			38.7	0	2M-H	C9H10N4O4	2.07654	1.99234	0.00365957	0.0366052	1.48101	2.79144	172619	61838.8	257583	42724.6	168271	176764	190519	199852	77969.5	55953.9	61818.5	74225.9	52223.8	48841
0.64_214.0671n	253.03	0.63785	pos	Ethyl 3-[(2-furanylmethyl)thio]propanoate	HMDB0040055	Organoheterocyclic compounds	Heteroaromatic compounds	Unclassified			36.9	0	M+H, M+K	C10H14O3S	3.43787	1.95827	0.0104095	0.068705	-0.901559	0.535308	138687	259080	115982	190224	124367	97083.8	245330	59139.4	289432	274672	257741	357009	198332	177293
1.10_435.2116m/z	435.212	1.09803	pos	2H-Indol-2-one, 4-[2-(dipropylamino)ethyl]-1,3-dihydro-7-hydroxy- glucuronide	2365	Unclassified	Unclassified	Unclassified			37.1	0	M+H-H2O	C22H32N2O8	-2.10463	1.94778	3.06195e-05	0.00207876	-34.0233	5.72743e-11	5.2071e-06	90915.2	5.2071e-06	5.2071e-06	5.2071e-06	5.2071e-06	5.2071e-06	5.2071e-06	111598	86112.4	125507	111883	45304.4	65085.9
0.64_252.0761m/z	252.076	0.63785	pos	Endalin	HMDB0041887	Nucleosides, nucleotides, and analogues	Pyrimidine nucleosides	Pyrimidine 2',3'-dideoxyribonucleosides			38.7	1.64	M+Na	C9H12FN3O3	2.64129	1.93424	0.00250963	0.0298791	3.31174	9.92963	123599	12447.5	159992	147365	19003.2	105222	93199.3	216812	16131.7	1004.42	9811.64	5202.34	20825	21709.8
0.69_134.0458m/z	134.046	0.688933	pos	Guanine	HMDB0000132	Organoheterocyclic compounds	Imidazopyrimidines	Purines and purine derivatives	***	C00242	38.3	0	M+H-H2O	C5H5N5O	-2.35631	1.91247	4.44531e-05	0.00255781	1.42042	2.67664	135986	50804.9	128223	111895	112753	179406	156229	127411	42998.9	54383	44340.5	59561.2	72900.4	30645.5
0.79_434.1212m/z	434.121	0.791117	pos	Ethyl 2-hydroxy-3-(3-indolyl)propanoate glucoside	90261	Lipids and lipid-like molecules	Fatty Acyls	Fatty acyl glycosides			37	0	M+K	C19H25NO8	-0.0579285	1.9009	0.00132051	0.0208254	1.3415	2.53414	157891	62305.4	152771	114125	249881	103705	150988	175876	76190.1	59332	51475.1	68582.1	55725.3	62527.9
5.07_432.2624m/z	432.262	5.07475	pos	N-palmitoyl histidine	75514	Lipids and lipid-like molecules	Fatty Acyls	Fatty amides			38.6	0	M+K	C22H39N3O3	0.159321	1.88144	0.00027354	0.00832291	-2.13324	0.227946	26655	116935	24557.7	18780	13499.3	56355.4	28672.4	18065	111703	145983	128274	50334.6	155535	109784
1.05_882.1994m/z	882.199	1.04685	pos	Cyanidin 3-(3-glucosyl-6-malonylglucoside)-4'-glucoside	LMPK12010222	Phenylpropanoids and polyketides	Flavonoids	Flavonoid glycosides	*		36.9	0	M+Na	C36H43O24+	-4.91473	1.8805	0.0208388	0.104446	1.29041	2.44597	191986	78490.7	151796	114545	375729	99589.3	191842	218416	99375.2	90104.2	67635	71299	74773.2	67757.3
14.06_743.4931m/z	743.493	14.0553	neg	19(R)-hydroxy-PGF1α	36115	Unclassified	Unclassified	Unclassified			37.5	0	2M-H	C20H36O6	-2.67342	1.87231	0.0425361	0.16447	-0.590851	0.663951	254071	382665	204876	177334	220865	272035	289162	360156	234742	260045	349615	472757	509095	469739
0.74_441.1034m/z	441.103	0.740033	pos	3,5-Dihydroxyphenyl 1-O-(6-O-galloyl-beta-D-glucopyranoside)	HMDB0039307	Organic oxygen compounds	Organooxygen compounds	Carbohydrates and carbohydrate conjugates	*		38.2	0	M+H	C19H20O12	1.51993	1.86291	0.0003875	0.0103301	-0.874936	0.545278	105770	193975	117362	106407	113973	105939	105165	85777.3	174098	176294	162827	268255	210407	171970
5.26_548.2382m/z	548.238	5.2624	pos	PS(17:1(9Z)/0:0)	LMGP03050033	Lipids and lipid-like molecules	Glycerophospholipids	Glycerophosphoserines			39.5	0	M+K	C23H44NO9P	-0.676794	1.83569	0.00327064	0.0346247	6.31089	79.39	97973.4	1234.08	98066.8	103314	4077.38	68994.4	191711	121676	2070.22	5.2071e-06	5.2071e-06	5.2071e-06	4596.72	737.524
0.81_349.1377m/z	349.138	0.808133	pos	R-95913	HMDB0013930	Organoheterocyclic compounds	Thienopyridines	Unclassified			40	14.3	M+NH4	C18H18FNO2S	-1.12235	1.83197	0.0160706	0.0897588	-1.97207	0.254886	36761.1	144226	4491.5	120702	76694	14313.3	3662.94	702.396	176494	92093.9	210285	244351	73138.8	68989.9
0.63_131.0823m/z	131.082	0.6304	neg	D-Ornithine	HMDB0003374	Organic acids and derivatives	Carboxylic acids and derivatives	Amino acids, peptides, and analogues	**	C00515	42.6	21.5	M-H	C5H12N2O2	-2.23864	1.83087	0.00368919	0.036848	-1.60248	0.329311	46241	140417	46125	92239.5	27187.3	26009	72877.1	13008.1	143085	150535	125695	236699	90299.4	96191.7
0.60_265.1134m/z	265.113	0.6038	pos	Asparaginyl-Aspartate	85642	Organic acids and derivatives	Carboxylic acids and derivatives	Amino acids, peptides, and analogues			39	0	M+NH4	C8H13N3O6	-3.47526	1.81086	0.0104743	0.0689237	-0.913577	0.530867	114888	216416	125705	54843.7	124026	122079	92587.5	170087	201215	161511	234995	145505	215154	340114
0.72_120.0418n	165.041	0.717317	neg	Erythrose	HMDB0002649	Organic oxygen compounds	Organooxygen compounds	Carbohydrates and carbohydrate conjugates		C01796	47.5	43.3	M-H, M+FA-H	C4H8O4	-3.9583	1.80728	0.0124151	0.0767964	0.835581	1.78458	230211	129000	210590	211665	345698	146033	238255	229023	168425	183624	113236	94560.2	157334	56821
4.83_434.2050m/z	434.205	4.83463	pos	PC(O-10:1(9E)/0:0)	LMGP01060027	Lipids and lipid-like molecules	Glycerophospholipids	Glycerophosphocholines			38.3	0	M+K	C18H38NO6P	-4.60971	1.76825	4.33237e-05	0.00253041	-2.59307	0.165733	14952.5	90220.3	19978.2	7248.51	10015.6	36267.1	6609.47	9595.76	65712.7	89099.7	111308	79170	126700	69331.1
5.33_674.3616m/z	674.362	5.33093	pos	PHHdiA-PC	LMGP20010010	Lipids and lipid-like molecules	Glycerophospholipids	Oxidized glycerophospholipids			36.1	0	M+Na	C31H58NO11P	-3.70045	1.72131	2.89975e-05	0.00200284	8.83331	456.134	69279.3	151.884	82099.1	25199.2	59656.4	82485.7	82279.5	83955.9	5.2071e-06	5.2071e-06	5.2071e-06	5.2071e-06	5.2071e-06	911.301
9.04_267.1827n	250.179	9.04497	pos	Metoprolol	HMDB0001932	Benzenoids	Phenols	Tyrosols and derivatives		C07202	38.3	0	M+H-H2O, M+H	C15H25NO3	-2.73673	1.71057	3.82533e-05	0.00234253	-0.0923702	0.93798	1.0883e+06	1.16026e+06	1.06058e+06	1.09417e+06	1.12198e+06	1.10035e+06	1.07976e+06	1.07297e+06	1.16138e+06	1.16964e+06	1.17929e+06	1.14567e+06	1.15642e+06	1.14917e+06
0.60_156.0779m/z	156.078	0.6038	pos	Tranylcypromine	HMDB0014890	Organic nitrogen compounds	Organonitrogen compounds	Amines		C07155	37.8	2.58	M+Na	C9H11N	-3.47634	1.69701	0.018429	0.0972122	0.684663	1.60733	256250	159426	280384	301964	261270	244862	255973	193048	113660	150644	125294	112189	310917	143853
0.77_207.0520m/z	207.052	0.76855	neg	2,3,4,5,6,7-Hexahydroxyheptanoic acid	HMDB0240292	Organic oxygen compounds	Organooxygen compounds	Carbohydrates and carbohydrate conjugates			49.7	60	M-H2O-H	C7H14O8	4.13095	1.69335	0.0273455	0.123949	0.498013	1.41227	328136	232347	278811	277254	484529	262298	308713	357212	237395	192862	236471	201450	293266	232640
16.29_894.5248m/z	894.525	16.2868	neg	Tolytoxin	71419	Unclassified	Unclassified	Unclassified			36.3	0	M+FA-H	C46H75NO13	3.25511	1.66751	0.0117012	0.0736776	-1.08585	0.471114	77988.1	165540	76932.4	55043.2	63293.6	83480.2	74965.4	114214	194406	116389	255307	126790	83417.5	216929
0.62_388.2329m/z	388.233	0.620833	pos	(3S,7E,9S)-9-Hydroxy-4,7-megastigmadien-3-one 9-glucoside	91836	Lipids and lipid-like molecules	Fatty Acyls	Fatty acyl glycosides	*		37.9	0	M+NH4	C19H30O7	-0.305414	1.6606	0.0303404	0.13304	2.35257	5.10733	130421	25536	148922	270799	12024.1	32951	212982	104846	38734.3	5.2071e-06	32192.3	30330.7	25276	26682.6
1.20_147.0298m/z	147.03	1.19698	neg	Citramalic acid	HMDB0000426	Lipids and lipid-like molecules	Fatty Acyls	Fatty acids and conjugates	*	C00815	54.2	73.3	M-H	C5H8O5	-0.454031	1.63452	0.00158037	0.0232625	-1.33409	0.396641	48403	122032	29129.8	58678.1	106840	33292.6	33884.8	28592.7	148300	95730.8	86951.1	157612	132418	111182
0.94_242.9841m/z	242.984	0.94445	pos	aluminum acetate	4000	Unclassified	Unclassified	Unclassified			39	0	M+K	C6H9AlO6	-2.43787	1.63137	0.0136557	0.0808969	-1.33939	0.395188	52972.7	134045	24095.7	163046	22769.4	39426.6	53060.1	15438.3	123075	75761.2	149607	163642	116703	175479
0.73_537.1718m/z	537.172	0.734383	neg	2-{[hydroxy(2,3,4-trimethoxyphenyl)methylidene]amino}acetic acid	HMDB0142117	Benzenoids	Benzene and substituted derivatives	Benzoic acids and derivatives			38.8	0	2M-H	C12H15NO6	-1.45892	1.63026	0.0231071	0.1118	1.72251	3.3001	142142	43072.1	150436	243535	99827.8	55014.7	119566	184474	26544.4	27584.9	11731.7	8760.04	167840	15971.3
0.69_162.1136m/z	162.114	0.688933	pos	L-Carnitine	HMDB0000062	Organic nitrogen compounds	Organonitrogen compounds	Quaternary ammonium salts	***	C00318	51.5	68.2	M+H	C7H15NO3	6.83043	1.62717	0.0208012	0.104332	0.610435	1.52672	252219	165203	270531	210941	267006	280915	243341	240581	115436	100159	133066	205470	295645	141443
4.94_193.0510m/z	193.051	4.93765	pos	Imetit	71953	Unclassified	Unclassified	Unclassified			37.2	0	M+Na	C6H10N4S	-4.99666	1.61362	0.0042364	0.0398702	-2.40795	0.188423	17354.9	92106	18387.2	20723.6	12376.7	16352.5	19408.9	16880.5	99276.6	43176.9	81127	178029	45291.8	105735
0.81_456.1744m/z	456.174	0.808133	pos	JWH 309	85205	Unclassified	Unclassified	Unclassified			36.4	0	M+K	C30H27NO	4.73035	1.60684	6.7595e-05	0.00344586	2.19187	4.56898	79906.8	17489	67064.4	111744	72993.8	101084	69011.4	57542.4	18035.4	11192.9	14566.3	17445.2	35501	8193.03
1.01_705.1989m/z	705.199	1.01305	neg	Cyclopenta[c]pyrrole, benzoic acid deriv	3116	Unclassified	Unclassified	Unclassified			37.2	0	2M-H	C15H19N3O5S	-4.05025	1.58972	0.0358396	0.148243	1.6575	3.15469	125900	39908.8	119592	52894.2	292174	68713.9	110362	111662	66189.4	39402.2	22032.8	35790	37678	38360.4
0.89_268.0469m/z	268.047	0.893317	pos	4-([2,2'-bithiophen]-5-yl)but-3-yne-1,2-diol	LMFA12000362	Lipids and lipid-like molecules	Fatty Acyls	Oxygenated hydrocarbons			39.8	18.3	M+NH4	C12H10O2S2	3.60129	1.58912	0.00103425	0.0180594	-1.899	0.268129	24489.4	91334.5	22407.3	29863.7	25438.6	35736.5	13591.4	19899	84713.8	61238.3	101894	58543.3	154412	87206.2
1.07_447.9624m/z	447.962	1.07067	neg	C.I. Pigment Blue 63	92560	Organoheterocyclic compounds	Indoles and derivatives	Indolines			37.4	0	M-H	C16H10AlN2O8S2+3	0.586464	1.58221	0.0328452	0.139941	-1.70486	0.306751	37150	121108	6356.54	162530	4609.24	12227.6	36483.6	692.947	102882	35586.2	122861	172473	105891	186957
0.67_304.1523m/z	304.152	0.6719	pos	Cycloheximide	44124	Unclassified	Unclassified	Unclassified			37.7	0	M+Na	C15H23NO4	1.49753	1.57554	0.00622084	0.0497282	0.836605	1.78584	167179	93613.7	185631	156697	190326	212335	80940	177147	98221.7	62503.2	105979	70266.1	130865	93847.6
5.33_842.6998m/z	842.7	5.33093	pos	PC(16:0/25:0)[U]	39403	Unclassified	Unclassified	Unclassified			37.4	0	M+H-H2O	C49H98NO8P	0.137926	1.57029	0.000130215	0.00538609	33.3888	1.12466e+10	58561.9	5.2071e-06	57997.1	18994.2	44400.3	83660.3	76697.2	69622.5	5.2071e-06	5.2071e-06	5.2071e-06	5.2071e-06	5.2071e-06	5.2071e-06
0.86_506.1904m/z	506.19	0.859217	pos	PS(14:1(9Z)/0:0)	LMGP03050032	Lipids and lipid-like molecules	Glycerophospholipids	Glycerophosphoserines			37.7	0	M+K	C20H38NO9P	-2.51623	1.55984	0.000316677	0.00917889	2.08087	4.23061	80664.1	19066.8	75537.2	108619	67972.1	75786.7	109220	46849.6	13417.3	13380.5	10321.4	14214.3	47777.1	15289.9
0.76_136.0767m/z	136.077	0.757067	pos	2-Phenylacetamide	HMDB0010715	Benzenoids	Benzene and substituted derivatives	Phenylacetamides	***	C02505	45.2	37.7	M+H	C8H9NO	7.55367	1.52725	0.00425886	0.0400168	1.3335	2.52013	109388	43405.6	102070	133808	75884.4	169005	101604	73956.1	29242.5	39222.8	32719	34740.9	93022.2	31486.4
1.03_434.1211m/z	434.121	1.02967	pos	Meperidinic acid glucuronide	1135	Unclassified	Unclassified	Unclassified			37.4	0	M+K	C19H25NO8	-0.0703525	1.51966	0.0338874	0.142921	1.49239	2.81356	122217	43438.7	71524	81550.6	268807	67851.6	103392	140177	47957.9	51508.1	23614	58066.7	59649.7	19835.7
2.05_448.1844m/z	448.184	2.05212	pos	Biotripyrrin-a	HMDB0003323	Organoheterocyclic compounds	Pyrroles	Substituted pyrroles			36.3	0	M+H-H2O	C25H27N3O6	-4.88424	1.5029	0.0361164	0.148964	1.60817	3.04865	116102	38083.2	69008.3	164571	19729.8	216452	159297	67555.6	23740.3	18282.3	32708.3	46954.1	84080	22734.2
5.04_263.1044m/z	263.104	5.04048	pos	Annuionone A	88618	Organoheterocyclic compounds	Oxepanes	Unclassified	*		38.4	0	M+K	C13H20O3	0.000419543	1.49021	2.71825e-05	0.0019383	6.20134	73.5851	54103.9	735.256	55552.1	63616.7	18697.4	69074.2	58351.6	59331.4	619.718	1882.51	5.2071e-06	5.2071e-06	1909.31	5.2071e-06
0.50_236.1145m/z	236.114	0.50165	pos	Penciclovir	HMDB0014444	Organoheterocyclic compounds	Imidazopyrimidines	Purines and purine derivatives		C07417	38.9	0	M+H-H2O	C10H15N5O3	0.990826	1.46695	0.000511622	0.0118694	0.170664	1.12558	500636	444782	534150	496283	524627	488241	480822	479693	457866	458352	456306	430336	435487	430345
0.60_220.1062n	243.095	0.6038	pos	N-Acetyl-beta-D-glucosaminylamine	65570	Organic oxygen compounds	Organooxygen compounds	Carbohydrates and carbohydrate conjugates		C01239	38.9	0	M+Na, M+K	C8H16N2O5	1.34116	1.42305	0.0124534	0.0768701	-1.30549	0.404584	42704.5	105552	34231.2	91367.4	24434	17973.5	79020.8	9200.36	113315	103779	124639	159080	48799.5	83698.3
0.84_274.0276m/z	274.028	0.836883	neg	Sulfamethoxazole sodium	71876	Unclassified	Unclassified	Unclassified			36	0	M-H	C10H10N3NaO3S	2.96631	1.39419	0.00302291	0.0331153	0.92547	1.8993	110366	58108.4	104570	104049	132653	113217	137821	69883.2	50287.7	39248.1	57316.5	99288.3	62284.3	40225.6
0.86_255.0305m/z	255.031	0.859217	pos	(4-ethyl-2-methoxyphenyl)oxidanesulfonic acid	HMDB0127988	Organic acids and derivatives	Organic sulfuric acids and derivatives	Arylsulfates			37.8	0	M+Na	C9H12O5S	3.19261	1.39367	0.00080895	0.0156869	0.610742	1.52704	141760	92833	149245	121685	135247	152127	172862	119394	98293	114226	85673.1	99454.6	89921.9	69429.8
16.38_389.1081m/z	389.108	16.3786	pos	3,4,5-trihydroxy-6-[2-hydroxy-4-(2-hydroxy-3-methoxy-3-oxopropyl)phenoxy]oxane-2-carboxylic acid	HMDB0124952	Organic oxygen compounds	Organooxygen compounds	Carbohydrates and carbohydrate conjugates			38.3	0	M+H	C16H20O11	0.580507	1.38728	0.00242266	0.0294238	-0.554485	0.6809	110276	161956	132159	110999	114014	97296.1	106043	101147	128024	136150	143643	187178	187800	188944
1.10_120.0586n	121.066	1.09803	pos	2,3-Dihydrobenzofuran	HMDB0013815	Organoheterocyclic compounds	Coumarans	Unclassified	***		50.7	66.7	M+H, M+NH4	C8H8O	9.12909	1.37686	0.0167328	0.0918251	2.07892	4.2249	74369.6	17602.7	49570.3	39801.1	46070.2	166202	77604.7	66969.3	8704.91	9569.03	17175.7	18066.4	39448.1	12652.1
15.35_756.5331m/z	756.533	15.3499	neg	PE(22:5(7Z,10Z,13Z,16Z,19Z)/dm18:1(9Z))	61067	Unclassified	Unclassified	Unclassified			37.1	0	M-H2O-H	C45H78NO7P	-0.798822	1.35752	0.000881606	0.0164689	-1.71757	0.304059	21334.1	70164.2	18828.5	22892.6	33651	19023.5	11311.3	22297.7	86243.1	52556.8	106153	45857.2	49158.3	81016.8
3.62_257.0439m/z	257.044	3.62197	pos	Alloathyriol	HMDB0038715	Organoheterocyclic compounds	Benzopyrans	1-benzopyrans	*		37.3	0	M+H-H2O	C14H10O6	-2.06644	1.35356	4.31955e-06	0.000564114	0.387682	1.30829	180931	138296	192841	189568	186439	177550	175715	163472	142500	143718	138008	138143	133846	133558
1.05_349.1377m/z	349.138	1.04685	pos	Tetrahydropentoxyline	HMDB0029992	Alkaloids and derivatives	Harmala alkaloids	Unclassified	*		39.4	10.7	M+H-H2O	C17H22N2O7	-4.73219	1.32159	0.00767943	0.0574006	-2.4373	0.184629	11804	63933.5	5.2071e-06	45890.4	23900.9	1032.44	5.2071e-06	5.2071e-06	88320.9	48390.3	85056.7	105176	30757.4	25899.1
0.81_946.3670m/z	946.367	0.808133	pos	Fucα1-2Galβ1-4GlcNAcβ1-3Galβ1-4GlcNAcβ-Sp	3571	Unclassified	Unclassified	Unclassified			36.7	0	M+H-H2O	C36H61N5O25	4.89856	1.31544	0.00406105	0.038881	1.78233	3.43982	70692.2	20551.1	75446.7	79877.5	120555	29063.9	63266.1	55944.1	33003.2	9770.43	11424.4	26046	37390	5672.64
4.27_229.1562m/z	229.156	4.2711	pos	Leucylproline	HMDB0011175	Organic acids and derivatives	Carboxylic acids and derivatives	Amino acids, peptides, and analogues	***		51.1	67.4	M+H	C11H20N2O3	6.69112	1.30746	0.0258907	0.119653	1.41292	2.66275	93609.2	35155.1	71360.3	155111	50645.9	166847	58518.4	59172.5	26916.3	22583.9	26438	28933.3	60935	45123.8
0.86_231.0076n	214.004	0.859217	pos	N-Phosphohypotaurocyamine	66013	Unclassified	Unclassified	Unclassified			38.1	0	M+H-H2O, M+H	C3H10N3O5PS	-1.19841	1.30246	0.0028013	0.0317964	0.476526	1.39139	159571	114684	166191	114812	178648	169648	169318	158809	124331	142761	110394	101004	107542	102075
5.18_265.0935m/z	265.094	5.17723	pos	8-Oxocoformycin	65737	Unclassified	Unclassified	Unclassified			37.4	0	M+H-H2O	C11H14N4O5	1.31334	1.28088	0.00369019	0.036848	-2.9569	0.12879	6827.67	53013.8	11071.7	13352.8	1086.85	2976.31	8310.75	4167.56	49944.8	24063.5	55947.9	106054	26204.2	55868.7
0.61_557.3090m/z	557.309	0.613383	neg	Karbutilate	72240	Unclassified	Unclassified	Unclassified			37.7	0	2M-H	C14H21N3O3	-0.608153	1.24881	0.00309569	0.0336826	-3.63902	0.0802687	3809.13	47454.7	7717.11	10729.4	12.4206	5.2071e-06	4395.86	5.2071e-06	59525.9	66426.4	29002.5	86490.8	20944.1	22338.8
4.58_407.1593m/z	407.159	4.58338	neg	(Z)-Narceine imide	HMDB0030378	Organoheterocyclic compounds	Isoindoles and derivatives	Isoindolines			38.4	6.37	M-H2O-H	C23H26N2O6	-4.57909	1.24044	0.00182068	0.025098	1.98714	3.96452	55382.5	13969.6	57395.4	61993.6	23361.3	94346.1	46026	49172.9	23308.9	16866.1	17293.4	9667.67	10206.7	6474.55
0.79_272.0670m/z	272.067	0.791117	pos	Gamma-glutamyl-Cysteine	86038	Unclassified	Unclassified	Unclassified			36.7	0	M+Na	C8H15N3O4S	-2.38053	1.23337	0.00276853	0.0316883	0.97051	1.95953	87519	44663.2	79120.2	83984.3	100363	86836.7	67988.2	106822	46083.5	34898.3	25862.7	34424.7	88750.5	37959.4
5.96_410.2188n	455.217	5.95848	neg	Trimipramine maleate	69763	Organoheterocyclic compounds	Benzazepines	Dibenzazepines		C07049	37.3	0	M-H, M+FA-H	C24H30N2O4	-4.31322	1.20458	0.0100724	0.06722	9.64297	799.506	42784.5	53.5137	58385.7	4377.22	5832.74	90630.2	52216.5	45264.7	5.2071e-06	5.2071e-06	200.658	5.2071e-06	120.424	5.2071e-06
0.76_279.0493m/z	279.049	0.757067	pos	Caffeoylmalic acid	HMDB0029318	Phenylpropanoids and polyketides	Cinnamic acids and derivatives	Hydroxycinnamic acids and derivatives	*		38.9	0	M+H-H2O	C13H12O8	-2.05785	1.19404	0.0165673	0.0913915	-0.577528	0.670111	90739.8	135410	101498	115862	87765.3	91022.3	79438.9	68852.3	114338	124553	106111	174702	183000	109756
5.21_480.2837m/z	480.284	5.21128	pos	Perindopril erbumine	66719	Organic acids and derivatives	Carboxylic acids and derivatives	Amino acids, peptides, and analogues		C07706	37.1	0	M+K	C23H43N3O5	0.58391	1.15272	0.000169563	0.00633491	-5.2701	0.0259144	873.835	33720.1	562.853	2884.18	70.6111	496.453	5.2071e-06	1228.92	30892.3	45116.5	31094.7	52209.5	12382.4	30625.2
0.84_137.0243m/z	137.024	0.842183	pos	Gentisic acid	HMDB0000152	Benzenoids	Benzene and substituted derivatives	Benzoic acids and derivatives	***	C00628	37.4	2.51	M+H-H2O	C7H6O4	6.55413	1.13894	0.000415119	0.010794	0.62684	1.54418	88809.8	57512.6	89944.9	66590.9	100660	97650.7	98309.1	79703.2	62902.5	64059.3	59835.1	53913.6	57785.8	46579.3
0.72_357.1068m/z	357.107	0.717317	neg	Flurprimidol	72271	Unclassified	Unclassified	Unclassified			38.3	0	M+FA-H	C15H15F3N2O2	0.0356783	1.13868	0.00135997	0.0213031	1.4194	2.67473	56082.3	20967.4	56318	73534.2	77799.2	54269.4	37674.6	36898.3	18789.5	14546.5	16116.1	11426.6	34678.5	30247.4
1.09_148.0561n	129.038	1.08857	neg	3-Mercapto-3-methylbutyl formate	91342	Organic acids and derivatives	Carboxylic acids and derivatives	Carboxylic acid derivatives	*		38.1	0	M-H2O-H, 2M-H	C6H12O2S	2.32201	1.12255	0.0394348	0.156969	1.01724	2.02404	89930.4	44431.1	88676.5	114780	40974.2	97250.3	146165	51736.6	35652.6	53500.3	21989.6	87467.9	52087.2	15889.2
0.88_322.1160n	361.08	0.876233	pos	Binapacryl	72773	Unclassified	Unclassified	Unclassified			37.9	0	M+Na, M+K	C15H18N2O6	-1.66242	1.10342	0.00933443	0.0645541	1.93205	3.81596	49554.4	12986.1	33912.7	32090.2	94517.6	34474.5	31066.1	71265.1	20045.3	14096.5	9380.65	4436.65	23244.9	6712.32
11.27_453.2888n	454.296	11.2724	pos	LysoPE(16:0/0:0)	HMDB0011503	Lipids and lipid-like molecules	Glycerophospholipids	Glycerophosphoethanolamines	***		56.4	93.6	M+H, M+Na	C21H44NO7P	7.27291	1.10311	0.012911	0.0786087	-1.09947	0.466686	35616.2	76317.2	16349.3	22135.5	70591.1	26612.9	60515.3	17493.1	80360.1	40808.2	65946.9	70956	92216.3	107616
0.72_242.0533m/z	242.053	0.717317	neg	Aspartyl-Glutamate	85667	Organic acids and derivatives	Carboxylic acids and derivatives	Amino acids, peptides, and analogues			37.4	0	M-H2O-H	C9H13N2O7-	-4.26729	1.09835	0.0237491	0.113642	1.51321	2.85445	61374.1	21501.2	58983.4	15571.7	111330	41017.2	49259.2	92083.2	18236.5	26185	18865	14934	41297.8	9488.76
0.60_415.1945m/z	415.195	0.59585	neg	Flunisolide	HMDB0014326	Lipids and lipid-like molecules	Steroids and steroid derivatives	Hydroxysteroids		C07005	44.6	35.6	M-H2O-H	C24H31FO6	4.33238	1.06631	0.0402161	0.158774	-1.98946	0.251833	13466.9	53475.8	11387.1	46799.3	3555.08	5709.02	13351.2	5.2071e-06	37271.4	42476.7	54325.3	128469	27758.7	30553.8
0.93_157.0219m/z	157.022	0.927417	pos	(S)-Ureidoglycolic acid	5935	Organic acids and derivatives	Carboxylic acids and derivatives	Amino acids, peptides, and analogues	**	C00603	38.9	0	M+Na	C3H6N2O4	-0.393504	1.06599	0.0174008	0.0941196	-1.38598	0.38263	21959.1	57389.9	10202.8	69999.1	9887.09	14807.7	21322.8	5535.42	48438.9	30731.7	68771.4	71939.3	45478.5	78979.9
16.17_881.7628m/z	881.763	16.1659	pos	TG(16:1(9Z)/18:0/20:4(5Z,8Z,11Z,14Z))	HMDB0005426	Lipids and lipid-like molecules	Glycerolipids	Triradylcglycerols	**	C00422	36.4	0	M+H	C57H100O6	4.05628	1.06368	0.00168754	0.0241456	0.219102	1.16401	218553	187759	219863	229475	219070	225367	212640	204905	176828	189594	204802	201675	163798	189858
0.70_325.1278m/z	325.128	0.70025	neg	(-)-erythro-Anethole glycol 1-glucoside	HMDB0033066	Organic oxygen compounds	Organooxygen compounds	Carbohydrates and carbohydrate conjugates	*		38.4	5.56	M-H2O-H	C16H24O8	-4.24975	1.06297	0.0117259	0.0736776	1.6007	3.03291	52102.4	17179	57549.1	50874.7	12960.5	63338.2	88102.6	39789.5	12826.2	15494.3	8737.02	18820.1	40219	6977.68
0.81_163.1241m/z	163.124	0.808133	pos	Nicotine	HMDB0001934	Organoheterocyclic compounds	Pyridines and derivatives	Pyrrolidinylpyridines	***	C00745	49	56.5	M+H	C10H14N2	6.92334	1.04854	0.000180268	0.00643247	5.93907	61.3534	28284.3	461.007	44629.6	19130	35961.3	11631.5	31244.7	27109.1	605.888	585.048	574.706	5.2071e-06	617.729	382.671
0.72_143.0348m/z	143.035	0.717317	neg	Methylglyoxal	3211	Organic oxygen compounds	Organooxygen compounds	Carbonyl compounds	**	C00546	39.2	0	2M-H	C3H4O2	-1.17087	1.04236	0.01109	0.0713727	1.15492	2.22671	59854.4	26880.2	57410.7	28314.2	94381.7	47751.1	54098.2	77170.6	21627.8	23519.3	24149.1	22621.5	50764	18599.2
0.72_113.0239m/z	113.024	0.717317	neg	Methylsuccinic acid	HMDB0001844	Lipids and lipid-like molecules	Fatty Acyls	Fatty acids and conjugates	***		38	0	M-H2O-H	C5H8O4	-3.90837	1.03927	0.0068129	0.052932	1.10945	2.15763	58502.1	27114.1	56282.4	30232.5	88674	46884.3	56080.8	72858.3	22591.1	24707.7	26013.6	22539.6	47074.3	19758
0.69_255.0991m/z	255.099	0.688933	pos	Marindinin	HMDB0029504	Phenylpropanoids and polyketides	Kavalactones	Unclassified	*		39.7	5.9	M+Na	C14H16O3	-0.0752646	1.03618	0.0163412	0.0906265	-3.80166	0.0717111	2752.7	38385.9	3284.36	5.2071e-06	7544.39	5.2071e-06	5.2071e-06	5687.44	89633.1	47608.4	42056	26722.6	5.2071e-06	24295.5
1.09_963.8173m/z	963.817	1.08857	neg	24-Methylcycloart-23-en-3beta-yl acetate	HMDB0035967	Lipids and lipid-like molecules	Steroids and steroid derivatives	Cycloartanols and derivatives	*		38.7	0	2M-H	C33H54O2	-0.207687	1.03368	0.000426891	0.010929	3.10339	8.59434	30473	3545.7	50428.3	15492	32211	31375.4	33012.4	20318.6	10377.3	4008.5	5.2071e-06	5650.61	1237.8	5.2071e-06
4.92_398.1274n	416.161	4.9205	pos	Caulerpin	71556	Unclassified	Unclassified	Unclassified			36	0	M+NH4, M+Na	C24H18N2O4	1.74457	1.03203	1.61747e-06	0.000293749	-5.54748	0.0213817	536.087	25072.2	5.2071e-06	870.989	2345.53	5.2071e-06	5.2071e-06	5.2071e-06	34122.6	22592.2	30340.7	22555.6	22772.6	18049.5
0.65_214.1200m/z	214.12	0.654883	pos	(±)Fenfluramine	2680	Unclassified	Unclassified	Unclassified			38	0	M+H-H2O	C12H16F3N	-0.795736	1.02573	0.00498775	0.043599	3.06034	8.34167	38150.9	4573.54	48905.3	63571	5780.49	21031.8	30490.4	59126.7	5827.6	5.2071e-06	4883.59	4933.62	4003.38	7793.03
4.94_551.1819m/z	551.182	4.93913	neg	Benzo[ghi]perylene	69963	Unclassified	Unclassified	Unclassified			39.1	0	2M-H	C22H12	2.46992	1.02262	0.0208072	0.104332	4.10501	17.2081	35466.3	2061.02	19238.9	41231.6	91217.9	35769.2	11292.8	14047.1	1335.51	2471.23	1308.04	1615.94	4570.69	1064.74
0.81_332.1363m/z	332.136	0.808133	pos	CAY10398	64885	Unclassified	Unclassified	Unclassified			38.2	0	M+K	C15H23N3O3	-2.77074	1.02182	0.0245129	0.115724	0.872977	1.83144	82237.8	44903.4	106639	87373.1	32707.4	91829.4	66381.1	108498	78584.6	43238.5	53226.1	22928.5	33484.1	37958.9
0.64_759.1322m/z	759.132	0.63785	pos	Xanthochymuside	87095	Phenylpropanoids and polyketides	Linear 1,3-diarylpropanoids	Chalcones and dihydrochalcones	*		36.8	0	M+K	C36H32O16	0.0157469	1.016	0.0438781	0.167157	-2.64361	0.160027	7287.7	45540.3	5.2071e-06	17860.7	5355.22	5.2071e-06	20510.3	5.2071e-06	43628	34121.9	42253.8	122145	15755.1	15337.9
1.08_344.0934m/z	344.093	1.08102	pos	N-(7-Mercaptoheptanoyl)threonine 3-O-phosphate	63904	Unclassified	Unclassified	Unclassified			37.6	0	M+H	C11H22NO7PS	2.018	1.00331	0.0043622	0.0405291	0.856405	1.81052	62679.3	34619.5	52894.2	59172.1	98129.3	56886.4	53313	55680.6	36835.2	27987.2	37025.3	31516	45759.1	28594

## Sheet: PK_PO
Supplemental Table 2-3 Metabolites differentially expressed in Polygonatum kingianum Coll. et Hemsl.（PK） and Polygonatum odoratum (Mill.) Druce（PO）
ID	m/z	Retention time (min)	Ion mode	Metabolites	Compound ID	Super Class	Class	Sub Class	level	kegg	Score	Fragmentation Score	Adducts	Formula	Mass Error (ppm)	VIP	P-value	adj.P-value	log2(FC)	FC	average(PK)	average(PO)	PK-1	PK-2	PK-3	PK-4	PK-5	PK-6	PO-1	PO-2	PO-3	PO-4	PO-5	PO-6
1.07_191.0203m/z	191.02	1.07067	neg	Citric acid	HMDB0000094	Organic acids and derivatives	Carboxylic acids and derivatives	Tricarboxylic acids and derivatives	***	C00158	55.6	82.3	M-H	C6H8O7	3.03099	21.0768	0.0032519	0.0340206	1.29855	2.45981	2.67157e+07	1.08609e+07	3.17451e+07	3.40015e+07	1.06111e+07	2.57959e+07	3.48829e+07	2.32576e+07	8.46056e+06	4.43812e+06	1.24224e+07	1.65781e+07	9.37571e+06	1.38903e+07
11.13_738.4208n	783.424	11.1324	neg	Isonuatigenin 3-[rhamnosyl-(1->2)-glucoside]	HMDB0030132	Lipids and lipid-like molecules	Steroids and steroid derivatives	Steroidal glycosides	*		54.1	74	M-H, M+FA-H	C39H62O13	2.3623	14.6925	0.000229552	0.00631971	11.8107	3592.31	6.77042e+06	1884.7	1.14779e+07	9.15081e+06	5.11518e+06	6.49022e+06	4.20025e+06	4.18818e+06	4858.93	764.928	1142.11	1704.21	5.2071e-06	2838
4.92_774.2484n	757.245	4.9205	pos	7,8-Dihydromethanopterin	63897	Unclassified	Unclassified	Unclassified			38.2	0	M+H-H2O, M+NH4, M+H	C30H43N6O16P	1.41744	11.9329	0.00254757	0.0300004	-5.36666	0.0242367	126024	5.19971e+06	83417	130820	34976.3	128673	114238	264019	5.78844e+06	2.06767e+06	4.4975e+06	1.04271e+07	2.15064e+06	6.26694e+06
4.92_366.1187n	349.115	4.9205	pos	Ridogrel	HMDB0015338	Benzenoids	Benzene and substituted derivatives	Trifluoromethylbenzenes			47.8	46.6	M+H, M+NH4, M+H-H2O	C18H17F3N2O3	-1.147	11.8746	0.00166259	0.0235868	-5.09057	0.0293484	147778	5.03529e+06	50845.4	156026	39472.6	212191	36954.6	391176	5.58807e+06	2.19515e+06	4.38042e+06	9.5729e+06	2.14885e+06	6.32634e+06
0.69_129.0436n	147.077	0.688933	pos	Pyrrolidonecarboxylic acid	HMDB0000267	Organic acids and derivatives	Carboxylic acids and derivatives	Amino acids, peptides, and analogues	***	C01879	54.6	87.7	M+H, M+NH4	C5H7NO3	7.93493	10.5756	0.00667878	0.0517795	1.1848	2.27332	7.4031e+06	3.25651e+06	9.19275e+06	5.62375e+06	8.68743e+06	5.54935e+06	3.94191e+06	1.14234e+07	2.95776e+06	4.00598e+06	1.89194e+06	4.39596e+06	3.84143e+06	2.44598e+06
5.18_205.0722m/z	205.072	5.17723	pos	ODQ	62975	Unclassified	Unclassified	Unclassified			39.2	0	M+NH4	C9H5N3O2	0.954457	10.0749	0.00184913	0.0249043	-4.09048	0.0587006	220947	3.76397e+06	126283	229436	111399	278802	115766	463999	4.03162e+06	1.6786e+06	3.41181e+06	7.23169e+06	1.71616e+06	4.51398e+06
5.18_961.3099m/z	961.31	5.17723	pos	Precorrin 5	63957	Unclassified	Unclassified	Unclassified			37.4	0	M+K	C45H54N4O17	-1.75596	9.40188	0.00199985	0.0258472	-5.88851	0.0168803	53248.4	3.15446e+06	5925.1	38431.1	7410.99	86664.4	5681.76	175377	3.38243e+06	1.31663e+06	2.85941e+06	6.224e+06	1.31444e+06	3.82988e+06
2.09_148.0535n	166.087	2.08617	pos	3,4-Dihydro-2H-1-benzopyran-2-one	HMDB0036626	Phenylpropanoids and polyketides	3,4-dihydrocoumarins	Unclassified	***	C02274	47.1	52.6	M+H-H2O, M+NH4, M+H	C9H8O2	7.06097	8.28032	0.011425	0.0729075	0.936156	1.91342	6.04701e+06	3.16031e+06	4.46414e+06	7.88377e+06	3.81842e+06	7.96896e+06	6.99497e+06	5.15178e+06	2.24416e+06	3.03803e+06	2.4293e+06	1.82485e+06	5.69604e+06	3.72948e+06
4.92_331.1046m/z	331.105	4.9205	pos	Fusarochromanone	HMDB0033514	Organoheterocyclic compounds	Benzopyrans	1-benzopyrans			50.5	59.2	M+K	C15H20N2O4	-3.1262	8.25764	0.0020905	0.0266424	-5.05773	0.0300241	74187.5	2.47093e+06	21051.2	81859.9	17120.9	109166	15285.9	200641	2.73104e+06	1.0517e+06	2.13202e+06	4.83218e+06	1.03914e+06	3.03949e+06
0.67_363.0711m/z	363.071	0.6719	pos	2-(3,4-dihydroxy-5-methoxyphenyl)-3,5,7-trihydroxy-6-methoxy-4H-chromen-4-one	HMDB0128749	Phenylpropanoids and polyketides	Flavonoids	Flavones	*		38.6	0	M+H	C17H14O9	0.162251	7.4585	0.00108003	0.0179845	-1.55968	0.339226	930180	2.74206e+06	775793	901214	857992	1.2139e+06	1.51346e+06	318718	2.61303e+06	2.71244e+06	3.31178e+06	1.34358e+06	2.46924e+06	4.00232e+06
5.23_414.1191n	415.126	5.2283	pos	Futalosine	63994	Unclassified	Unclassified	Unclassified			38.3	0	M+H-H2O, M+H	C19H18N4O7	3.70982	7.07866	0.0021528	0.0273165	-3.79149	0.0722182	137374	1.90221e+06	29194.7	148155	18348.1	181631	28137.6	418780	1.86608e+06	845558	1.97448e+06	3.69324e+06	877297	2.15663e+06
0.67_525.1254m/z	525.125	0.6719	pos	5-S-glutathionyl-L-DOPA	HMDB0062425	Organic acids and derivatives	Carboxylic acids and derivatives	Amino acids, peptides, and analogues			39	3.65	M+Na	C19H26N4O10S	-1.57247	6.68416	0.000536397	0.0114495	-1.29182	0.408435	975131	2.38748e+06	755560	1.06453e+06	822843	1.32802e+06	1.56143e+06	318404	2.21009e+06	2.33527e+06	2.57581e+06	1.64638e+06	2.28437e+06	3.27295e+06
1.12_132.1029m/z	132.103	1.11507	pos	L-Isoleucine	HMDB0000172	Organic acids and derivatives	Carboxylic acids and derivatives	Amino acids, peptides, and analogues	***	C00407	52.1	75.8	M+H	C6H13NO2	7.82625	5.78974	0.00892834	0.062252	0.803662	1.74553	3.23925e+06	1.85574e+06	3.16919e+06	3.81234e+06	1.64664e+06	4.01792e+06	3.4159e+06	3.37349e+06	1.52223e+06	1.45897e+06	1.44084e+06	1.52781e+06	2.99519e+06	2.18941e+06
6.38_739.4316m/z	739.432	6.38083	pos	PA(18:4(6Z,9Z,12Z,15Z)/20:4(5Z,8Z,11Z,14Z))	HMDB0115042	Lipids and lipid-like molecules	Glycerophospholipids	Glycerophosphates			40.7	8.45	M+Na	C41H65O8P	0.916997	5.76406	0.00557942	0.0465873	5.61242	48.9224	1.26244e+06	25805	582983	208734	1.96575e+06	824770	2.42117e+06	1.57127e+06	2638.89	1277.96	4.77223	10382	140527	5.2071e-06
0.74_422.0854n	423.093	0.740033	pos	Isomangiferin	HMDB0029477	Organoheterocyclic compounds	Benzopyrans	1-benzopyrans	*	C16979	45.7	37.8	M+H-H2O, M+H	C19H18O11	1.07598	5.74834	0.0169432	0.0931688	-0.596469	0.661371	2.72349e+06	4.11794e+06	3.55092e+06	2.8535e+06	1.1846e+06	2.68962e+06	4.10692e+06	1.95536e+06	3.94529e+06	3.79678e+06	3.99235e+06	5.21618e+06	4.08494e+06	3.67212e+06
0.64_424.1381n	425.145	0.63785	pos	Ginkgolide J	41247	Lipids and lipid-like molecules	Prenol lipids	Terpene lactones	*	C07604	39.4	14.8	M+H, M+K	C20H24O10	2.70214	5.64506	0.00493197	0.0435264	1.13482	2.19591	2.01519e+06	917700	1.90033e+06	2.30619e+06	1.5778e+06	1.26009e+06	2.30664e+06	2.74008e+06	1.04599e+06	915706	890919	1.8191e+06	373370	461115
0.79_566.1618m/z	566.162	0.78565	neg	4-[[5-(acetylamino)-1-(hydroxymethyl)-1H-indol-3-yl]methyl]-3-methoxy-N-[(2-methylphenyl)sulfonyl]-B	3060	Unclassified	Unclassified	Unclassified			36.4	0	M+FA-H	C27H27N3O6S	2.87089	5.47348	0.00127752	0.0199579	1.74368	3.34889	1.40629e+06	419927	1.15753e+06	1.29596e+06	2.42678e+06	880845	1.18758e+06	1.48905e+06	408350	468570	312212	572660	405237	352535
5.18_313.0939m/z	313.094	5.17723	pos	Carboxyprimaquine	2082	Unclassified	Unclassified	Unclassified			38.3	0	M+K	C15H18N2O3	-3.73045	5.21872	0.00258221	0.0300732	-4.53767	0.0430551	43705.4	1.0151e+06	9318.51	44589.7	6603.48	64937.7	7359.1	129424	1.1316e+06	423739	909304	2.02705e+06	425367	1.17357e+06
4.90_535.1697m/z	535.17	4.90335	pos	2-amino-4-[(2-{[1-carboxy-2-hydroxy-2-(4-hydroxy-3-methoxyphenyl)ethyl]sulfanyl}-1-[(carboxymethyl)-C-hydroxycarbonimidoyl]ethyl)-C-hydroxycarbonimidoyl]butanoic acid	HMDB0127975	Organic acids and derivatives	Carboxylic acids and derivatives	Amino acids, peptides, and analogues			38.1	0	M+NH4	C20H27N3O11S	-1.54166	5.20715	0.00239015	0.0289383	-5.48192	0.0223757	21994.4	982956	2348.41	16757.1	3154.87	34165.7	3842.73	71697.5	1.07507e+06	411592	855705	1.95288e+06	387673	1.21482e+06
6.38_478.2181n	479.225	6.38083	pos	4-Hydroxyandrostenedione glucuronide	HMDB0010315	Lipids and lipid-like molecules	Steroids and steroid derivatives	Cholestane steroids	**	C11455	38.4	10.1	M+H, M+Na	C25H34O9	-4.5934	5.1338	0.00259544	0.0301565	9.63465	794.913	931076	1171.29	495048	211638	1.44612e+06	651057	1.67555e+06	1.10704e+06	4098.83	1222.84	519.547	5.2071e-06	536.967	649.573
0.64_251.0323m/z	251.032	0.63785	pos	Valtrate	HMDB0034493	Lipids and lipid-like molecules	Prenol lipids	Monoterpenoids	*	C09801	38.3	6.66	M+K	C10H12O5	3.33367	5.08472	0.0027185	0.0308566	1.03746	2.05261	1.65616e+06	806857	2.17084e+06	1.62735e+06	1.89746e+06	843544	1.65831e+06	1.73948e+06	938559	767684	827540	1.26582e+06	511490	530045
0.62_387.1892m/z	387.189	0.620833	pos	PC(3:0/3:0)	LMGP01011215	Lipids and lipid-like molecules	Glycerophospholipids	Glycerophosphocholines			39.3	3.67	M+NH4	C14H28NO8P	0.226178	4.95949	0.0124249	0.0770279	1.05395	2.07621	1.81679e+06	875051	1.30414e+06	2.08003e+06	1.02675e+06	1.67764e+06	2.18797e+06	2.62419e+06	937979	986754	817052	1.68683e+06	394695	426995
0.72_138.0560m/z	138.056	0.723	pos	4-Fluoro-L-threonine	70956	Unclassified	Unclassified	Unclassified			45	31.5	M+H	C4H8FNO3	-1.01399	4.61217	0.0109393	0.0708739	2.44613	5.44951	1.01035e+06	185403	1.73165e+06	1.03804e+06	404481	957306	1.70364e+06	227004	463371	191736	88004.4	61761.2	73808.4	233735
0.67_687.1792m/z	687.179	0.6719	pos	Chymosin preparation, escherichia coli k-12	HMDB0032199	Organic acids and derivatives	Peptidomimetics	Depsipeptides	**	C05821	37.6	0	M+NH4	C30H27N3O15	1.69515	4.5539	0.000670546	0.0132999	-1.22197	0.428698	494236	1.15288e+06	369330	568784	422818	667573	766923	169989	1.04559e+06	1.07305e+06	1.15131e+06	884658	1.13325e+06	1.62939e+06
0.63_173.1047m/z	173.105	0.6304	neg	L-Arginine	13	Organic acids and derivatives	Carboxylic acids and derivatives	Amino acids, peptides, and analogues	**	C00062	54.5	81.5	M-H	C6H14N4O2	1.71901	4.55229	0.0161664	0.0903811	0.790879	1.73013	2.00843e+06	1.16086e+06	1.32038e+06	2.26572e+06	1.21142e+06	2.52834e+06	2.24555e+06	2.47919e+06	1.19686e+06	1.28174e+06	1.0558e+06	1.88886e+06	761051	780833
0.73_781.2078m/z	781.208	0.734383	neg	Macarpine	64391	Unclassified	Unclassified	Unclassified			38.5	0	2M-H	C22H17NO6	4.95196	4.52427	1.55182e-05	0.00109314	-2.10409	0.232598	185130	795922	248979	322272	3134.15	248648	229388	58356.8	807274	651279	1.04007e+06	783787	640382	852742
6.37_980.4788m/z	980.479	6.37098	neg	CDP-DG(16:1(9Z)/20:4(5Z,8Z,11Z,14Z))	HMDB0115953	Lipids and lipid-like molecules	Glycerophospholipids	CDP-glycerols			50.6	60.4	M-H2O-H	C48H79N3O15P2	-2.04118	4.49948	0.0125293	0.0772896	37.1636	1.5394e+11	801580	5.2071e-06	271600	114890	1.32563e+06	425877	1.7548e+06	916687	5.2071e-06	5.2071e-06	5.2071e-06	5.2071e-06	5.2071e-06	5.2071e-06
0.68_146.0690n	145.062	0.6823	neg	D-Glutamine	63630	Organic acids and derivatives	Carboxylic acids and derivatives	Amino acids, peptides, and analogues	**	C00819	52.1	67.7	M-H, 2M-H, M-H2O-H, M+FA-H	C5H10N2O3	-1.25343	4.3027	0.0118238	0.0744176	1.17725	2.26145	1.31221e+06	580250	1.41435e+06	1.0294e+06	1.41941e+06	1.06243e+06	629151	2.31851e+06	610535	599232	409984	744981	594143	522625
6.79_902.4936n	885.49	6.79175	pos	PI(18:4(6Z,9Z,12Z,15Z)/22:6(4Z,7Z,10Z,13Z,16Z,19Z))	LMGP06010423	Lipids and lipid-like molecules	Glycerophospholipids	Glycerophosphoinositols			52.1	69	M+H-H2O, M+NH4, M+Na	C49H75O13P	-1.08375	4.2681	0.0119516	0.074927	10.5303	1478.88	718515	485.85	208054	111366	1.38512e+06	394718	1.39606e+06	815778	5.2071e-06	5.2071e-06	5.2071e-06	943.898	5.2071e-06	1971.2
1.10_268.1057m/z	268.106	1.09803	pos	Adenosine	HMDB0000050	Nucleosides, nucleotides, and analogues	Purine nucleosides	Unclassified	***	C00212	53.9	89.3	M+H	C10H13N5O4	6.42554	4.24243	0.0490264	0.185336	0.900682	1.86695	1.97367e+06	1.05716e+06	1.33541e+06	2.44351e+06	1.98515e+06	3.12586e+06	2.56737e+06	384710	871001	850914	1.02896e+06	1.02174e+06	1.34485e+06	1.22551e+06
0.91_288.9896m/z	288.99	0.905517	neg	(R)-Mevalonic acid-5-pyrophosphate	HMDB0001981	Organic oxygen compounds	Organic oxoanionic compounds	Organic pyrophosphates			38.5	0.599	M-H2O-H	C6H14O10P2	3.90931	3.99398	0.00315378	0.0334456	1.91197	3.76324	789110	209689	553655	1.13201e+06	202109	928873	867123	1.05089e+06	137278	61481.3	187996	389728	211069	270582
5.18_169.0507m/z	169.051	5.17723	pos	Vanillic acid	HMDB0000484	Benzenoids	Benzene and substituted derivatives	Benzoic acids and derivatives	***	C06672	37.7	0	M+H	C8H8O4	7.12712	3.69556	0.00195508	0.0255523	-3.47358	0.090022	47322.8	525680	23331.2	49236.6	23258.5	60130.2	26610.2	101370	543035	242087	509834	1.00428e+06	249865	604983
5.19_289.0937m/z	289.094	5.19427	pos	Pelargonidin	HMDB0003263	Phenylpropanoids and polyketides	Flavonoids	Hydroxyflavonoids	***	C05904	37.9	0	M+NH4	C15H11O5+	-2.78506	3.65932	0.0023631	0.0287004	-2.28633	0.204997	121759	593955	59967.3	112361	86818.8	150990	120378	200039	724316	273600	581353	1.00749e+06	282597	694374
1.11_173.0095m/z	173.01	1.10625	neg	Aconitic acid	3300	Organic acids and derivatives	Carboxylic acids and derivatives	Tricarboxylic acids and derivatives	**	C00417	57.6	92.3	M-H	C6H6O6	2.10911	3.48229	0.0111937	0.0719205	1.38138	2.60518	759912	291693	1.16974e+06	866099	272526	600500	1.07714e+06	573469	217125	106602	281348	545007	275107	324971
11.11_283.2439m/z	283.244	11.114	pos	18-fluoro-9Z-octadecenoic acid	LMFA01090035	Lipids and lipid-like molecules	Fatty Acyls	Fatty Acids and Conjugates			43.6	24.1	M+H-H2O	C18H33FO2	2.48177	3.47181	0.000586104	0.0122084	13.8254	14516	388578	26.7689	689179	561055	279339	345283	218021	238593	160.613	5.2071e-06	5.2071e-06	5.2071e-06	5.2071e-06	5.2071e-06
0.73_223.0472m/z	223.047	0.734383	neg	Melizame	HMDB0029684	Organic oxygen compounds	Organooxygen compounds	Ethers			47.9	43.4	M+FA-H	C7H6N4O2	-0.531071	3.45514	0.00898807	0.0624437	1.86989	3.65504	635169	173779	606585	590296	618051	644870	1.22048e+06	130733	224812	128069	160316	121603	175211	232661
12.78_354.2793n	337.276	12.7754	pos	MG(18:2(9Z,12Z)/0:0/0:0)	HMDB0011568	Lipids and lipid-like molecules	Fatty Acyls	Lineolic acids and derivatives	***		52.8	76.5	M+H-H2O, M+H	C21H38O4	6.43135	3.42407	0.00548551	0.0460347	-1.39716	0.379677	262870	692352	70164.4	219319	273743	394931	186010	433052	481753	895608	879448	534761	1.00371e+06	358827
4.94_246.0989m/z	246.099	4.93765	pos	Debromohymenialdisine	73418	Unclassified	Unclassified	Unclassified			37.9	0	M+H	C11H11N5O2	1.4593	3.41332	0.00148483	0.0221798	-5.46743	0.0226015	9287.76	410935	7414.87	8332.54	9819.88	10649.3	8661.33	10848.6	478547	183922	349552	760043	162527	531018
0.74_261.0387m/z	261.039	0.740033	pos	Glucose 6-phosphate	HMDB0001401	Organic oxygen compounds	Organooxygen compounds	Carbohydrates and carbohydrate conjugates	***	C00092	51.1	65.4	M+H	C6H13O9P	6.37203	3.36102	0.000527638	0.011378	-1.06347	0.47848	339507	709552	458957	384336	121477	375490	471178	225603	649934	652351	614371	894188	817413	629055
0.63_257.0677m/z	257.068	0.6304	neg	Ranunculin	67033	Unclassified	Unclassified	Unclassified			36.6	0	M-H2O-H	C11H16O8	3.84573	3.35684	0.000705824	0.0138111	0.916093	1.887	760120	402819	708136	821952	631505	680543	862710	855872	454243	442661	303959	666071	276645	273338
0.67_428.1791m/z	428.179	0.6719	pos	JWH 200-d5	96642	Unclassified	Unclassified	Unclassified			36.8	0	M+K	C25H19D5N2O2	2.10288	3.33358	0.000162648	0.0050223	-2.82453	0.141167	55684.7	394461	5223.96	73829.1	4049.99	152672	98333.1	5.2071e-06	419038	389719	512298	154524	403210	487977
0.89_384.0443n	423.011	0.893317	pos	Ticarcillin	HMDB0015545	Organic acids and derivatives	Carboxylic acids and derivatives	Amino acids, peptides, and analogues		C07139	37	0	M+Na, M+K	C15H16N2O6S2	-1.67817	3.27351	0.00281319	0.0315007	2.18461	4.54603	481615	105942	671062	607432	115092	428374	688057	379670	51968.2	13719.8	125767	230948	58813	154435
0.63_470.1442n	469.137	0.6304	neg	Plumieride	67941	Unclassified	Unclassified	Unclassified			36.3	0	M-H, 2M-H, M+FA-H	C21H26O12	3.87473	3.24181	0.0107288	0.0700565	1.13536	2.19673	743772	338581	446170	891938	400893	842910	901340	979384	364379	388242	250917	683516	169029	175403
0.57_139.0189m/z	139.019	0.56975	pos	xI-Dihydro-2-methyl-3(2H)-thiophenone	HMDB0038556	Organoheterocyclic compounds	Thiolanes	Unclassified			38.2	0.073	M+Na	C5H8OS	0.877936	3.1667	2.68242e-05	0.00155889	1.89626	3.72247	403231	108323	303988	518330	432768	334242	509545	320512	100197	135412	93585.3	132199	79138	109409
11.11_439.2063m/z	439.206	11.114	pos	CAY10412	64858	Unclassified	Unclassified	Unclassified			37.7	0	M+K	C25H36O2S	-1.09669	3.06522	6.95297e-06	0.000699734	35.6196	5.27931e+10	274899	5.2071e-06	399550	337278	241511	265591	188796	216668	5.2071e-06	5.2071e-06	5.2071e-06	5.2071e-06	5.2071e-06	5.2071e-06
1.93_339.1503m/z	339.15	1.93283	pos	AG-879	96449	Unclassified	Unclassified	Unclassified			36.3	0	M+Na	C18H24N2OS	0.57167	2.92931	0.00114046	0.0185393	3.35545	10.235	325040	31757.6	276661	547794	124041	482356	258327	261062	47765.8	21735.2	38737	55176.5	7403.25	19727.5
0.65_849.2328m/z	849.233	0.654883	pos	Pradimicin C	66546	Unclassified	Unclassified	Unclassified			37.6	0	M+Na	C39H42N2O18	0.37006	2.92891	0.00101836	0.0172291	-1.56579	0.337793	143355	424387	37406.5	228883	69826.3	204431	307318	12264.9	367961	421889	432267	335786	392717	595702
13.85_342.1418m/z	342.142	13.8475	pos	TPPU	96483	Unclassified	Unclassified	Unclassified			37.9	0	M+H-H2O	C16H20F3N3O3	-1.53301	2.82658	0.00235041	0.028617	-0.590994	0.663886	525999	792304	409458	528026	428374	601054	712101	476981	675578	672299	825955	773605	831499	974887
9.22_754.4152n	799.419	9.21545	neg	Agavoside B	HMDB0034211	Lipids and lipid-like molecules	Steroids and steroid derivatives	Steroidal glycosides	*		48	44.3	M-H, M+FA-H	C39H62O14	1.59424	2.81679	0.00180294	0.024741	35.581	5.13996e+10	267643	5.2071e-06	499747	428020	136689	212630	154020	174752	5.2071e-06	5.2071e-06	5.2071e-06	5.2071e-06	5.2071e-06	5.2071e-06
0.64_508.1007n	547.064	0.63785	pos	1,2,4,8-Tetraacetoxy-7-hydroxy-3-(4-hydroxyphenyl)dibenzofuran	HMDB0034700	Organoheterocyclic compounds	Benzofurans	Phenylbenzofurans	*		36.4	0	M+Na, M+K	C26H20O11	0.332115	2.74942	0.0208128	0.106007	1.13503	2.19623	526939	239929	770204	518717	659604	133616	482622	596872	304394	221553	257041	456100	93599.9	106888
0.64_334.9942m/z	334.994	0.63785	pos	Medicagol	LMPK12090025	Phenylpropanoids and polyketides	Isoflavonoids	Coumestans	*		46.4	49	M+K	C16H8O6	-3.37636	2.71447	0.0175294	0.0952067	1.2187	2.32737	493350	211978	809864	425386	704646	162111	388675	469419	276283	192683	226346	300551	129512	146490
5.18_295.0832m/z	295.083	5.17723	pos	BMPN-benzoic acid	683	Unclassified	Unclassified	Unclassified			37.8	0	M+K	C15H16N2O2	-4.46391	2.70382	0.00267343	0.0306443	-4.77099	0.0366259	9932.29	271182	434.634	9778.48	485.721	14341.5	1546.18	33007.3	291883	109816	248905	547742	115210	313537
0.62_372.2379m/z	372.238	0.620833	pos	Idebenone Metabolite (Benzenedecanoic acid, 2,5-dihydroxy-3,4-dimethoxy-6-methyl-)	771	Unclassified	Unclassified	Unclassified			38.3	0	M+NH4	C19H30O6	-0.471079	2.64335	0.000121447	0.00411537	-1.62706	0.323747	100995	311957	56280.9	160237	45167.6	167932	57163.2	119190	316566	279716	309511	235952	430145	299851
0.57_185.0247m/z	185.025	0.56975	pos	1,2-Dihydroxy-3-keto-5-methylthiopentene	62805	Organic oxygen compounds	Organooxygen compounds	Carbonyl compounds	**	C15606	37.6	0	M+Na	C6H10O3S	2.25991	2.63538	4.44596e-05	0.00207458	2.03358	4.09421	273894	66898	184343	348587	287877	235465	363906	223187	59307.5	74161.4	66519.1	93206.4	41816.7	66377
0.67_400.1476m/z	400.148	0.6719	pos	Imidaprilat	HMDB0041908	Organic acids and derivatives	Carboxylic acids and derivatives	Amino acids, peptides, and analogues			44	29.7	M+Na	C18H23N3O6	-0.72299	2.62925	0.0387037	0.159015	-4.13535	0.0569029	18028.6	316831	6135.02	11976.5	3704.93	35493	35575.2	15287	233030	176548	278827	66641.9	926845	219096
14.15_717.4494m/z	717.449	14.1479	pos	PG(O-16:0/14:1(9Z))	LMGP04020004	Lipids and lipid-like molecules	Glycerophospholipids	Glycerophosphoglycerols			36.8	0	M+K	C36H71O9P	3.98841	2.57471	0.00708516	0.0536224	0.588009	1.50317	729919	485586	581455	677441	718029	787181	834577	780829	711517	601050	507258	425647	359224	308820
0.72_209.0312m/z	209.031	0.717317	neg	Galactaric acid	LMFA01170107	Organic oxygen compounds	Organooxygen compounds	Carbohydrates and carbohydrate conjugates	**	C00879	49.8	57.2	M-H	C6H10O8	4.51893	2.54064	0.0345845	0.148025	3.4618	11.0181	317695	28834.1	319340	325660	102980	299450	846051	12691.5	25868.5	26641	31476.6	19603.1	29133	40282.2
1.03_841.2717m/z	841.272	1.03228	neg	6-(4-{6-[2,4-dihydroxy-3-(3-methylbut-2-en-1-yl)benzoyl]-5-{4-[(E)-2-(2,4-dihydroxyphenyl)ethenyl]-2,6-dihydroxyphenyl}-3-(hydroxymethyl)cyclohex-3-en-1-yl}-3-hydroxyphenoxy)-3,4,5-trihydroxyoxane-2-carboxylic acid	HMDB0126277	Phenylpropanoids and polyketides	Stilbenes	Stilbene glycosides	*		36.8	5.25	M-H	C45H46O16	0.518799	2.53206	0.0443921	0.173694	1.36114	2.56887	478247	186170	438415	247992	1.0808e+06	285633	353395	463255	265608	198314	118004	202324	136099	196671
5.57_839.1932m/z	839.193	5.57202	pos	5,13-bis(3-hydroxyphenyl)-18-[3,5,7-trihydroxy-2-(3-hydroxyphenyl)-3,4-dihydro-2H-1-benzopyran-4-yl]-4,12,14-trioxapentacyclo[11.7.1.0²,¹¹.0³,⁸.0¹⁵,²⁰]henicosa-2(11),3(8),9,15(20),16,18-hexaene-6,9,17,19,21-pentol	HMDB0125922	Phenylpropanoids and polyketides	Flavonoids	Biflavonoids and polyflavonoids	*		36.4	0	M+Na	C45H36O15	-1.80911	2.53087	4.70475e-08	5.46833e-05	-9.44478	0.00143496	259.184	180621	5.2071e-06	5.2071e-06	5.2071e-06	1481.25	73.8523	5.2071e-06	228926	147195	160466	167566	204226	175346
1.07_184.0014n	366.997	1.07067	neg	2-Pyrone-4,6-dicarboxylate	66020	Unclassified	Unclassified	Unclassified			38.6	0	M-H, 2M-H	C7H4O6	3.16347	2.52152	0.00990604	0.0663236	-1.34856	0.392683	154332	393020	59715.2	86015	321814	147055	82289	229105	493280	332806	276104	234834	646685	374408
0.68_133.0370n	132.03	0.6823	neg	L-Aspartic Acid	15	Organic acids and derivatives	Carboxylic acids and derivatives	Amino acids, peptides, and analogues	**	C00049	54	79.7	M-H2O-H, M-H	C4H7NO4	-3.94549	2.51073	0.00174838	0.0242498	0.975189	1.9659	445542	226635	300751	539203	368455	439643	496856	528342	215220	189327	169181	256490	380074	149519
3.47_323.1848m/z	323.185	3.46805	pos	alpha-Zearalanol	70306	Phenylpropanoids and polyketides	Macrolides and analogues	Unclassified	*	C14752	37.8	0	M+H	C18H26O5	-1.70077	2.50648	0.000734502	0.0140876	12.5463	5981.7	206705	34.5561	75194.6	160758	372767	168903	287087	175517	207.337	5.2071e-06	5.2071e-06	5.2071e-06	5.2071e-06	5.2071e-06
6.38_470.2292n	471.237	6.38083	pos	17-trifluoromethylphenyl trinor PGF2α methyl ester	64694	Unclassified	Unclassified	Unclassified			37.7	0	M+H, M+Na	C25H33F3O5	2.60002	2.47292	0.00346072	0.0351608	35.2935	4.21117e+10	219280	5.2071e-06	112795	47039.2	359387	147121	400856	248480	5.2071e-06	5.2071e-06	5.2071e-06	5.2071e-06	5.2071e-06	5.2071e-06
0.57_208.0408m/z	208.041	0.56975	pos	ethyl-2,4-dimethyl-Thiazole-5-Carboxylate	96503	Unclassified	Unclassified	Unclassified			37.1	0	M+Na	C8H11NO2S	2.73533	2.46848	2.47125e-05	0.00146547	2.00591	4.01642	237717	59186.2	192397	291337	258543	179894	314432	189698	56540.1	67464.9	47683.1	77978.7	43035.6	62415
4.22_202.0456m/z	202.046	4.22002	pos	L-Oxalylalbizziine	HMDB0039164	Organic acids and derivatives	Carboxylic acids and derivatives	Amino acids, peptides, and analogues			49.7	52.9	M+H-H2O	C6H9N3O6	-1.15173	2.44914	0.00496898	0.0436592	0.139083	1.1012	2.26063e+06	2.05287e+06	2.24054e+06	2.29998e+06	2.29572e+06	2.22896e+06	2.26922e+06	2.2294e+06	2.0756e+06	2.31436e+06	2.01164e+06	2.0282e+06	1.92821e+06	1.95923e+06
5.19_457.1372m/z	457.137	5.19427	pos	Nimodipine	HMDB0014537	Organoheterocyclic compounds	Pyridines and derivatives	Hydropyridines		C07267	37.9	0	M+K	C21H26N2O7	-0.0142443	2.44063	0.00286634	0.0317593	-4.0931	0.0585942	13352.2	227876	933.592	13255.5	3118.41	17737.8	856.918	44211.3	246872	95934.7	226931	460237	99070.2	238214
0.63_341.0298m/z	341.03	0.6304	neg	4,13,14-trihydroxy-9-oxo-8,17-dioxatetracyclo[8.7.0.0²,⁷.0¹¹,¹⁶]heptadeca-1(10),2,4,6,11(16),12,14-heptaen-5-yl acetate	HMDB0128437	Phenylpropanoids and polyketides	Isoflavonoids	Coumestans	*		37.2	0.016	M-H	C17H10O8	-1.46795	2.44052	0.000803302	0.0149456	0.877594	1.83731	409294	222768	479370	397887	418060	294356	449162	416931	256432	239196	171398	345995	161900	161689
15.63_390.2797n	391.287	15.6335	pos	Pregnan-20-one, 17-(acetyloxy)-3-hydroxy-6-methyl-, (3a,5b,6a)-	1090	Unclassified	Unclassified	Unclassified	***		39.1	8.16	M+H, M+Na, M+K	C24H38O4	6.97107	2.43833	0.00150495	0.0222545	0.1503	1.1098	1.93608e+06	1.74453e+06	1.97684e+06	1.97568e+06	1.97651e+06	1.87714e+06	1.93318e+06	1.87715e+06	1.75283e+06	1.92828e+06	1.7379e+06	1.71364e+06	1.67954e+06	1.65501e+06
1.07_111.0083m/z	111.008	1.07067	neg	2-Hydroxyglutaric acid lactone	HMDB0059743	Organoheterocyclic compounds	Lactones	Gamma butyrolactones			48.8	50.2	M-H2O-H	C5H6O4	-3.94902	2.40979	0.0032501	0.0340206	1.22091	2.33094	364123	156213	426504	458774	154309	359160	469706	316288	120611	68162.1	174948	233174	140205	200176
0.64_214.0671n	253.03	0.63785	pos	Ethyl 3-[(2-furanylmethyl)thio]propanoate	HMDB0040055	Organoheterocyclic compounds	Heteroaromatic compounds	Unclassified			36.9	0	M+H, M+K	C10H14O3S	3.43787	2.40795	0.00125324	0.0198183	0.769839	1.70508	441752	259080	521584	456634	465070	293366	454363	459493	289432	274672	257741	357009	198332	177293
6.80_902.4935n	947.494	6.80305	neg	PI(20:5(5Z,8Z,11Z,14Z,17Z)/20:5(5Z,8Z,11Z,14Z,17Z))	LMGP06010640	Lipids and lipid-like molecules	Glycerophospholipids	Glycerophosphoinositols			46.7	41.1	M-H, M+FA-H	C49H75O13P	-1.10321	2.40626	0.013748	0.0820265	35.3743	4.45377e+10	231912	5.2071e-06	60072.3	31060.3	440406	136407	474012	249517	5.2071e-06	5.2071e-06	5.2071e-06	5.2071e-06	5.2071e-06	5.2071e-06
17.29_126.0328n	127.04	17.29	pos	5-Hydroxymethyl-2-furancarboxaldehyde	HMDB0034355	Organic oxygen compounds	Organooxygen compounds	Carbonyl compounds	***	C11101	45.3	37.8	M+H-H2O, M+H	C6H6O3	9.15786	2.38548	0.0195657	0.101433	-0.0662477	0.955119	5.02023e+06	5.25613e+06	5.04458e+06	5.18061e+06	5.0435e+06	5.01915e+06	5.11764e+06	4.71589e+06	5.07334e+06	5.25396e+06	5.3741e+06	5.14086e+06	5.27528e+06	5.41922e+06
0.72_487.1819m/z	487.182	0.717317	neg	Lusitanicoside	HMDB0034120	Organic oxygen compounds	Organooxygen compounds	Carbohydrates and carbohydrate conjugates	*	C10474	47.7	44.5	M+FA-H	C21H30O10	-0.519745	2.37773	0.0308175	0.137819	1.36525	2.57622	391926	152132	675509	324736	659933	209354	109838	372185	151834	183581	123798	166608	168065	118908
11.69_722.4264n	767.429	11.6916	neg	Ophiopogonin C'	HMDB0029312	Lipids and lipid-like molecules	Steroids and steroid derivatives	Steroidal glycosides	*		41.6	14.2	M-H, M+FA-H	C39H62O12	3.16074	2.36566	0.00122228	0.0195047	35.0667	3.5985e+10	187378	5.2071e-06	257693	346198	130230	207829	72971.1	109346	5.2071e-06	5.2071e-06	5.2071e-06	5.2071e-06	5.2071e-06	5.2071e-06
0.81_453.2111m/z	453.211	0.808133	pos	8-Butanoylneosolaniol	HMDB0038560	Lipids and lipid-like molecules	Fatty Acyls	Fatty acid esters			37.4	0	M+H	C23H32O9	-1.81948	2.32806	0.000348957	0.00862962	-1.52716	0.346961	95342.5	274793	179005	63175.7	101998	45116	150550	32210.2	253700	249585	287368	369880	195989	292237
1.10_246.1231n	269.109	1.09803	pos	Aspartyl-Leucine	HMDB0028757	Organic acids and derivatives	Carboxylic acids and derivatives	Amino acids, peptides, and analogues	***		39.7	10.9	M+H, M+Na	C10H18N2O5	6.39856	2.27457	0.00658987	0.0515474	1.27454	2.41921	350470	144870	186288	316118	269122	406997	336191	588105	107725	102230	128350	124921	244333	161659
2.63_476.1797m/z	476.18	2.63183	pos	12-Hydroxynevirapine glucuronide	HMDB0060705	Organic oxygen compounds	Organooxygen compounds	Carbohydrates and carbohydrate conjugates			37.9	0	M+NH4	C21H22N4O8	4.71407	2.27366	0.000882081	0.0157973	8.64548	400.452	170890	426.744	68919	131666	278623	120746	284926	140462	516.521	5.2071e-06	734.024	420.237	457.404	432.278
1.12_205.0657m/z	205.066	1.11507	pos	Flavone	LMPK12110097	Phenylpropanoids and polyketides	Flavonoids	Flavones	*	C15608	37.3	0.264	M+H-H2O	C15H10O2	4.03978	2.24256	0.00256238	0.0300012	2.6483	6.26928	215108	34311.4	249072	147689	136054	165129	208772	383930	10756	6867.84	10156.1	12709.2	158824	6555.24
0.60_265.1134m/z	265.113	0.6038	pos	Asparaginyl-Aspartate	85642	Organic acids and derivatives	Carboxylic acids and derivatives	Amino acids, peptides, and analogues			39	0	M+NH4	C8H13N3O6	-3.47526	2.22923	0.000519797	0.0112927	-1.82629	0.281988	61026.8	216416	20064.3	69646.3	34088.9	69723.8	64403.6	108234	201215	161511	234995	145505	215154	340114
12.67_280.2654m/z	280.265	12.6691	pos	2-(5,8-Tetradecadienyl)cyclobutanone	HMDB0037519	Organic oxygen compounds	Organooxygen compounds	Carbonyl compounds	***		37.8	0	M+NH4	C18H30O	7.36578	2.18819	0.000631411	0.0127411	-0.668148	0.629314	262996	417908	265466	276718	278691	245699	194839	316562	427815	402730	480411	295745	467291	433458
14.06_743.4931m/z	743.493	14.0553	neg	19(R)-hydroxy-PGF1α	36115	Unclassified	Unclassified	Unclassified			37.5	0	2M-H	C20H36O6	-2.67342	2.17047	0.006958	0.0531007	-0.846728	0.556044	212779	382665	250498	177881	169607	202386	234504	241798	234742	260045	349615	472757	509095	469739
0.55_164.0680m/z	164.068	0.552733	pos	L-Hypoglycin A	HMDB0029427	Organic acids and derivatives	Carboxylic acids and derivatives	Amino acids, peptides, and analogues	*	C08287	40.5	9.53	M+Na	C7H11NO2	-1.12719	2.07597	0.0156028	0.0887245	-0.465669	0.724135	425975	588253	340563	474680	339633	588762	293208	519001	549024	487494	569663	647922	599013	676402
0.69_255.0991m/z	255.099	0.688933	pos	Marindinin	HMDB0029504	Phenylpropanoids and polyketides	Kavalactones	Unclassified	*		39.7	5.9	M+Na	C14H16O3	-0.0752646	2.06572	0.000620881	0.0126163	2.16961	4.49901	172699	38385.9	274368	207152	162994	109604	127222	154852	89633.1	47608.4	42056	26722.6	5.2071e-06	24295.5
0.74_441.1034m/z	441.103	0.740033	pos	3,5-Dihydroxyphenyl 1-O-(6-O-galloyl-beta-D-glucopyranoside)	HMDB0039307	Organic oxygen compounds	Organooxygen compounds	Carbohydrates and carbohydrate conjugates	*		38.2	0	M+H	C19H20O12	1.51993	2.04962	0.000167603	0.00511298	-1.67025	0.314199	60946.8	193975	115852	73648.1	12952.4	73372.1	72855.9	17000.3	174098	176294	162827	268255	210407	171970
0.80_149.0454m/z	149.045	0.802767	neg	D-Apiose	HMDB0029941	Organic oxygen compounds	Organooxygen compounds	Carbohydrates and carbohydrate conjugates	*	C01488	54.9	77.1	M-H	C5H10O5	-0.711762	2.04336	0.0066027	0.0515747	-2.69138	0.154815	30597.6	197639	27682.2	11569.1	14260.1	6520.75	10162.5	113391	240600	385040	217280	167383	108731	66803
0.64_675.1705m/z	675.171	0.63785	pos	Linoside B	49486	Lipids and lipid-like molecules	Polyketides	Flavonoids			36.1	0	M+K	C30H36O15	3.042	2.02067	0.036947	0.154584	1.22825	2.34283	295552	126152	285725	399022	170528	131872	364390	421776	157568	99394.5	90658.5	354230	13220	41841.4
1.06_648.2160n	671.205	1.06398	pos	Caylin-2	64649	Unclassified	Unclassified	Unclassified			37.4	0	M+Na, M+K	C32H30F6N4O4	-1.7741	1.99359	0.04666	0.178928	-0.360994	0.778628	635292	815912	452637	722282	726654	800341	690978	418860	901151	756159	933807	686246	704130	913981
0.76_360.1524m/z	360.152	0.757067	pos	beta-Lactose	HMDB0041627	Organic oxygen compounds	Organooxygen compounds	Carbohydrates and carbohydrate conjugates	***	C01970	50.8	66.2	M+NH4	C12H22O11	6.94228	1.98978	0.00124455	0.0197346	-0.435084	0.739651	399395	539978	531892	428758	381931	352790	372139	328861	536955	569801	565944	546711	511980	508478
5.18_271.0830m/z	271.083	5.17723	pos	Sudan I	73204	Unclassified	Unclassified	Unclassified			36.8	0	M+Na	C16H12N2O	-4.92464	1.97261	0.00265213	0.0305204	-2.32886	0.199042	34491.3	173287	23167.5	27850.5	31915.3	32436.3	53686.3	37891.8	187009	88410.5	151806	315576	90105.6	206814
15.70_699.5318n	700.541	15.7046	pos	Lucyobroside	88094	Lipids and lipid-like molecules	Sphingolipids	Glycosphingolipids	*		36.8	0	M+H-H2O, M+H	C39H73NO9	4.63932	1.94815	0.00345946	0.0351608	1.04717	2.06647	259248	125455	212490	236164	198390	189986	385866	332595	173112	116224	110057	123311	86281.1	143745
0.69_120.0666m/z	120.067	0.688933	pos	L-Threonine	HMDB0000167	Organic acids and derivatives	Carboxylic acids and derivatives	Amino acids, peptides, and analogues	***	C00188	44	33.7	M+H	C4H9NO3	8.81865	1.94809	1.42796e-05	0.00106487	1.80403	3.49193	158855	45491.8	146065	138907	174277	131444	178201	184233	36501.7	38850.2	31753	38600.8	100421	26824.2
5.23_333.1692m/z	333.169	5.2283	pos	(R)-Marmin	HMDB0030787	Phenylpropanoids and polyketides	Coumarins and derivatives	Unclassified	*		39.3	6.12	M+H	C19H24O5	-1.26861	1.94102	1.66847e-07	0.000114074	5.41929	42.7927	111076	2595.68	78273.2	121386	94467.8	129465	112541	130325	3189.39	3231.88	2112.42	1079.25	4505.58	1455.58
0.91_406.9957m/z	406.996	0.905517	neg	Bismuth Subsalicylate	HMDB0015408	Benzenoids	Unclassified	Unclassified		C07870	41.5	17.2	M+FA-H	C7H5BiO4	-4.53968	1.93316	0.000803664	0.0149456	4.86185	29.0779	127710	4391.97	155486	168517	7176.96	118352	182521	134203	5.2071e-06	5.2071e-06	5.2071e-06	19371	1908.44	5072.45
5.07_432.2624m/z	432.262	5.07475	pos	N-palmitoyl histidine	75514	Lipids and lipid-like molecules	Fatty Acyls	Fatty amides			38.6	0	M+K	C22H39N3O3	0.159321	1.8536	5.63554e-05	0.00243501	-3.19525	0.109178	12766.8	116935	4062.76	4355.35	17982.5	8635.58	25394.7	16169.5	111703	145983	128274	50334.6	155535	109784
0.83_321.9639m/z	321.964	0.825167	pos	Risedronate	HMDB0015022	Organic acids and derivatives	Organic phosphonic acids and derivatives	Bisphosphonates		C08233	40.1	2.89	M+K	C7H11NO7P2	-1.0867	1.74137	0.00548212	0.0460347	-1.76944	0.293323	48448	165169	189340	24862.6	14972.4	43507	11360.1	6646.41	171010	178663	185526	208561	157039	90217.3
16.52_208.0408m/z	208.041	16.5238	pos	5-(2-Hydroxyethyl)-4-methylthiazole acetate	HMDB0032986	Organoheterocyclic compounds	Azoles	Thiazoles			38.6	9.85	M+Na	C8H11NO2S	2.81295	1.74052	0.0316771	0.140012	0.151825	1.11097	1.34533e+06	1.21094e+06	1.30627e+06	1.29647e+06	1.26377e+06	1.41867e+06	1.40449e+06	1.38227e+06	1.19176e+06	1.41301e+06	1.27178e+06	1.10864e+06	1.12023e+06	1.16022e+06
0.64_759.1322m/z	759.132	0.63785	pos	Xanthochymuside	87095	Phenylpropanoids and polyketides	Linear 1,3-diarylpropanoids	Chalcones and dihydrochalcones	*		36.8	0	M+K	C36H32O16	0.0157469	1.72731	0.00521974	0.0444634	1.6946	3.23687	147408	45540.3	182877	193707	122716	41340.1	158660	185150	43628	34121.9	42253.8	122145	15755.1	15337.9
0.80_323.0311m/z	323.031	0.802767	neg	Uridine 5'-monophosphate	HMDB0000288	Nucleosides, nucleotides, and analogues	Pyrimidine nucleotides	Pyrimidine ribonucleotides	***	C00105	42.5	26.7	M-H	C9H13N2O9P	7.84712	1.72278	0.0191182	0.10041	-1.43031	0.37105	73549.3	198219	62045.4	92349.3	25055.9	167887	82108.6	11849.6	269906	221586	212964	237902	10269.4	236688
15.22_447.0932m/z	447.093	15.2239	pos	Myricitrin	HMDB0034360	Phenylpropanoids and polyketides	Flavonoids	Flavonoid glycosides	***	C10108	36.8	0	M+H-H2O	C21H20O12	2.0759	1.7196	3.89847e-05	0.00194472	-1.79166	0.288839	36470.5	126266	53912.5	39886.4	35999.9	28129.4	22142	38753.2	108379	100789	100009	176576	132681	139162
1.10_435.2116m/z	435.212	1.09803	pos	2H-Indol-2-one, 4-[2-(dipropylamino)ethyl]-1,3-dihydro-7-hydroxy- glucuronide	2365	Unclassified	Unclassified	Unclassified			37.1	0	M+H-H2O	C22H32N2O8	-2.10463	1.71223	3.06195e-05	0.00164005	-34.0233	5.72743e-11	5.2071e-06	90915.2	5.2071e-06	5.2071e-06	5.2071e-06	5.2071e-06	5.2071e-06	5.2071e-06	111598	86112.4	125507	111883	45304.4	65085.9
0.68_891.3047m/z	891.305	0.6823	neg	5-Hydroxy-7,8-dimethoxyflavanone 5-rhamnoside	53130	Unclassified	Unclassified	Unclassified			36.9	0	2M-H	C23H26O9	-3.79007	1.69737	0.0226122	0.112269	2.9122	7.52766	136466	18128.6	303393	83242.1	161449	44556.4	22811.7	203342	16155.2	22402.4	7424.81	39065.7	20472	3251.24
16.38_389.1081m/z	389.108	16.3786	pos	3,4,5-trihydroxy-6-[2-hydroxy-4-(2-hydroxy-3-methoxy-3-oxopropyl)phenoxy]oxane-2-carboxylic acid	HMDB0124952	Organic oxygen compounds	Organooxygen compounds	Carbohydrates and carbohydrate conjugates			38.3	0	M+H	C16H20O11	0.580507	1.68728	3.60419e-05	0.00184018	-1.06523	0.477895	77398.2	161956	85383	79843.6	78466.3	76467.2	68024.1	76204.9	128024	136150	143643	187178	187800	188944
4.83_434.2050m/z	434.205	4.83463	pos	PC(O-10:1(9E)/0:0)	LMGP01060027	Lipids and lipid-like molecules	Glycerophospholipids	Glycerophosphocholines			38.3	0	M+K	C18H38NO6P	-4.60971	1.64034	1.68031e-05	0.00113548	-3.15252	0.11246	10146.2	90220.3	2429.21	3316.02	18531.9	5971.74	21557.9	9070.32	65712.7	89099.7	111308	79170	126700	69331.1
0.55_192.0632m/z	192.063	0.552733	pos	Norepinephrine	HMDB0000216	Benzenoids	Phenols	Benzenediols	***	C00547	39.6	0	M+Na	C8H11NO3	0.370816	1.62693	0.00888979	0.0621323	-0.511573	0.701457	222053	316559	178460	227480	176311	307516	163749	278799	290504	253846	331694	342462	318637	362210
11.58_558.4411m/z	558.441	11.5778	pos	Vecuronium	HMDB0015432	Lipids and lipid-like molecules	Steroids and steroid derivatives	Steroid esters		C07553	41.1	12.5	M+H	C34H57N2O4+	3.48927	1.61884	0.0220916	0.110348	-0.700799	0.615231	182762	297062	150146	231140	156937	172642	165311	220393	365454	423476	238753	203678	192047	358961
0.79_325.0453m/z	325.045	0.791117	pos	Uridine monophosphate (UMP)	3453	Unclassified	Unclassified	Unclassified	***		45.2	38.7	M+H	C9H13N2O9P	6.62941	1.60109	0.0205709	0.105121	-1.4428	0.367853	64491.8	175320	63217	78733.5	24307.8	140797	70889.8	9005.69	232010	214682	197460	230454	2798.69	174514
11.09_767.4292m/z	767.429	11.0929	neg	Benzhydrylpiperazine	1759	Unclassified	Unclassified	Unclassified			36.2	0	2M-H	C26H28N2O	-4.95754	1.58487	0.0126084	0.0774748	34.1355	1.88716e+10	98266.3	5.2071e-06	36428.1	56869	245386	55035.5	132840	63039.4	5.2071e-06	5.2071e-06	5.2071e-06	5.2071e-06	5.2071e-06	5.2071e-06
0.62_161.1297m/z	161.13	0.620833	pos	7-Methyl-3-methylene-1,6-octadiene	LMFA11000506	Lipids and lipid-like molecules	Prenol lipids	Monoterpenoids	**	C06074	37.7	0	M+Na	C10H18	-2.72896	1.55814	1.30613e-05	0.00101207	2.76444	6.79483	86490.9	12728.9	47236.8	77127	86974.7	108051	105965	93590.7	10491.9	10416.2	9035.69	19335.2	16654.6	10439.9
0.57_171.0068m/z	171.007	0.56975	pos	Pteridine	5807	Unclassified	Unclassified	Unclassified			38.6	0	M+K	C6H4N4	0.191949	1.55547	1.01281e-05	0.000867997	2.17087	4.50295	90541.9	20107.2	65492.9	111994	103563	77515.4	110527	74159.5	15996.3	23867.5	17336.3	27283.6	12887.4	23272.2
0.76_175.1090m/z	175.109	0.757067	pos	(-)-trans-Carveol	HMDB0003450	Lipids and lipid-like molecules	Prenol lipids	Monoterpenoids	**	C00964	38.4	0.825	M+Na	C10H16O	-2.25108	1.5546	0.00167967	0.0236545	1.32626	2.50752	133147	53099.2	128651	107121	213838	91355.7	123911	134009	64459.3	51550.2	74169.5	62919.9	26319.5	39177
11.11_317.2496m/z	317.25	11.114	pos	Octadecanoic acid, 2-mercapto-; alpha-Mercaptostearic acid	74887	Unclassified	Unclassified	Unclassified			37.7	0	M+H	C18H36O2S	-3.98135	1.53725	0.000604706	0.0123592	14.6533	25768.8	76404.7	2.96501	136678	108749	52573.5	69398	41684.6	49344.6	5.2071e-06	5.2071e-06	0.00205034	6.11907	1.10139	10.5675
5.50_843.6822m/z	843.682	5.50357	pos	TG(16:0/16:0/16:1(9Z))	HMDB0005359	Lipids and lipid-like molecules	Glycerolipids	Triradylcglycerols	**	C00422	36.2	0	M+K	C51H96O6	-2.02474	1.5315	1.60061e-05	0.00110082	-33.6522	7.40749e-11	5.2071e-06	70295.1	5.2071e-06	5.2071e-06	5.2071e-06	5.2071e-06	5.2071e-06	5.2071e-06	101517	58606.4	50911.7	70863.9	92269.2	47602.9
6.28_899.4695m/z	899.469	6.27792	pos	PI(18:4(6Z,9Z,12Z,15Z)/20:5(5Z,8Z,11Z,14Z,17Z))	LMGP06010417	Lipids and lipid-like molecules	Glycerophospholipids	Glycerophosphoinositols			36.4	0	M+Na	C47H73O13P	1.59712	1.52612	0.0212349	0.107217	7.19325	146.347	97947.5	669.282	63936.2	19697.1	168449	58997.1	240998	35607.8	5.2071e-06	5.2071e-06	5.2071e-06	5.2071e-06	1395.95	2619.74
0.76_279.0493m/z	279.049	0.757067	pos	Caffeoylmalic acid	HMDB0029318	Phenylpropanoids and polyketides	Cinnamic acids and derivatives	Hydroxycinnamic acids and derivatives	*		38.9	0	M+H-H2O	C13H12O8	-2.05785	1.52322	0.00127468	0.0199579	-1.2521	0.419836	56850.1	135410	85700.4	69582.3	15203	66882.5	70158.8	33573.4	114338	124553	106111	174702	183000	109756
12.78_262.2314n	263.239	12.7754	pos	Farnesyl acetone	265036	Unclassified	Unclassified	Unclassified	***		49.5	58.8	M+H-H2O, M+H	C18H30O	6.55451	1.51344	0.00305626	0.0328004	-1.51145	0.350759	43320.6	123506	26639.7	34075.9	46363.7	46788.6	23099.6	82956.2	110363	146142	151479	60810.3	184739	87499.8
0.63_131.0823m/z	131.082	0.6304	neg	D-Ornithine	HMDB0003374	Organic acids and derivatives	Carboxylic acids and derivatives	Amino acids, peptides, and analogues	**	C00515	42.6	21.5	M-H	C5H12N2O2	-2.23864	1.50813	0.0261415	0.123866	0.767049	1.70178	238960	140417	152107	261643	142683	291391	255122	330815	143085	150535	125695	236699	90299.4	96191.7
4.94_193.0510m/z	193.051	4.93765	pos	Imetit	71953	Unclassified	Unclassified	Unclassified			37.2	0	M+Na	C6H10N4S	-4.99666	1.48927	0.00287055	0.0317756	-2.87966	0.135874	12514.8	92106	10375.4	12411.8	9517.65	14226.7	10791.5	17765.6	99276.6	43176.9	81127	178029	45291.8	105735
0.94_242.9841m/z	242.984	0.94445	pos	aluminum acetate	4000	Unclassified	Unclassified	Unclassified			39	0	M+K	C6H9AlO6	-2.43787	1.47733	0.00143551	0.0217252	0.654267	1.57382	210961	134045	211065	220073	169752	226287	235972	202620	123075	75761.2	149607	163642	116703	175479
1.06_146.0226n	129.019	1.06398	pos	3-Oxoglutaric acid	HMDB0013701	Organic acids and derivatives	Keto acids and derivatives	Short-chain keto acids and derivatives	***		37.6	0	M+H-H2O, M+H	C5H6O5	7.49675	1.47263	0.00482455	0.0428387	1.63742	3.11108	115065	36985.5	155876	171685	37406.4	98572.2	145868	80982.2	28329.7	18752.2	46068.2	51597.9	31652.5	45512.7
0.67_106.0509m/z	106.051	0.6719	pos	L-Serine	HMDB0000187	Organic acids and derivatives	Carboxylic acids and derivatives	Amino acids, peptides, and analogues	***	C00065	44.2	34.3	M+H	C3H7NO3	9.90387	1.45438	4.10249e-06	0.000549831	1.45237	2.73657	97050.6	35464.3	96972.7	87213.7	122077	85450.2	97703.1	92887	29849.5	31613.7	29734.6	42837	52838.6	25912.3
0.67_304.1523m/z	304.152	0.6719	pos	Cycloheximide	44124	Unclassified	Unclassified	Unclassified			37.7	0	M+Na	C15H23NO4	1.49753	1.42779	0.00551361	0.0462372	0.859259	1.81411	169825	93613.7	116458	143746	199259	131542	238554	189393	98221.7	62503.2	105979	70266.1	130865	93847.6
0.70_182.0795n	181.072	0.70025	neg	D-Mannitol	142	Organic oxygen compounds	Organooxygen compounds	Carbohydrates and carbohydrate conjugates	**	C00392	50.3	59.1	M-H, M+FA-H	C6H14O6	2.33749	1.42123	5.29906e-06	0.000609812	-1.72362	0.302788	25931.4	85642.3	40333.4	24135.1	24322.8	21328.3	30009.4	15459.7	98089	81002.5	102037	65726.2	93081.8	73917.6
6.40_871.4748m/z	871.475	6.39795	pos	PIP(16:1(9Z)/18:0)	HMDB0009940	Lipids and lipid-like molecules	Glycerophospholipids	Glycerophosphoinositol phosphates		C00626	38.5	0	M+H-H2O	C41H78O16P2	1.7577	1.40548	0.0167656	0.0925734	8.92953	487.593	80558.5	165.217	26041.5	10056.9	156139	40188.3	171705	79220.1	5.2071e-06	5.2071e-06	5.2071e-06	5.2071e-06	991.3	5.2071e-06
15.35_981.5873m/z	981.587	15.3499	neg	PIM1(16:0/18:0)	LMGP15010006	Lipids and lipid-like molecules	Glycerophospholipids	Glycerophosphoinositolglycans			37.5	0	M-H2O-H	C49H93O18P	-4.83884	1.40361	0.0102737	0.0679632	-3.36424	0.09711	8076.1	83164.4	5.2071e-06	5.2071e-06	3184.79	45271.8	5.2071e-06	5.2071e-06	58069.7	76214.8	156557	72671.5	1815.02	133659
1.20_147.0298m/z	147.03	1.19698	neg	Citramalic acid	HMDB0000426	Lipids and lipid-like molecules	Fatty Acyls	Fatty acids and conjugates	*	C00815	54.2	73.3	M-H	C5H8O5	-0.454031	1.39636	0.000620491	0.0126163	-1.08891	0.470118	57369.5	122032	62142.1	69023.5	30126.4	55175.3	71754.8	55994.7	148300	95730.8	86951.1	157612	132418	111182
0.69_162.1136m/z	162.114	0.688933	pos	L-Carnitine	HMDB0000062	Organic nitrogen compounds	Organonitrogen compounds	Quaternary ammonium salts	***	C00318	51.5	68.2	M+H	C7H15NO3	6.83043	1.38747	0.0333021	0.144321	-0.986918	0.504555	83354.1	165203	22346.1	103044	92789.9	104191	62418.2	115336	115436	100159	133066	205470	295645	141443
1.08_438.9816m/z	438.982	1.08102	pos	Octulose-1,8-bisphosphate	157	Unclassified	Unclassified	Unclassified			38.5	0	M+K	C8H18O14P2	3.09269	1.37055	0.0115982	0.073467	2.18182	4.53724	92953.4	20486.8	164332	145508	14672.1	77335.8	94853	61020.4	6570.93	3183.67	24761.8	48367	15381	24656.1
6.38_964.5552m/z	964.555	6.38083	pos	CL(8:0/8:0/8:0/11:0)	HMDB0116799	Lipids and lipid-like molecules	Glycerophospholipids	Glycerophosphoglycerophosphoglycerols			37	0	M+NH4	C44H84O17P2	3.16883	1.35484	0.0138006	0.0820483	33.7243	1.41912e+10	73895.1	5.2071e-06	26555.1	2200.42	125675	47252.1	161232	80455.6	5.2071e-06	5.2071e-06	5.2071e-06	5.2071e-06	5.2071e-06	5.2071e-06
16.42_347.0972m/z	347.097	16.416	pos	Methyl 6-O-galloyl-beta-D-glucopyranoside	HMDB0039354	Benzenoids	Benzene and substituted derivatives	Benzoic acids and derivatives	*		38.6	0	M+H	C14H18O10	-0.328859	1.34612	0.00255798	0.0300012	-0.468356	0.722788	158458	219232	135416	154951	142857	173283	206410	137834	196140	193405	230317	204483	233187	257862
16.75_196.0183m/z	196.018	16.7452	pos	Omethoate	72448	Unclassified	Unclassified	Unclassified			38.4	0	M+H-H2O	C5H12NO4PS	-4.33365	1.34163	0.0240319	0.117223	0.0592284	1.04191	1.81604e+06	1.74299e+06	1.84307e+06	1.81708e+06	1.83997e+06	1.83244e+06	1.80126e+06	1.76239e+06	1.77594e+06	1.81902e+06	1.79181e+06	1.69943e+06	1.69876e+06	1.67297e+06
4.54_335.1848m/z	335.185	4.5439	pos	3-(2-Methylpropanoyloxy)-8-(3-methylbutanoyloxy)-9,10-epoxy-p-mentha-1,3,5-triene	HMDB0032700	Benzenoids	Phenol esters	Unclassified	*		38.1	0	M+H	C19H26O5	-1.38001	1.33999	3.51179e-08	5.10219e-05	33.1807	9.73642e+09	50698.5	5.2071e-06	46265.1	59112.2	39276.3	49536.6	48529.4	61471.6	5.2071e-06	5.2071e-06	5.2071e-06	5.2071e-06	5.2071e-06	5.2071e-06
1.03_434.1211m/z	434.121	1.02967	pos	Meperidinic acid glucuronide	1135	Unclassified	Unclassified	Unclassified			37.4	0	M+K	C19H25NO8	-0.0703525	1.33739	0.0499946	0.187508	1.51136	2.85079	123835	43438.7	201406	82980.2	258839	36602.9	66562.9	96616.4	47957.9	51508.1	23614	58066.7	59649.7	19835.7
9.81_783.4240m/z	783.424	9.81292	neg	PGP(i-13:0/18:2(9Z,11Z))	HMDB0116548	Lipids and lipid-like molecules	Glycerophospholipids	Glycerophosphoglycerophosphates			38.4	0	M-H	C37H70O13P2	2.64261	1.32348	0.00638979	0.0506953	33.5198	1.2316e+10	64130.8	5.2071e-06	121184	118278	32714.4	60080.5	40431.5	12095.8	5.2071e-06	5.2071e-06	5.2071e-06	5.2071e-06	5.2071e-06	5.2071e-06
5.43_753.4107m/z	753.411	5.43477	pos	PG(12:0/20:4(5Z,8Z,11Z,14Z))	LMGP04010062	Lipids and lipid-like molecules	Glycerophospholipids	Glycerophosphoglycerols			37.8	0	M+K	C38H67O10P	0.529931	1.32231	0.0187077	0.099121	3.56355	11.8232	80926	6844.66	30864	9235.72	106863	45803.3	116552	176238	5.2071e-06	2158.27	5.2071e-06	5.2071e-06	36388.6	2521.09
1.11_130.0263n	129.019	1.10625	neg	Itaconic acid	HMDB0002092	Lipids and lipid-like molecules	Fatty Acyls	Fatty acids and conjugates	***	C00490	45.7	33.6	M-H, M+FA-H	C5H6O4	-2.48953	1.31728	0.0161368	0.0903026	1.04773	2.06727	135307	65452	214656	151223	56062.5	112351	155713	121836	51019.2	30938.9	62837.4	111477	63403.7	73035.7
0.89_440.9842m/z	440.984	0.893317	pos	dTDP	HMDB0001274	Nucleosides, nucleotides, and analogues	Pyrimidine nucleotides	Pyrimidine deoxyribonucleotides	**	C00363	38.1	0	M+K	C10H16N2O11P2	-4.78923	1.31676	0.0036411	0.0360175	2.84555	7.18782	71516.2	9949.64	103883	97719.5	9308.17	62522.9	107860	47804	3176.67	5.2071e-06	11393.2	24925.8	5257.89	14944.3
0.86_231.0076n	214.004	0.859217	pos	N-Phosphohypotaurocyamine	66013	Unclassified	Unclassified	Unclassified			38.1	0	M+H-H2O, M+H	C3H10N3O5PS	-1.19841	1.31533	0.000206422	0.00586611	-0.959589	0.514203	58971.1	114684	85254.7	48004.8	74122.4	61673.7	41859.4	42911.7	124331	142761	110394	101004	107542	102075
0.57_214.9188m/z	214.919	0.56975	pos	Fosfomycin calcium	69748	Unclassified	Unclassified	Unclassified			38	0	M+K	C3H5CaO4P	2.59915	1.30645	0.0025566	0.0300012	6.52981	92.3993	58816.7	636.549	29576.7	82055.9	56442.3	28909.9	118846	37069.1	5.2071e-06	1733.21	5.2071e-06	5.2071e-06	5.2071e-06	2086.08
4.97_671.4135m/z	671.414	4.97187	pos	D-Phosphatidylglycerol	4194	Unclassified	Unclassified	Unclassified			38.4	0	M+H	C32H63O12P	0.831955	1.3007	0.0252287	0.121121	3.01517	8.08456	91438.2	11310.2	14690.1	90362.9	110791	225884	61933.4	44967.8	15054.7	4048.11	19284.4	4103.15	5.2071e-06	25371
1.05_882.1994m/z	882.199	1.04685	pos	Cyanidin 3-(3-glucosyl-6-malonylglucoside)-4'-glucoside	LMPK12010222	Phenylpropanoids and polyketides	Flavonoids	Flavonoid glycosides	*		36.9	0	M+Na	C36H43O24+	-4.91473	1.28606	0.0397214	0.161314	0.934399	1.91109	150003	78490.7	229749	133401	250706	80296.9	86642.4	119223	99375.2	90104.2	67635	71299	74773.2	67757.3
0.60_303.0649m/z	303.065	0.59585	neg	Ovalitenin C	LMPK12120105	Lipids and lipid-like molecules	Polyketides	Flavonoids			43.7	37.6	M-H2O-H	C19H14O5	-4.35267	1.2763	0.00424103	0.0389672	1.2032	2.30251	101411	44044	68962.3	139735	65931.3	92565.4	134927	106348	39415.3	51166.5	80471.9	43661	16431.9	33117.2
13.19_256.2652m/z	256.265	13.1886	pos	Palmitic amide	HMDB0012273	Lipids and lipid-like molecules	Fatty Acyls	Fatty amides	***		49.8	59.2	M+H	C16H33NO	6.75203	1.27561	0.0427719	0.169464	-0.157274	0.896718	670519	747748	676927	660125	733967	648728	609442	693925	820436	769208	770346	639698	799736	687062
1.07_139.0035m/z	139.004	1.07067	neg	Zymonic acid	HMDB0031210	Organoheterocyclic compounds	Dihydrofurans	Furanones			49.7	52.1	M-H2O-H	C6H6O5	-1.01575	1.26701	0.00685193	0.0526059	-0.501656	0.706296	136332	193024	83372.4	129786	162287	162501	147753	132294	197160	166441	194142	157245	235486	207673
1.12_319.1521m/z	319.152	1.11507	pos	Methyl dihydrophaseate	HMDB0039376	Lipids and lipid-like molecules	Prenol lipids	Sesquiterpenoids	*		38.7	3.69	M+Na	C16H24O5	1.80507	1.26349	0.00417762	0.0386611	1.36713	2.57957	99119	38424.7	115949	71495.5	52752	94062.1	108182	152273	33844.4	20986.6	25442.7	25575	71943.8	52755.5
1.16_116.0105n	115.003	1.1597	neg	Maleic acid	HMDB0000176	Organic acids and derivatives	Carboxylic acids and derivatives	Dicarboxylic acids and derivatives	***	C01384	53.8	73.5	M-H, 2M-H	C4H4O4	-3.67878	1.23325	0.00708459	0.0536224	-2.76311	0.147306	9664.17	65606	16157.9	8281.95	4054.91	8869.35	3873.34	16747.6	52474.9	43971.5	50683.9	60774.7	146340	39390.6
4.96_451.2224m/z	451.222	4.95887	neg	JP104	45145	Unclassified	Unclassified	Unclassified			37.9	0	M+FA-H	C25H30N2O3	-3.66836	1.22333	2.76401e-06	0.000446196	-3.60674	0.0820847	3881.23	47283.3	959.956	2580.93	10447.1	3387.79	4021.37	1890.21	47079	43270.5	43789.6	44235	68234.5	37091.4
16.01_405.0822m/z	405.082	16.0075	pos	Urolithin A-8-O-glucuronide	HMDB0060022	Organic oxygen compounds	Organooxygen compounds	Carbohydrates and carbohydrate conjugates			37.5	0	M+H	C19H16O10	1.46509	1.22014	8.73027e-05	0.00323019	-0.647554	0.638362	80989.7	126871	97546.4	81475	92072.2	74409.4	63423.8	77011.6	108125	128411	115364	133215	142629	133482
0.67_185.0337m/z	185.034	0.6719	pos	AG-82	45247	Unclassified	Unclassified	Unclassified			36.7	0	M+H-H2O	C10H6N2O3	-4.43599	1.21531	0.0158659	0.0896049	3.2924	9.79742	65446.9	6680.01	134466	26232.6	86883.6	23865.7	17584.9	103648	6675.27	11825.6	1393.12	11049.9	6441.14	2695.11
0.60_300.0999m/z	300.1	0.6038	pos	Cochlearine	68631	Unclassified	Unclassified	Unclassified			37.5	0	M+K	C15H19NO3	0.966492	1.21207	7.49366e-05	0.002913	1.67489	3.19295	65975.9	20663	50812.8	67805.9	52113.6	75394.1	90454.2	59274.8	28613.4	17767.9	19749.7	29585.7	7343.75	20917.4
5.18_265.0935m/z	265.094	5.17723	pos	8-Oxocoformycin	65737	Unclassified	Unclassified	Unclassified			37.4	0	M+H-H2O	C11H14N4O5	1.31334	1.20178	0.00195585	0.0255523	-4.53781	0.0430509	2282.29	53013.8	5.2071e-06	986.602	5.2071e-06	2865.86	237.493	9603.78	49944.8	24063.5	55947.9	106054	26204.2	55868.7
1.08_423.0111m/z	423.011	1.08102	pos	5-(acetyloxy)-4,14-dihydroxy-9-oxo-8,17-dioxatetracyclo[8.7.0.0²,⁷.0¹¹,¹⁶]heptadeca-1(10),2,4,6,11,13,15-heptaen-13-yl acetate	HMDB0128412	Phenylpropanoids and polyketides	Isoflavonoids	Coumestans	*		37	0	M+K	C19H12O9	-0.587687	1.20146	0.028226	0.129817	1.49002	2.80893	95660.5	34055.9	178434	99031.9	25998.3	64687.5	85367.1	120444	14688.7	6346.65	37269.7	86399.2	31753.2	27877.9
11.10_723.4363m/z	723.436	11.0966	pos	PA(20:3(5Z,8Z,11Z)/15:0)	HMDB0115120	Lipids and lipid-like molecules	Glycerophospholipids	Glycerophosphates			38	0	M+K	C38H69O8P	0.194074	1.19234	0.00894848	0.0623076	33.2612	1.02946e+10	53604.9	5.2071e-06	23377.9	33779.1	128331	25394	71890.6	38856.8	5.2071e-06	5.2071e-06	5.2071e-06	5.2071e-06	5.2071e-06	5.2071e-06
0.77_207.0520m/z	207.052	0.76855	neg	2,3,4,5,6,7-Hexahydroxyheptanoic acid	HMDB0240292	Organic oxygen compounds	Organooxygen compounds	Carbohydrates and carbohydrate conjugates			49.7	60	M-H2O-H	C7H14O8	4.13095	1.18184	0.0093639	0.0641723	-0.365874	0.775998	180301	232347	177731	158209	186907	161574	193057	204329	237395	192862	236471	201450	293266	232640
1.07_447.9624m/z	447.962	1.07067	neg	C.I. Pigment Blue 63	92560	Organoheterocyclic compounds	Indoles and derivatives	Indolines			37.4	0	M-H	C16H10AlN2O8S2+3	0.586464	1.17633	0.0427182	0.169343	0.657724	1.57759	191059	121108	126985	232993	134343	243019	193151	215865	102882	35586.2	122861	172473	105891	186957
0.81_468.1743m/z	468.174	0.808133	pos	PC(6:2(2E,4E)/6:2(2E,4E))	LMGP01011235	Lipids and lipid-like molecules	Glycerophospholipids	Glycerophosphocholines			37	0	M+Na	C20H32NO8P	-3.25004	1.17122	2.79465e-07	0.00014081	-2.97438	0.127239	5771.41	45358.6	9772.34	7353.87	6511.05	2870.55	5.2071e-06	8120.65	33808.6	52425.5	43333.3	53239.3	46493.5	42851.6
0.81_946.3670m/z	946.367	0.808133	pos	Fucα1-2Galβ1-4GlcNAcβ1-3Galβ1-4GlcNAcβ-Sp	3571	Unclassified	Unclassified	Unclassified			36.7	0	M+H-H2O	C36H61N5O25	4.89856	1.1529	0.0038368	0.03707	1.69601	3.24003	66586.3	20551.1	83925.3	69515.8	96096	27489.4	40196.1	82295	33003.2	9770.43	11424.4	26046	37390	5672.64
0.61_154.0622m/z	154.062	0.613383	neg	L-Histidine	21	Organic acids and derivatives	Carboxylic acids and derivatives	Amino acids, peptides, and analogues	**	C00135	54.9	81.9	M-H	C6H9N3O2	0.0724041	1.15169	0.0135415	0.0810883	1.11698	2.16892	104989	48406.2	91491.6	97655.7	32163.5	149798	147643	111182	36118.3	47832.2	36420.5	51178.2	79220	39668
0.93_157.0219m/z	157.022	0.927417	pos	(S)-Ureidoglycolic acid	5935	Organic acids and derivatives	Carboxylic acids and derivatives	Amino acids, peptides, and analogues	**	C00603	38.9	0	M+Na	C3H6N2O4	-0.393504	1.14877	0.00388039	0.0372742	0.883895	1.84535	105905	57389.9	115033	123126	64987.6	112516	134306	85459.6	48438.9	30731.7	68771.4	71939.3	45478.5	78979.9
0.91_333.0299m/z	333.03	0.905517	neg	{4-[(1Z)-2-hydroxy-3-oxobut-1-en-1-yl]-2-methoxyphenyl}oxidanesulfonic acid	HMDB0135678	Organic acids and derivatives	Organic sulfuric acids and derivatives	Arylsulfates			38.2	6.35	M+FA-H	C11H12O7S	4.53318	1.14088	0.0314945	0.139785	1.85097	3.60742	80527	22322.6	140262	97970.2	12090.5	97978	115776	19085.8	9455.85	298.701	12589.1	62418.1	20626	28547.9
12.95_354.2791n	355.286	12.9526	pos	MG(0:0/18:2(9Z,12Z)/0:0)	HMDB0011538	Lipids and lipid-like molecules	Fatty Acyls	Lineolic acids and derivatives	***		53.7	81.2	M+H, M+Na	C21H38O4	5.92238	1.13725	0.0136768	0.0817725	-1.16045	0.447374	40979.1	91599.3	42991	39247.7	30212.1	47689.9	32468.7	53265.5	86954.6	107425	93487	42911.3	159169	59648.2
1.18_117.0189m/z	117.019	1.17828	neg	Succinic acid	HMDB0000254	Organic acids and derivatives	Carboxylic acids and derivatives	Dicarboxylic acids and derivatives	***	C00042	52.8	71.2	M-H	C4H6O4	-3.64142	1.13331	0.0322959	0.141811	0.663417	1.58383	158415	100020	157035	144688	112300	141676	123674	271118	98882.9	95002.4	102410	96966.2	104545	102315
0.82_291.0553m/z	291.055	0.819833	neg	N-Acetylsulfadiazine	2436	Unclassified	Unclassified	Unclassified			36.8	0	M-H	C12H12N4O3S	-1.40583	1.13276	0.000645735	0.0129403	-4.54906	0.0427165	1987.42	46525.8	954.343	1572.39	5.2071e-06	439.369	5.2071e-06	8958.4	55667.7	70240.7	51504.9	62306.9	26259.8	13174.8
16.25_916.6134n	934.647	16.2521	pos	Glycerol 2-(9Z,12Z-octadecadienoate) 1-hexadecanoate 3-O-[alpha-D-galactopyranosyl-(1->6)-beta-D-galactopyranoside]	HMDB0041511	Lipids and lipid-like molecules	Glycerolipids	Glycosylglycerols	*		38.1	0	M+NH4, M+Na	C49H88O15	1.16616	1.12747	0.00781929	0.0571236	-1.03923	0.486586	47578.6	97780.3	57402.7	91393.6	38375.2	39196.7	40806.2	18297.3	125083	129290	65137.9	67451.5	93728.4	105991
0.84_137.0243m/z	137.024	0.842183	pos	Gentisic acid	HMDB0000152	Benzenoids	Benzene and substituted derivatives	Benzoic acids and derivatives	***	C00628	37.4	2.51	M+H-H2O	C7H6O4	6.55413	1.12178	0.00016307	0.0050223	-1.71667	0.304249	17498.2	57512.6	46487.4	14134.2	12505.5	21031.6	8228	2602.42	62902.5	64059.3	59835.1	53913.6	57785.8	46579.3
15.56_750.5281m/z	750.528	15.5599	pos	PS(15:0/18:0)	78578	Lipids and lipid-like molecules	Glycerophospholipids	Glycerophosphoserines			38.4	0	M+H	C39H76NO10P	0.120618	1.11125	0.00987425	0.0661995	0.286609	1.21977	274241	224830	264278	277570	307425	294324	246794	255056	176287	250316	230879	216823	260813	213864
5.04_263.1044m/z	263.104	5.04048	pos	Annuionone A	88618	Organoheterocyclic compounds	Oxepanes	Unclassified	*		38.4	0	M+K	C13H20O3	0.000419543	1.10469	4.45599e-05	0.00207458	5.65773	50.4832	37118.1	735.256	57198.7	30371.5	32155.8	21515.1	47765.9	33701.4	619.718	1882.51	5.2071e-06	5.2071e-06	1909.31	5.2071e-06
0.83_321.0950m/z	321.095	0.825167	pos	Picein	68525	Unclassified	Unclassified	Unclassified			37.8	0	M+Na	C14H18O7	1.69218	1.0919	0.00014916	0.00485625	5.53239	46.2822	38125	823.749	11884.4	41620.7	48354.7	38731.2	56626.8	31532	322.127	1220.77	506.758	2385.01	507.834	5.2071e-06
0.86_255.0305m/z	255.031	0.859217	pos	(4-ethyl-2-methoxyphenyl)oxidanesulfonic acid	HMDB0127988	Organic acids and derivatives	Organic sulfuric acids and derivatives	Arylsulfates			37.8	0	M+Na	C9H12O5S	3.19261	1.06618	0.00185643	0.0249384	-0.830859	0.562194	52190.2	92833	83001.8	39147.6	49953.9	49293.5	30533.6	61210.6	98293	114226	85673.1	99454.6	89921.9	69429.8
0.91_238.0937m/z	238.094	0.9104	pos	Dyspropterin	HMDB0001195	Organoheterocyclic compounds	Pteridines and derivatives	Pterins and derivatives	**	C03684	38.1	0	M+H	C9H11N5O3	1.09839	1.06446	0.00184402	0.0249043	1.30443	2.46986	65299.8	26438.7	76234.8	83191.5	24102	57824.6	77436.6	73009.6	24951.2	17688	25797.7	34885.9	24359.8	30949.5
1.13_233.1148m/z	233.115	1.1321	pos	Jasmonic acid	HMDB0032797	Lipids and lipid-like molecules	Fatty Acyls	Lineolic acids and derivatives	**	C08491	44.8	32.3	M+Na	C12H18O3	-0.230232	1.05927	0.026051	0.123689	1.57182	2.97279	74609.5	25097.5	72669.5	49039	37952.1	45880	87743.2	154373	21482.9	13063.1	15867.1	21208.4	59031	19932.3
4.58_407.1593m/z	407.159	4.58338	neg	(Z)-Narceine imide	HMDB0030378	Organoheterocyclic compounds	Isoindoles and derivatives	Isoindolines			38.4	6.37	M-H2O-H	C23H26N2O6	-4.57909	1.05897	0.035225	0.149806	2.20244	4.60258	64296	13969.6	11158.4	68970.4	147874	74035.9	71034.2	12703.2	23308.9	16866.1	17293.4	9667.67	10206.7	6474.55
1.03_646.2241n	685.188	1.02967	pos	3'-Prenylapigenin 7-[rhamnosyl-(1->6)-glucoside]	90097	Phenylpropanoids and polyketides	Flavonoids	Flavonoid glycosides	*		37.2	0	M+Na, M+K	C32H38O14	-3.23791	1.0529	0.0171843	0.0940361	1.27358	2.4176	73585	30437.2	109447	58508	113591	33923.7	42245.8	83794	59066.2	27067.6	24175.7	31363.5	17111.8	23838.5
0.71_132.0665m/z	132.067	0.70595	pos	6-Methyladenine	58095	Organoheterocyclic compounds	Imidazopyrimidines	Purines and purine derivatives		C08434	38.1	0	M+H-H2O	C6H7N5	-2.21474	1.04716	8.77944e-06	0.000803492	-2.18027	0.220635	9373.38	42483.6	11452.5	5015.61	11768	5188.99	17027.2	5788.07	55868.7	48200.1	38666	39345.3	31278.2	41543.5
2.05_448.1844m/z	448.184	2.05212	pos	Biotripyrrin-a	HMDB0003323	Organoheterocyclic compounds	Pyrroles	Substituted pyrroles			36.3	0	M+H-H2O	C25H27N3O6	-4.88424	1.04028	0.00364446	0.0360201	-32.768	1.3673e-10	5.2071e-06	38083.2	5.2071e-06	5.2071e-06	5.2071e-06	5.2071e-06	5.2071e-06	5.2071e-06	23740.3	18282.3	32708.3	46954.1	84080	22734.2
13.56_337.1696m/z	337.17	13.5557	pos	H-1152	45068	Unclassified	Unclassified	Unclassified			38.2	0	M+NH4	C16H21N3O2S	1.0296	1.03843	0.0026863	0.030701	-1.67515	0.313133	16909.5	54001.1	8761.43	10663	12291.1	14894.4	8622.34	46224.9	56352.9	44246	55468	39228.4	87132.1	41579
0.55_272.9433m/z	272.943	0.552733	pos	(2R)-O-Phospho-3-sulfolactate	69090	Unclassified	Unclassified	Unclassified			37.9	0	M+Na	C3H7O9PS	-3.05098	1.02227	1.64645e-06	0.000341726	-1.4197	0.373789	17797	47612.4	22253.2	16215.2	14282	23696.8	6856.15	23478.5	46637.2	49808	48288.3	42176.8	50994.4	47769.9
16.52_180.0457m/z	180.046	16.5238	pos	5-FLUOROINDOLE-2-CARBOXYLIC ACID	44300	Unclassified	Unclassified	Unclassified			38.4	0	M+H	C9H6FNO2	0.817448	1.01642	0.00276306	0.03121	0.101845	1.07314	522320	486719	504707	525259	524040	526897	528632	524384	489606	519661	496958	472492	462094	479502
5.21_480.2837m/z	480.284	5.21128	pos	Perindopril erbumine	66719	Organic acids and derivatives	Carboxylic acids and derivatives	Amino acids, peptides, and analogues		C07706	37.1	0	M+K	C23H43N3O5	0.58391	1.01196	0.000155329	0.00490595	-5.89915	0.0167564	565.026	33720.1	5.2071e-06	5.2071e-06	5.2071e-06	708.571	918.668	1762.92	30892.3	45116.5	31094.7	52209.5	12382.4	30625.2
0.72_279.0507m/z	279.051	0.717317	neg	7-Acetoxy-6-methoxycoumarin	HMDB0034345	Phenylpropanoids and polyketides	Coumarins and derivatives	Unclassified	*		37.8	0	M+FA-H	C12H10O5	-1.29113	1.00372	6.41208e-06	0.000677524	-2.47523	0.179838	6561.07	36483.2	13198.5	7605.06	1337.06	6401	10824.8	5.2071e-06	40177.4	28092.3	39073.3	42639.9	41356	27560.5
4.31_553.7959m/z	553.796	4.30515	pos	Iopanoic acid	43213	Unclassified	Unclassified	Unclassified			37.3	0	M+H-H2O	C11H12I3NO2	-1.73738	1.00051	0.0347532	0.148359	7.51463	182.864	43308	236.832	49657.6	114442	1380.98	30286.5	64081	5.2071e-06	883.797	5.2071e-06	537.194	5.2071e-06	5.2071e-06	5.2071e-06

## Sheet: PS_PK
Supplemental Table 2-4 Metabolites differentially expressed in Polygonatum sibiricum Red.（PS）and Polygonatum kingianum Coll. et Hemsl.（PK）
ID	m/z	Retention time (min)	Ion mode	Metabolites	Compound ID	Super Class	Class	Sub Class	level	kegg	Score	Fragmentation Score	Adducts	Formula	Mass Error (ppm)	VIP	P-value	adj.P-value	log2(FC)	FC	average(PS)	average(PK)	PS-1	PS-2	PS-3	PS-4	PS-5	PS-6	PK-1	PK-2	PK-3	PK-4	PK-5	PK-6
1.07_191.0203m/z	191.02	1.07067	neg	Citric acid	HMDB0000094	Organic acids and derivatives	Carboxylic acids and derivatives	Tricarboxylic acids and derivatives	***	C00158	55.6	82.3	M-H	C6H8O7	3.03099	18.8437	0.000422069	0.00759397	-2.00691	0.248805	6.647e+06	2.67157e+07	3.58013e+06	5.8112e+06	9.90711e+06	4.1747e+06	9.61041e+06	6.79846e+06	3.17451e+07	3.40015e+07	1.06111e+07	2.57959e+07	3.48829e+07	2.32576e+07
4.92_366.1187n	349.115	4.9205	pos	Ridogrel	HMDB0015338	Benzenoids	Benzene and substituted derivatives	Trifluoromethylbenzenes			47.8	46.6	M+H, M+NH4, M+H-H2O	C18H17F3N2O3	-1.147	12.2696	0.000551823	0.00879813	5.86866	58.4308	8.63477e+06	147778	1.20214e+07	2.34457e+06	1.34511e+07	5.8547e+06	1.05894e+07	7.54741e+06	50845.4	156026	39472.6	212191	36954.6	391176
0.75_539.1428m/z	539.143	0.75145	neg	Dihydroprudomenin	HMDB0039357	Phenylpropanoids and polyketides	Flavonoids	Flavonoid glycosides	*		39.2	10.6	M+FA-H	C23H26O12	4.42	11.7072	0.00126658	0.015232	1.47158	2.77325	1.3087e+07	4.71902e+06	1.84192e+07	1.10607e+07	1.27658e+07	1.704e+07	9.87329e+06	9.36308e+06	7.55246e+06	3.7569e+06	8.51899e+06	2.65176e+06	3.2583e+06	2.57569e+06
4.92_774.2484n	757.245	4.9205	pos	7,8-Dihydromethanopterin	63897	Unclassified	Unclassified	Unclassified			38.2	0	M+H-H2O, M+NH4, M+H	C30H43N6O16P	1.41744	11.3017	0.000641077	0.00954036	5.87463	58.6733	7.39424e+06	126024	1.08408e+07	1.91948e+06	1.11943e+07	4.78832e+06	9.0488e+06	6.57375e+06	83417	130820	34976.3	128673	114238	264019
0.72_342.1194n	387.118	0.717317	neg	Trehalose	HMDB0000975	Organic oxygen compounds	Organooxygen compounds	Carbohydrates and carbohydrate conjugates	***	C01083	45.9	40.8	M+FA-H, 2M-H, M-H	C12H22O11	9.17921	11.2886	0.000369662	0.00709007	1.52113	2.87017	1.07816e+07	3.75645e+06	1.15744e+07	1.28155e+07	8.3428e+06	5.97769e+06	1.30284e+07	1.2951e+07	6.13106e+06	4.5201e+06	3.41362e+06	3.06776e+06	3.40926e+06	1.99688e+06
5.18_205.0722m/z	205.072	5.17723	pos	ODQ	62975	Unclassified	Unclassified	Unclassified			39.2	0	M+NH4	C9H5N3O2	0.954457	11.2322	0.000561802	0.00888401	5.0456	33.0276	7.29737e+06	220947	9.52995e+06	2.13952e+06	1.15453e+07	5.17299e+06	9.46762e+06	5.92887e+06	126283	229436	111399	278802	115766	463999
11.13_738.4208n	783.424	11.1324	neg	Isonuatigenin 3-[rhamnosyl-(1->2)-glucoside]	HMDB0030132	Lipids and lipid-like molecules	Steroids and steroid derivatives	Steroidal glycosides	*		54.1	74	M-H, M+FA-H	C39H62O13	2.3623	11.0673	0.000234572	0.00544197	-8.37411	0.00301399	20406	6.77042e+06	4987.45	1920.41	58849.5	54039	2639.41	5.2071e-06	1.14779e+07	9.15081e+06	5.11518e+06	6.49022e+06	4.20025e+06	4.18818e+06
5.18_961.3099m/z	961.31	5.17723	pos	Precorrin 5	63957	Unclassified	Unclassified	Unclassified			37.4	0	M+K	C45H54N4O17	-1.75596	10.3649	0.000525405	0.00854095	6.83697	114.323	6.08752e+06	53248.4	8.36333e+06	1.62927e+06	9.19534e+06	4.25025e+06	8.10899e+06	4.97795e+06	5925.1	38431.1	7410.99	86664.4	5681.76	175377
0.77_549.1717m/z	549.172	0.76855	neg	D-(+)-Raffinose	HMDB0003213	Organic oxygen compounds	Organooxygen compounds	Carbohydrates and carbohydrate conjugates	***	C00492	37.9	0.352	M+FA-H	C18H32O16	8.83875	10.1485	1.68968e-05	0.00101757	1.67974	3.2037	7.69564e+06	2.40211e+06	7.12268e+06	7.32603e+06	7.81251e+06	6.46084e+06	8.57352e+06	8.87827e+06	5.22951e+06	2.37589e+06	1.55006e+06	1.53119e+06	1.72683e+06	1.99918e+06
5.23_414.1191n	415.126	5.2283	pos	Futalosine	63994	Unclassified	Unclassified	Unclassified			38.3	0	M+H-H2O, M+H	C19H18N4O7	3.70982	9.45522	0.000748271	0.0106322	5.23355	37.6232	5.16846e+06	137374	6.05749e+06	1.53352e+06	8.53118e+06	3.98964e+06	7.22265e+06	3.67631e+06	29194.7	148155	18348.1	181631	28137.6	418780
0.75_377.0887m/z	377.089	0.75145	neg	5,7,8-trihydroxy-3-methoxy-2-(3-methoxyphenyl)-3,4-dihydro-2H-1-benzopyran-4-one	HMDB0129286	Phenylpropanoids and polyketides	Flavonoids	O-methylated flavonoids	*		38.5	2.88	M+FA-H	C17H16O7	2.54688	9.16327	0.0167242	0.0820272	0.923557	1.89679	1.25446e+07	6.61363e+06	1.67423e+07	1.66584e+07	1.07503e+07	9.26015e+06	1.12941e+07	1.05627e+07	7.75206e+06	5.56243e+06	1.34225e+07	4.51119e+06	6.40532e+06	2.02833e+06
0.82_134.0211n	133.014	0.819833	neg	D-(+)-Malic acid	63096	Organic acids and derivatives	Hydroxy acids and derivatives	Beta hydroxy acids and derivatives	**	C00497	51.6	62.5	M-H2O-H, M-H	C4H6O5	-3.48624	8.92088	0.00864559	0.0534284	1.95501	3.87719	6.93608e+06	1.78895e+06	7.13554e+06	1.37581e+07	5.27012e+06	5.54401e+06	4.93177e+06	4.97693e+06	5.24942e+06	1.40053e+06	811890	1.9603e+06	959415	352112
4.92_331.1046m/z	331.105	4.9205	pos	Fusarochromanone	HMDB0033514	Organoheterocyclic compounds	Benzopyrans	1-benzopyrans			50.5	59.2	M+K	C15H20N2O4	-3.1262	8.34106	0.000575751	0.00899456	5.7534	53.9442	4.00198e+06	74187.5	5.57191e+06	1.08031e+06	6.24802e+06	2.6979e+06	4.91654e+06	3.49722e+06	21051.2	81859.9	17120.9	109166	15285.9	200641
0.77_873.2799m/z	873.28	0.76855	neg	Sempervirenoside A	LMPK12112023	Lipids and lipid-like molecules	Polyketides	Flavonoids			53.5	85.1	M-H2O-H	C42H52O21	-2.60055	7.36028	0.000280847	0.00597855	1.54229	2.91256	4.48082e+06	1.53845e+06	3.6598e+06	6.4445e+06	3.82369e+06	4.02443e+06	4.30958e+06	4.62295e+06	3.17539e+06	1.4433e+06	1.51548e+06	860082	1.01356e+06	1.22289e+06
0.74_324.1077n	325.115	0.740033	pos	Levofuraltadone	72985	Unclassified	Unclassified	Unclassified			38.8	0.175	M+H, M+Na, M+NH4, M+H-H2O	C13H16N4O6	2.35426	7.33804	0.0171502	0.0830915	0.545834	1.45986	1.23818e+07	8.48146e+06	8.57976e+06	8.47785e+06	1.42282e+07	1.50683e+07	1.32566e+07	1.468e+07	9.15874e+06	7.26305e+06	1.04454e+07	6.54554e+06	8.69549e+06	8.78057e+06
0.62_349.2329m/z	349.233	0.620833	pos	2alpha,3alpha-(Difluoromethylene)-5alpha-androstan-17beta-ol acetate	70795	Unclassified	Unclassified	Unclassified			36.9	0	M+H-H2O	C22H32F2O2	-2.30305	6.18426	0.000312296	0.00644728	-4.74026	0.0374144	82626	2.2084e+06	142732	134699	92238.3	103762	22324.7	5.2071e-06	1.10508e+06	2.56989e+06	918679	3.26029e+06	2.50155e+06	2.89492e+06
0.64_424.1381n	425.145	0.63785	pos	Ginkgolide J	41247	Lipids and lipid-like molecules	Prenol lipids	Terpene lactones	*	C07604	39.4	14.8	M+H, M+K	C20H24O10	2.70214	5.8697	1.99668e-05	0.00112657	-3.05483	0.120338	242504	2.01519e+06	269274	531419	196636	385668	63221.3	8806.01	1.90033e+06	2.30619e+06	1.5778e+06	1.26009e+06	2.30664e+06	2.74008e+06
0.72_180.0638n	179.057	0.717317	neg	D-Galactose	HMDB0000143	Organic oxygen compounds	Organooxygen compounds	Carbohydrates and carbohydrate conjugates	***	C00984	48.2	45.4	M-H, M+FA-H	C6H12O6	2.43577	5.79024	0.0093905	0.0559526	2.72452	6.60939	2.5712e+06	389022	3.3037e+06	5.1536e+06	3.19904e+06	2.00217e+06	779390	989290	254910	238729	763283	252184	240613	584410
0.62_387.1892m/z	387.189	0.620833	pos	PC(3:0/3:0)	LMGP01011215	Lipids and lipid-like molecules	Glycerophospholipids	Glycerophosphocholines			39.3	3.67	M+NH4	C14H28NO8P	0.226178	5.65775	4.70823e-05	0.00195442	-3.71918	0.0759301	137949	1.81679e+06	175780	296978	121871	199002	30437.1	3624.22	1.30414e+06	2.08003e+06	1.02675e+06	1.67764e+06	2.18797e+06	2.62419e+06
0.63_173.1047m/z	173.105	0.6304	neg	L-Arginine	13	Organic acids and derivatives	Carboxylic acids and derivatives	Amino acids, peptides, and analogues	**	C00062	54.5	81.5	M-H	C6H14N4O2	1.71901	5.62549	6.10864e-05	0.00229548	-2.63708	0.160753	322862	2.00843e+06	327071	648514	351041	437374	133758	39414.9	1.32038e+06	2.26572e+06	1.21142e+06	2.52834e+06	2.24555e+06	2.47919e+06
0.73_215.0338m/z	215.034	0.734383	neg	4-(hydroxymethyl)-2-oxo-2H-chromen-7-yl acetate	HMDB0136751	Phenylpropanoids and polyketides	Coumarins and derivatives	Unclassified			38	3.65	M-H2O-H	C12H10O5	-4.87256	5.51155	0.0120795	0.0661639	2.42833	5.3827	2.53055e+06	470127	3.50304e+06	4.40549e+06	3.00633e+06	2.53257e+06	773748	962137	147338	77619.3	2.1415e+06	80555.9	89298.5	284453
4.90_535.1697m/z	535.17	4.90335	pos	2-amino-4-[(2-{[1-carboxy-2-hydroxy-2-(4-hydroxy-3-methoxyphenyl)ethyl]sulfanyl}-1-[(carboxymethyl)-C-hydroxycarbonimidoyl]ethyl)-C-hydroxycarbonimidoyl]butanoic acid	HMDB0127975	Organic acids and derivatives	Carboxylic acids and derivatives	Amino acids, peptides, and analogues			38.1	0	M+NH4	C20H27N3O11S	-1.54166	5.30325	0.000562459	0.00888401	6.19369	73.1957	1.60989e+06	21994.4	2.28008e+06	435989	2.47688e+06	1.05478e+06	1.98365e+06	1.42799e+06	2348.41	16757.1	3154.87	34165.7	3842.73	71697.5
0.77_504.1729n	527.162	0.774083	pos	Maltotriose	HMDB0001262	Organic oxygen compounds	Organooxygen compounds	Carbohydrates and carbohydrate conjugates	***	C01835	37	0	M+NH4, M+K, M+Na	C18H32O16	7.63831	5.15817	9.76604e-06	0.000751726	1.28128	2.43055	2.33636e+06	961248	2.70354e+06	2.2692e+06	2.41227e+06	2.30571e+06	2.16734e+06	2.1601e+06	1.6392e+06	982638	998189	693037	747396	707026
0.61_522.3391n	567.338	0.613383	neg	Polysorbate 20	HMDB0037182	Lipids and lipid-like molecules	Fatty Acyls	Fatty acid esters		C11624	37.8	0	M-H, M+FA-H	C26H50O10	-2.41644	5.12226	0.00327789	0.0282843	-6.50221	0.0110317	18198.5	1.64967e+06	6916.08	48595.6	19066.4	34613.2	5.2071e-06	5.2071e-06	378176	1.99485e+06	396474	2.77699e+06	1.79544e+06	2.55607e+06
5.18_313.0939m/z	313.094	5.17723	pos	Carboxyprimaquine	2082	Unclassified	Unclassified	Unclassified			38.3	0	M+K	C15H18N2O3	-3.73045	5.11841	0.000503005	0.00837982	5.11178	34.5779	1.51124e+06	43705.4	2.01583e+06	437602	2.35023e+06	1.06463e+06	1.91632e+06	1.28284e+06	9318.51	44589.7	6603.48	64937.7	7359.1	129424
0.74_422.0854n	423.093	0.740033	pos	Isomangiferin	HMDB0029477	Organoheterocyclic compounds	Benzopyrans	1-benzopyrans	*	C16979	45.7	37.8	M+H-H2O, M+H	C19H18O11	1.07598	5.10739	0.00586468	0.0411626	-1.34562	0.393486	1.07165e+06	2.72349e+06	780390	729382	468825	1.43993e+06	1.71113e+06	1.30027e+06	3.55092e+06	2.8535e+06	1.1846e+06	2.68962e+06	4.10692e+06	1.95536e+06
0.73_379.0855m/z	379.085	0.734383	neg	Zearalenone 4-sulfate	89423	Phenylpropanoids and polyketides	Macrolides and analogues	Zearalenones	*		37.6	0	M-H2O-H	C18H22O8S	-0.569848	5.08369	0.0192687	0.0897996	0.911814	1.88141	3.94944e+06	2.09919e+06	5.21e+06	5.30914e+06	3.43551e+06	2.84819e+06	3.50059e+06	3.39318e+06	2.45068e+06	1.67965e+06	4.31291e+06	1.44485e+06	2.08526e+06	621792
0.80_637.1886m/z	637.189	0.802767	neg	Ro 19-4603	69655	Unclassified	Unclassified	Unclassified			38.1	0	2M-H	C15H17N3O3S	-3.55275	4.7932	0.00931039	0.0557458	3.99412	15.935	1.58067e+06	99194.9	1.76087e+06	3.64558e+06	1.6809e+06	1.0937e+06	652706	650243	406024	55847.2	44160	47868.7	28972.5	12296.9
17.29_126.0328n	127.04	17.29	pos	5-Hydroxymethyl-2-furancarboxaldehyde	HMDB0034355	Organic oxygen compounds	Organooxygen compounds	Carbonyl compounds	***	C11101	45.3	37.8	M+H-H2O, M+H	C6H6O3	9.15786	4.73303	1.43518e-06	0.000266021	-0.365478	0.776212	3.89676e+06	5.02023e+06	3.72055e+06	3.60199e+06	4.03907e+06	3.82429e+06	4.00391e+06	4.19074e+06	5.04458e+06	5.18061e+06	5.0435e+06	5.01915e+06	5.11764e+06	4.71589e+06
0.82_799.2428m/z	799.243	0.819833	neg	Labadoside	HMDB0036397	Lignans, neolignans and related compounds	Lignan glycosides	Unclassified	*		37.2	1.91	M+FA-H	C38H42O16	-3.56222	4.59867	0.016184	0.0803263	3.81875	14.111	1.53828e+06	109013	1.53333e+06	3.82225e+06	1.64096e+06	1.03772e+06	572840	622564	399824	52415.3	85815.1	47827	41630.9	26562.9
6.38_739.4316m/z	739.432	6.38083	pos	PA(18:4(6Z,9Z,12Z,15Z)/20:4(5Z,8Z,11Z,14Z))	HMDB0115042	Lipids and lipid-like molecules	Glycerophospholipids	Glycerophosphates			40.7	8.45	M+Na	C41H65O8P	0.916997	4.45798	0.00489323	0.0363805	-10.6527	0.000621188	784.215	1.26244e+06	358.977	5.2071e-06	5.2071e-06	4346.31	5.2071e-06	5.2071e-06	582983	208734	1.96575e+06	824770	2.42117e+06	1.57127e+06
5.18_169.0507m/z	169.051	5.17723	pos	Vanillic acid	HMDB0000484	Benzenoids	Benzene and substituted derivatives	Benzoic acids and derivatives	***	C06672	37.7	0	M+H	C8H8O4	7.12712	4.33471	0.000505164	0.0083858	4.53251	23.1431	1.0952e+06	47322.8	1.38187e+06	348625	1.72748e+06	832221	1.43927e+06	841716	23331.2	49236.6	23258.5	60130.2	26610.2	101370
0.70_665.2197m/z	665.22	0.70025	neg	4-Oxo-norfloxacin	1600	Unclassified	Unclassified	Unclassified			38.2	0	2M-H	C16H16FN3O4	2.95586	4.18008	4.94416e-05	0.0020093	1.67511	3.19343	1.32253e+06	414142	1.04387e+06	1.64636e+06	1.21814e+06	1.09392e+06	1.38412e+06	1.54878e+06	845995	433261	302855	266428	335775	300536
0.64_251.0323m/z	251.032	0.63785	pos	Valtrate	HMDB0034493	Lipids and lipid-like molecules	Prenol lipids	Monoterpenoids	*	C09801	38.3	6.66	M+K	C10H12O5	3.33367	4.11722	0.00186778	0.0193314	-1.34806	0.39282	650574	1.65616e+06	858048	1.13537e+06	498272	926386	363881	121486	2.17084e+06	1.62735e+06	1.89746e+06	843544	1.65831e+06	1.73948e+06
6.38_478.2181n	479.225	6.38083	pos	4-Hydroxyandrostenedione glucuronide	HMDB0010315	Lipids and lipid-like molecules	Steroids and steroid derivatives	Cholestane steroids	**	C11455	38.4	10.1	M+H, M+Na	C25H34O9	-4.5934	3.90739	0.00258765	0.024113	-10.3042	0.000790899	736.387	931076	526.826	5.2071e-06	5.2071e-06	3891.5	5.2071e-06	5.2071e-06	495048	211638	1.44612e+06	651057	1.67555e+06	1.10704e+06
0.81_349.1377m/z	349.138	0.808133	pos	R-95913	HMDB0013930	Organoheterocyclic compounds	Thienopyridines	Unclassified			40	14.3	M+NH4	C18H18FNO2S	-1.12235	3.84635	0.0466069	0.158488	-4.38741	0.0477812	59871.7	1.25304e+06	13836.6	26708.8	51032.9	50692.5	176003	40956.8	435784	1.58289e+06	329148	1.2281e+06	3.64631e+06	296002
5.19_289.0937m/z	289.094	5.19427	pos	Pelargonidin	HMDB0003263	Phenylpropanoids and polyketides	Flavonoids	Hydroxyflavonoids	***	C05904	37.9	0	M+NH4	C15H11O5+	-2.78506	3.75432	0.00271365	0.0249926	2.97917	7.88532	960108	121759	992483	275912	1.79454e+06	661865	1.21235e+06	823501	59967.3	112361	86818.8	150990	120378	200039
0.63_470.1442n	469.137	0.6304	neg	Plumieride	67941	Unclassified	Unclassified	Unclassified			36.3	0	M-H, 2M-H, M+FA-H	C21H26O12	3.87473	3.5888	6.87451e-05	0.00248917	-3.648	0.0797706	59331.2	743772	66474.2	148007	65052.8	68021.9	8430.6	5.2071e-06	446170	891938	400893	842910	901340	979384
0.91_288.9896m/z	288.99	0.905517	neg	(R)-Mevalonic acid-5-pyrophosphate	HMDB0001981	Organic oxygen compounds	Organic oxoanionic compounds	Organic pyrophosphates			38.5	0.599	M-H2O-H	C6H14O10P2	3.90931	3.49845	0.000670445	0.00982671	-3.12913	0.114298	90193.7	789110	47629.4	45662.7	137535	65068.3	156188	89078.8	553655	1.13201e+06	202109	928873	867123	1.05089e+06
14.15_717.4494m/z	717.449	14.1479	pos	PG(O-16:0/14:1(9Z))	LMGP04020004	Lipids and lipid-like molecules	Glycerophospholipids	Glycerophosphoglycerols			36.8	0	M+K	C36H71O9P	3.98841	3.44978	2.10029e-07	9.38912e-05	-2.36095	0.194663	142088	729919	40998.1	78550.2	138555	170608	195681	228135	581455	677441	718029	787181	834577	780829
6.37_980.4788m/z	980.479	6.37098	neg	CDP-DG(16:1(9Z)/20:4(5Z,8Z,11Z,14Z))	HMDB0115953	Lipids and lipid-like molecules	Glycerophospholipids	CDP-glycerols			50.6	60.4	M-H2O-H	C48H79N3O15P2	-2.04118	3.41813	0.012545	0.0678821	-12.0176	0.000241175	193.321	801580	5.2071e-06	5.2071e-06	5.2071e-06	1159.92	5.2071e-06	5.2071e-06	271600	114890	1.32563e+06	425877	1.7548e+06	916687
16.17_775.5391m/z	775.539	16.1712	neg	MGDG(18:2(9Z,12Z)/18:3(9Z,12Z,15Z))	LMGL05010024	Lipids and lipid-like molecules	Glycerolipids	Glycosyldiradylglycerols			38.1	0	M-H	C45H76O10	3.27951	3.36246	0.00766115	0.0492236	0.591898	1.50723	2.25234e+06	1.49436e+06	2.79073e+06	2.65624e+06	2.23573e+06	1.96064e+06	1.93724e+06	1.93348e+06	1.10667e+06	1.72029e+06	1.42796e+06	1.12103e+06	2.1773e+06	1.41292e+06
0.63_257.0677m/z	257.068	0.6304	neg	Ranunculin	67033	Unclassified	Unclassified	Unclassified			36.6	0	M-H2O-H	C11H16O8	3.84573	3.29978	8.80302e-06	0.000699624	-1.92633	0.263097	199985	760120	208035	403830	224219	252305	87538.3	23983.1	708136	821952	631505	680543	862710	855872
6.79_902.4936n	885.49	6.79175	pos	PI(18:4(6Z,9Z,12Z,15Z)/22:6(4Z,7Z,10Z,13Z,16Z,19Z))	LMGP06010423	Lipids and lipid-like molecules	Glycerophospholipids	Glycerophosphoinositols			52.1	69	M+H-H2O, M+NH4, M+Na	C49H75O13P	-1.08375	3.23511	0.012047	0.066017	-8.83663	0.00218731	1571.62	718515	5.2071e-06	731.167	5.2071e-06	6308.99	1998.61	390.934	208054	111366	1.38512e+06	394718	1.39606e+06	815778
0.74_649.2231m/z	649.223	0.740033	pos	Cellotetraose	63206	Unclassified	Unclassified	Unclassified	***		37.8	0	M+H-H2O	C24H42O21	6.83069	3.22415	0.0237898	0.10329	0.600536	1.51628	2.27033e+06	1.4973e+06	1.37208e+06	1.51402e+06	2.71959e+06	2.72982e+06	2.48308e+06	2.80339e+06	1.34612e+06	1.30304e+06	2.03048e+06	1.25091e+06	1.52292e+06	1.53035e+06
1.05_349.1377m/z	349.138	1.04685	pos	Tetrahydropentoxyline	HMDB0029992	Alkaloids and derivatives	Harmala alkaloids	Unclassified	*		39.4	10.7	M+H-H2O	C17H22N2O7	-4.73219	3.07602	0.0416532	0.148099	-6.04481	0.0151472	11503.5	759448	4331.53	9328.33	2267.32	20622.2	20943.6	11528	214433	965550	202446	808531	2.19912e+06	166600
1.11_173.0095m/z	173.01	1.10625	neg	Aconitic acid	3300	Organic acids and derivatives	Carboxylic acids and derivatives	Tricarboxylic acids and derivatives	**	C00417	57.6	92.3	M-H	C6H6O6	2.10911	2.96298	0.00325937	0.0282082	-1.8297	0.281323	213781	759912	142369	219427	214887	156858	355565	193580	1.16974e+06	866099	272526	600500	1.07714e+06	573469
0.89_384.0443n	423.011	0.893317	pos	Ticarcillin	HMDB0015545	Organic acids and derivatives	Carboxylic acids and derivatives	Amino acids, peptides, and analogues		C07139	37	0	M+Na, M+K	C15H16N2O6S2	-1.67817	2.85944	0.000480765	0.00822752	-4.36537	0.0485168	23366.4	481615	13851.9	15374.8	8005.58	4427.06	65532.4	33006.7	671062	607432	115092	428374	688057	379670
1.20_147.0298m/z	147.03	1.19698	neg	Citramalic acid	HMDB0000426	Lipids and lipid-like molecules	Fatty Acyls	Fatty acids and conjugates	*	C00815	54.2	73.3	M-H	C5H8O5	-0.454031	2.8271	0.000250144	0.00564547	3.09037	8.51713	488623	57369.5	340641	837787	479190	553774	356874	363472	62142.1	69023.5	30126.4	55175.3	71754.8	55994.7
4.94_246.0989m/z	246.099	4.93765	pos	Debromohymenialdisine	73418	Unclassified	Unclassified	Unclassified			37.9	0	M+H	C11H11N5O2	1.4593	2.82575	0.000712546	0.0102499	5.66058	50.583	469803	9287.76	722282	118424	701667	288661	492473	495311	7414.87	8332.54	9819.88	10649.3	8661.33	10848.6
5.18_295.0832m/z	295.083	5.17723	pos	BMPN-benzoic acid	683	Unclassified	Unclassified	Unclassified			37.8	0	M+K	C15H16N2O2	-4.46391	2.81104	0.000442806	0.00787938	5.4991	45.2265	449202	9932.29	580427	138796	701020	323181	587001	364790	434.634	9778.48	485.721	14341.5	1546.18	33007.3
0.74_342.1183n	365.108	0.740033	pos	D-Maltose	HMDB0000163	Organic oxygen compounds	Organooxygen compounds	Carbohydrates and carbohydrate conjugates	***	C00208	37.3	0	M+Na, M+K	C12H22O11	6.13956	2.80119	0.000195635	0.00475564	1.13442	2.19531	779880	355249	916655	862515	731776	513649	828806	825879	493635	358571	451860	289957	355198	182274
0.72_503.1658m/z	503.166	0.717317	neg	Deoxyinosine	3383	Nucleosides, nucleotides, and analogues	Purine nucleosides	Purine 2'-deoxyribonucleosides	**	C05512	38.5	0	2M-H	C10H12N4O4	2.80662	2.79338	1.82713e-05	0.00105655	1.52182	2.87153	618761	215481	608365	566935	625631	525053	670658	715925	433245	221929	174399	163515	157805	141994
16.29_843.5299m/z	843.53	16.2868	neg	MGDG(20:5(5Z,8Z,11Z,14Z,17Z)/18:3(9Z,12Z,15Z))	LMGL05010013	Lipids and lipid-like molecules	Glycerolipids	Glycosyldiradylglycerols			36.7	0	M+FA-H	C47H74O10	4.33094	2.77544	0.00235113	0.0226077	1.18097	2.26729	862271	380309	828422	903052	385894	1.01179e+06	1.17702e+06	867446	447090	548067	432718	214583	369891	269503
1.10_548.2504m/z	548.25	1.09803	pos	Hemorphin-4	HMDB0059788	Organic acids and derivatives	Carboxylic acids and derivatives	Amino acids, peptides, and analogues			48.5	50.9	M+H-H2O	C29H35N5O7	0.127687	2.76029	0.0127858	0.0687368	-1.77913	0.29136	218186	748854	312079	148662	263697	154716	246358	183603	269403	782314	1.48499e+06	803999	757820	394599
0.64_508.1007n	547.064	0.63785	pos	1,2,4,8-Tetraacetoxy-7-hydroxy-3-(4-hydroxyphenyl)dibenzofuran	HMDB0034700	Organoheterocyclic compounds	Benzofurans	Phenylbenzofurans	*		36.4	0	M+Na, M+K	C26H20O11	0.332115	2.68993	0.00137795	0.0160319	-2.35918	0.194901	102701	526939	120868	252220	69035.4	151138	22945.6	5.2071e-06	770204	518717	659604	133616	482622	596872
0.73_223.0472m/z	223.047	0.734383	neg	Melizame	HMDB0029684	Organic oxygen compounds	Organooxygen compounds	Ethers			47.9	43.4	M+FA-H	C7H6N4O2	-0.531071	2.6355	0.00867174	0.0534284	-1.88492	0.270759	171978	635169	163948	239434	191232	168922	136031	132300	606585	590296	618051	644870	1.22048e+06	130733
11.11_283.2439m/z	283.244	11.114	pos	18-fluoro-9Z-octadecenoic acid	LMFA01090035	Lipids and lipid-like molecules	Fatty Acyls	Fatty Acids and Conjugates			43.6	24.1	M+H-H2O	C18H33FO2	2.48177	2.61207	0.000592307	0.00915294	-9.38758	0.00149299	580.145	388578	5.2071e-06	5.2071e-06	1174.77	2306.1	5.2071e-06	5.2071e-06	689179	561055	279339	345283	218021	238593
5.19_457.1372m/z	457.137	5.19427	pos	Nimodipine	HMDB0014537	Organoheterocyclic compounds	Pyridines and derivatives	Hydropyridines		C07267	37.9	0	M+K	C21H26N2O7	-0.0142443	2.56063	0.000751662	0.0106674	4.843	28.7003	383214	13352.2	452384	107574	638373	290052	512896	298005	933.592	13255.5	3118.41	17737.8	856.918	44211.3
0.79_194.9282m/z	194.928	0.78565	neg	Sulfate	HMDB0001448	Homogeneous non-metal compounds	Non-metal oxoanionic compounds	Non-metal sulfates	**	C00059	43.3	24.8	2M-H	H2O4S	3.53698	2.50993	0.0413001	0.147204	-2.99638	0.125314	73507.7	586587	34208.8	75454.3	178444	87951.9	32856.4	32130.5	84871	705570	103352	937591	265150	1.42299e+06
0.83_321.9639m/z	321.964	0.825167	pos	Risedronate	HMDB0015022	Organic acids and derivatives	Organic phosphonic acids and derivatives	Bisphosphonates		C08233	40.1	2.89	M+K	C7H11NO7P2	-1.0867	2.47125	0.000215111	0.00510251	2.99539	7.97448	386348	48448	492042	569303	200588	341680	349260	365213	189340	24862.6	14972.4	43507	11360.1	6646.41
0.76_360.1524m/z	360.152	0.757067	pos	beta-Lactose	HMDB0041627	Organic oxygen compounds	Organooxygen compounds	Carbohydrates and carbohydrate conjugates	***	C01970	50.8	66.2	M+NH4	C12H22O11	6.94228	2.40031	1.2992e-05	0.000866915	0.807138	1.74974	698837	399395	781932	659942	696886	620825	691947	741489	531892	428758	381931	352790	372139	328861
1.93_339.1503m/z	339.15	1.93283	pos	AG-879	96449	Unclassified	Unclassified	Unclassified			36.3	0	M+Na	C18H24N2OS	0.57167	2.39035	0.000536742	0.00864969	-7.92331	0.0041195	1339	325040	7701.83	332.193	5.2071e-06	5.2071e-06	5.2071e-06	5.2071e-06	276661	547794	124041	482356	258327	261062
0.64_214.0671n	253.03	0.63785	pos	Ethyl 3-[(2-furanylmethyl)thio]propanoate	HMDB0040055	Organoheterocyclic compounds	Heteroaromatic compounds	Unclassified			36.9	0	M+H, M+K	C10H14O3S	3.43787	2.3809	6.10688e-05	0.00229548	-1.62918	0.323272	142806	441752	187114	238762	126900	197858	79932.1	26270	521584	456634	465070	293366	454363	459493
0.82_275.0241m/z	275.024	0.819833	neg	[(1-oxo-3-phenylpropan-2-yl)oxy]sulfonic acid	HMDB0135295	Benzenoids	Benzene and substituted derivatives	Unclassified			39.2	4.29	M+FA-H	C9H10O5S	4.14997	2.3775	0.0256166	0.108824	1.78973	3.45749	571050	165163	479743	1.21267e+06	394136	487331	451341	401079	573064	125731	41358.3	183755	48179.4	18889.8
0.76_204.0881m/z	204.088	0.757067	pos	2'-Deoxysepiapterin	HMDB0000389	Organoheterocyclic compounds	Pteridines and derivatives	Pterins and derivatives			41.9	15.5	M+H-H2O	C9H11N5O2	0.59632	2.32963	7.51213e-05	0.0026129	0.876466	1.83587	636803	346867	704785	724041	680226	647050	511944	552772	306733	326988	476087	273882	344585	352925
11.11_439.2063m/z	439.206	11.114	pos	CAY10412	64858	Unclassified	Unclassified	Unclassified			37.7	0	M+K	C25H36O2S	-1.09669	2.31559	7.07174e-06	0.000657558	-9.07685	0.00185181	509.061	274899	5.2071e-06	5.2071e-06	1154.72	1899.65	5.2071e-06	5.2071e-06	399550	337278	241511	265591	188796	216668
0.64_675.1705m/z	675.171	0.63785	pos	Linoside B	49486	Lipids and lipid-like molecules	Polyketides	Flavonoids			36.1	0	M+K	C30H36O15	3.042	2.29772	0.000196157	0.00475564	-4.83839	0.0349543	10330.8	295552	9792.66	38061	5040.64	9090.56	5.2071e-06	5.2071e-06	285725	399022	170528	131872	364390	421776
15.22_447.0932m/z	447.093	15.2239	pos	Myricitrin	HMDB0034360	Phenylpropanoids and polyketides	Flavonoids	Flavonoid glycosides	***	C10108	36.8	0	M+H-H2O	C21H20O12	2.0759	2.24618	1.30526e-05	0.000866915	3.02836	8.15879	297556	36470.5	293799	146365	348425	309535	377316	309894	53912.5	39886.4	35999.9	28129.4	22142	38753.2
4.20_261.1462m/z	261.146	4.203	pos	gamma-Glutamylleucine	HMDB0011171	Organic acids and derivatives	Carboxylic acids and derivatives	Amino acids, peptides, and analogues	***		55.1	85.8	M+H	C11H20N2O5	6.49755	2.20276	0.00734014	0.0478853	3.9369	15.3153	330616	21587.2	226434	761589	276097	380970	184828	153775	15534	20273.8	11804.7	20231	26153.8	35526.3
0.74_162.0539n	145.051	0.740033	pos	(-)-1-Methylpropyl 1-propenyl disulfide	HMDB0034426	Organosulfur compounds	Organic disulfides	Unclassified	*		37.3	0	M+H-H2O, M+H	C7H14S2	1.21713	2.19345	0.00062379	0.00937944	0.527027	1.44096	901843	625864	765584	796207	988824	1.01811e+06	878001	964327	639673	566530	786042	524993	630665	607280
1.07_111.0083m/z	111.008	1.07067	neg	2-Hydroxyglutaric acid lactone	HMDB0059743	Organoheterocyclic compounds	Lactones	Gamma butyrolactones			48.8	50.2	M-H2O-H	C5H6O4	-3.94902	2.18423	0.000336595	0.00679263	-1.91236	0.265658	96732.4	364123	58053.3	89709.5	132635	64608.9	135589	99798.6	426504	458774	154309	359160	469706	316288
0.80_475.1341m/z	475.134	0.802767	neg	Xanthopterin-B2	65749	Unclassified	Unclassified	Unclassified			38.7	0	2M-H	C9H10N4O4	2.07654	2.16303	0.0200027	0.0922583	3.58306	11.9842	353733	29516.7	388264	912260	275125	170280	199510	176958	90219.5	25974.1	16538.6	26249.2	17454.5	664.379
1.16_116.0105n	115.003	1.1597	neg	Maleic acid	HMDB0000176	Organic acids and derivatives	Carboxylic acids and derivatives	Dicarboxylic acids and derivatives	***	C01384	53.8	73.5	M-H, 2M-H	C4H4O4	-3.67878	2.144	0.0043866	0.034104	4.89309	29.7145	287166	9664.17	102858	589257	375019	348218	157875	149767	16157.9	8281.95	4054.91	8869.35	3873.34	16747.6
13.85_342.1418m/z	342.142	13.8475	pos	TPPU	96483	Unclassified	Unclassified	Unclassified			37.9	0	M+H-H2O	C16H20F3N3O3	-1.53301	2.12702	0.000360933	0.00707381	-0.944454	0.519626	273323	525999	290071	255606	307339	237872	268498	280551	409458	528026	428374	601054	712101	476981
0.63_341.0298m/z	341.03	0.6304	neg	4,13,14-trihydroxy-9-oxo-8,17-dioxatetracyclo[8.7.0.0²,⁷.0¹¹,¹⁶]heptadeca-1(10),2,4,6,11(16),12,14-heptaen-5-yl acetate	HMDB0128437	Phenylpropanoids and polyketides	Isoflavonoids	Coumestans	*		37.2	0.016	M-H	C17H10O8	-1.46795	2.10752	0.0004804	0.00822752	-1.38171	0.383764	157072	409294	174002	313418	169659	200101	66610.5	18643	479370	397887	418060	294356	449162	416931
12.78_354.2793n	337.276	12.7754	pos	MG(18:2(9Z,12Z)/0:0/0:0)	HMDB0011568	Lipids and lipid-like molecules	Fatty Acyls	Lineolic acids and derivatives	***		52.8	76.5	M+H-H2O, M+H	C21H38O4	6.43135	2.08471	0.00638232	0.0434065	1.04345	2.06115	541815	262870	578174	602481	733994	513435	289756	533053	70164.4	219319	273743	394931	186010	433052
9.22_754.4152n	799.419	9.21545	neg	Agavoside B	HMDB0034211	Lipids and lipid-like molecules	Steroids and steroid derivatives	Steroidal glycosides	*		48	44.3	M-H, M+FA-H	C39H62O14	1.59424	2.06351	0.00235348	0.0226077	-4.8222	0.0353486	9460.8	267643	5.2071e-06	5.2071e-06	31203.8	25561	5.2071e-06	5.2071e-06	499747	428020	136689	212630	154020	174752
1.12_295.0945m/z	295.094	1.11507	pos	1-Methoxy-1-(2,4,5-trimethoxyphenyl)-2-propanol	HMDB0031772	Benzenoids	Benzene and substituted derivatives	Phenylpropanes	*		40.6	7.4	M+K	C13H20O5	0.914164	2.05039	0.00488458	0.0363466	-2.50868	0.175717	57466.9	327043	27830.3	85874.7	44476.1	84605.9	54754.8	47259.4	101097	325905	638996	353621	344319	198318
1.07_184.0014n	366.997	1.07067	neg	2-Pyrone-4,6-dicarboxylate	66020	Unclassified	Unclassified	Unclassified			38.6	0	M-H, 2M-H	C7H4O6	3.16347	2.04498	0.0338219	0.128594	1.67128	3.18497	491544	154332	343280	599148	470958	1.07595e+06	228808	231120	59715.2	86015	321814	147055	82289	229105
0.72_209.0312m/z	209.031	0.717317	neg	Galactaric acid	LMFA01170107	Organic oxygen compounds	Organooxygen compounds	Carbohydrates and carbohydrate conjugates	**	C00879	49.8	57.2	M-H	C6H10O8	4.51893	2.02829	0.0270811	0.112215	-4.74372	0.037325	11858	317695	3449.72	7233.69	4760.94	31760.7	13072.5	10870.2	319340	325660	102980	299450	846051	12691.5
0.71_264.1094m/z	264.109	0.70595	pos	(-)-Neplanocin A	96433	Unclassified	Unclassified	Unclassified			52.3	76.2	M+H	C11H13N5O3	1.03931	1.97125	0.005975	0.0416984	1.89932	3.73038	347479	93148.6	317291	475255	373985	602446	180180	135720	84477.7	60108.4	134374	58572.4	122498	98861.1
0.75_440.0824m/z	440.082	0.75145	neg	Gonyautoxin II	HMDB0033507	Phenylpropanoids and polyketides	Saxitoxins, gonyautoxins, and derivatives	Unclassified	*	C16856	37	0	M+FA-H	C10H17N7O8S	-4.36356	1.93675	0.0291111	0.11716	-1.46039	0.363395	167837	461859	94779.8	146066	281709	149460	196175	138834	321951	739241	118488	682545	213208	695721
0.63_131.0823m/z	131.082	0.6304	neg	D-Ornithine	HMDB0003374	Organic acids and derivatives	Carboxylic acids and derivatives	Amino acids, peptides, and analogues	**	C00515	42.6	21.5	M-H	C5H12N2O2	-2.23864	1.93668	0.000103292	0.00321868	-2.69777	0.154131	36831.2	238960	38143.5	75751.6	37028.6	50812.3	15116.9	4134.25	152107	261643	142683	291391	255122	330815
1.12_415.2117m/z	415.212	1.11507	pos	Armillaripin	86949	Lipids and lipid-like molecules	Prenol lipids	Sesquiterpenoids	*		38.1	0	M+H	C24H30O6	0.462648	1.9311	0.00501614	0.0370369	-2.57172	0.168204	48448.5	288034	21483.3	73372.9	35861	72951.8	47135.3	39886.7	84009.6	287882	567199	311645	298911	178558
0.72_120.0418n	165.041	0.717317	neg	Erythrose	HMDB0002649	Organic oxygen compounds	Organooxygen compounds	Carbohydrates and carbohydrate conjugates		C01796	47.5	43.3	M-H, M+FA-H	C4H8O4	-3.9583	1.92854	0.00194107	0.0198252	1.31825	2.49363	379785	152302	538002	514165	281370	336959	289503	318709	277532	108543	167506	82235.1	141992	136005
3.69_159.0663m/z	159.066	3.69043	pos	N-Benzooxazol-2-yl-guanidine	96363	Unclassified	Unclassified	Unclassified			39.1	0	M+H-H2O	C8H8N4O	-1.00813	1.92385	0.0256549	0.108946	0.0640634	1.04541	6.617e+06	6.3296e+06	6.87407e+06	6.19324e+06	6.82471e+06	6.64977e+06	6.61196e+06	6.54827e+06	6.46674e+06	6.30796e+06	6.45923e+06	6.29518e+06	6.2845e+06	6.16399e+06
16.29_826.5371m/z	826.537	16.2868	neg	PC(20:5(5Z,8Z,11Z,14Z,17Z)/20:4(5Z,8Z,11Z,14Z))	59955	Lipids and lipid-like molecules	Glycerophospholipids	Glycerophosphocholines	**	C00157	37.5	0	M-H	C48H78NO8P	-2.56487	1.92073	0.00542891	0.0390765	0.544079	1.45809	774077	530885	947929	856100	765362	720722	679389	674963	380484	631600	523330	404270	717181	528443
0.67_225.0884m/z	225.088	0.6719	pos	6-Hydroxy-4-decanolide	LMFA07040027	Lipids and lipid-like molecules	Fatty Acyls	Fatty esters			41.1	9.62	M+K	C10H18O3	-1.79356	1.91651	0.0443446	0.153932	-3.58586	0.0832815	26888.8	322867	19266.6	7617.35	29343.5	95566.8	5122.71	4416.12	146635	250345	112532	296710	183249	947732
3.47_323.1848m/z	323.185	3.46805	pos	alpha-Zearalanol	70306	Phenylpropanoids and polyketides	Macrolides and analogues	Unclassified	*	C14752	37.8	0	M+H	C18H26O5	-1.70077	1.89999	0.000733616	0.010501	-35.2083	2.5191e-11	5.2071e-06	206705	5.2071e-06	5.2071e-06	5.2071e-06	5.2071e-06	5.2071e-06	5.2071e-06	75194.6	160758	372767	168903	287087	175517
1.45_217.9893n	216.982	1.44682	neg	3-hydroxybenzoic acid-3-O-sulphate	HMDB0059968	Organic acids and derivatives	Organic sulfuric acids and derivatives	Arylsulfates			42.5	24.2	M-H2O-H, M-H	C7H6O6S	3.49442	1.89306	0.0298678	0.118863	4.06598	16.7487	306089	18275.4	85002	452932	13423.4	781241	267172	236762	17495.1	14930.5	15990.5	19873.7	22404.1	18958.5
6.38_470.2292n	471.237	6.38083	pos	17-trifluoromethylphenyl trinor PGF2α methyl ester	64694	Unclassified	Unclassified	Unclassified			37.7	0	M+H, M+Na	C25H33F3O5	2.60002	1.84958	0.0040237	0.0324774	-5.40848	0.0235442	5162.78	219280	3968.47	5.2071e-06	5397.3	14262.6	4712.17	2636.11	112795	47039.2	359387	147121	400856	248480
6.80_902.4935n	947.494	6.80305	neg	PI(20:5(5Z,8Z,11Z,14Z,17Z)/20:5(5Z,8Z,11Z,14Z,17Z))	LMGP06010640	Lipids and lipid-like molecules	Glycerophospholipids	Glycerophosphoinositols			46.7	41.1	M-H, M+FA-H	C49H75O13P	-1.10321	1.82691	0.0137891	0.0722152	-10.7438	0.000583169	135.244	231912	5.2071e-06	5.2071e-06	5.2071e-06	811.465	5.2071e-06	5.2071e-06	60072.3	31060.3	440406	136407	474012	249517
5.18_271.0830m/z	271.083	5.17723	pos	Sudan I	73204	Unclassified	Unclassified	Unclassified			36.8	0	M+Na	C16H12N2O	-4.92464	1.82614	0.000879073	0.0120203	2.7138	6.56046	226279	34491.3	306398	74344.3	340880	161462	275540	199047	23167.5	27850.5	31915.3	32436.3	53686.3	37891.8
15.70_699.5318n	700.541	15.7046	pos	Lucyobroside	88094	Lipids and lipid-like molecules	Sphingolipids	Glycosphingolipids	*		36.8	0	M+H-H2O, M+H	C39H73NO9	4.63932	1.80347	0.000414863	0.0075343	-1.73533	0.300339	77862.5	259248	73368.1	124756	81002.4	91474	52249.5	44325.3	212490	236164	198390	189986	385866	332595
11.69_722.4264n	767.429	11.6916	neg	Ophiopogonin C'	HMDB0029312	Lipids and lipid-like molecules	Steroids and steroid derivatives	Steroidal glycosides	*		41.6	14.2	M-H, M+FA-H	C39H62O12	3.16074	1.7795	0.00127225	0.0152605	-7.46692	0.00565239	1059.13	187378	5.2071e-06	5.2071e-06	3913.35	2441.44	5.2071e-06	5.2071e-06	257693	346198	130230	207829	72971.1	109346
0.81_946.3670m/z	946.367	0.808133	pos	Fucα1-2Galβ1-4GlcNAcβ1-3Galβ1-4GlcNAcβ-Sp	3571	Unclassified	Unclassified	Unclassified			36.7	0	M+H-H2O	C36H61N5O25	4.89856	1.77352	0.0478924	0.161378	2.28277	4.8661	324015	66586.3	289241	797811	182153	498913	89796.2	86177.3	83925.3	69515.8	96096	27489.4	40196.1	82295
0.79_434.1212m/z	434.121	0.791117	pos	Ethyl 2-hydroxy-3-(3-indolyl)propanoate glucoside	90261	Lipids and lipid-like molecules	Fatty Acyls	Fatty acyl glycosides			37	0	M+K	C19H25NO8	-0.0579285	1.76925	7.84792e-05	0.00269075	1.85621	3.62056	237935	65717.8	272931	158531	198051	279281	265813	253003	150122	58168.7	74357.4	28625.9	34585.6	48447.7
0.74_487.1692m/z	487.169	0.740033	pos	BUCLADESINE	44324	Unclassified	Unclassified	Unclassified			38.2	0	M+NH4	C18H24N5O8P	-1.9224	1.73919	0.00565218	0.0402573	0.583405	1.49838	591823	394975	429688	431758	647551	696952	662171	682818	407898	357321	475882	315780	422464	390505
2.63_476.1797m/z	476.18	2.63183	pos	12-Hydroxynevirapine glucuronide	HMDB0060705	Organic oxygen compounds	Organooxygen compounds	Carbohydrates and carbohydrate conjugates			37.9	0	M+NH4	C21H22N4O8	4.71407	1.72412	0.000870351	0.0119576	-10.665	0.000615897	105.251	170890	5.2071e-06	5.2071e-06	631.505	5.2071e-06	5.2071e-06	5.2071e-06	68919	131666	278623	120746	284926	140462
1.07_447.9624m/z	447.962	1.07067	neg	C.I. Pigment Blue 63	92560	Organoheterocyclic compounds	Indoles and derivatives	Indolines			37.4	0	M-H	C16H10AlN2O8S2+3	0.586464	1.70417	6.91751e-05	0.00249696	-2.4048	0.188835	36078.7	191059	14127.5	6872.37	24334.5	22780.3	81767.8	66589.5	126985	232993	134343	243019	193151	215865
0.94_242.9841m/z	242.984	0.94445	pos	aluminum acetate	4000	Unclassified	Unclassified	Unclassified			39	0	M+K	C6H9AlO6	-2.43787	1.64125	1.51117e-05	0.000957502	-1.57016	0.336772	71045.8	210961	57051.9	23394.5	74084.3	46957.7	128671	96115.8	211065	220073	169752	226287	235972	202620
0.64_759.1322m/z	759.132	0.63785	pos	Xanthochymuside	87095	Phenylpropanoids and polyketides	Linear 1,3-diarylpropanoids	Chalcones and dihydrochalcones	*		36.8	0	M+K	C36H32O16	0.0157469	1.63854	0.000126049	0.00368064	-5.27598	0.0258091	3804.48	147408	5.2071e-06	15042.9	4940.53	5.2071e-06	5.2071e-06	2843.4	182877	193707	122716	41340.1	158660	185150
0.77_207.0520m/z	207.052	0.76855	neg	2,3,4,5,6,7-Hexahydroxyheptanoic acid	HMDB0240292	Organic oxygen compounds	Organooxygen compounds	Carbohydrates and carbohydrate conjugates			49.7	60	M-H2O-H	C7H14O8	4.13095	1.62677	0.0143266	0.0738889	0.974023	1.96431	354167	180301	313929	561614	498608	301870	217257	231726	177731	158209	186907	161574	193057	204329
0.50_236.1145m/z	236.114	0.50165	pos	Penciclovir	HMDB0014444	Organoheterocyclic compounds	Imidazopyrimidines	Purines and purine derivatives		C07417	38.9	0	M+H-H2O	C10H15N5O3	0.990826	1.6244	3.20944e-05	0.00156081	0.392318	1.3125	584178	445088	659727	563642	614390	575093	559359	532857	470019	450516	446834	440674	433494	428990
9.04_267.1827n	250.179	9.04497	pos	Metoprolol	HMDB0001932	Benzenoids	Phenols	Tyrosols and derivatives		C07202	38.3	0	M+H-H2O, M+H	C15H25NO3	-2.73673	1.62113	4.29138e-06	0.000479652	-0.177407	0.884291	1.01925e+06	1.15262e+06	988558	966233	1.04468e+06	1.03976e+06	1.03423e+06	1.04202e+06	1.15921e+06	1.13914e+06	1.14998e+06	1.16919e+06	1.16562e+06	1.13256e+06
0.69_162.1136m/z	162.114	0.688933	pos	L-Carnitine	HMDB0000062	Organic nitrogen compounds	Organonitrogen compounds	Quaternary ammonium salts	***	C00318	51.5	68.2	M+H	C7H15NO3	6.83043	1.60646	0.0207666	0.0945806	1.73361	3.32559	277201	83354.1	92577.1	397346	182613	551588	172357	266727	22346.1	103044	92789.9	104191	62418.2	115336
0.80_149.0454m/z	149.045	0.802767	neg	D-Apiose	HMDB0029941	Organic oxygen compounds	Organooxygen compounds	Carbohydrates and carbohydrate conjugates	*	C01488	54.9	77.1	M-H	C5H10O5	-0.711762	1.59315	0.00496641	0.0368376	2.66718	6.35185	194352	30597.6	317430	65842.8	303065	99094	162955	217721	27682.2	11569.1	14260.1	6520.75	10162.5	113391
0.79_369.1067m/z	369.107	0.78565	neg	Fructoselysine 6-phosphate	71228	Unclassified	Unclassified	Unclassified			38.2	0	M-H2O-H	C12H25N2O10P	-0.319153	1.58661	0.024546	0.105549	-1.04897	0.483313	185652	384125	71418.7	181171	445387	180359	119151	116428	217014	423947	238923	476764	430111	517990
9.79_432.2412m/z	432.241	9.79463	pos	Undecylprodigiosin	69260	Unclassified	Unclassified	Unclassified			38.8	0	M+K	C25H35N3O	0.140904	1.57662	0.00289979	0.0260357	-0.758745	0.59101	218977	370513	235730	303807	143740	231578	225076	173932	339338	443462	292682	328093	331003	488500
0.69_255.0991m/z	255.099	0.688933	pos	Marindinin	HMDB0029504	Phenylpropanoids and polyketides	Kavalactones	Unclassified	*		39.7	5.9	M+Na	C14H16O3	-0.0752646	1.56952	0.000503236	0.00837982	-2.43413	0.185035	31955.3	172699	11281	80553	5.2071e-06	3028.98	57831.3	39037.4	274368	207152	162994	109604	127222	154852
0.91_532.2275m/z	532.228	0.9104	pos	Nb-trans-Feruloylserotonin glucoside	88688	Organic oxygen compounds	Organooxygen compounds	Carbohydrates and carbohydrate conjugates	*		36.9	0	M+NH4	C26H30N2O9	-2.82687	1.56468	0.00194509	0.0198405	-3.56018	0.0847773	13647.6	160982	5.2071e-06	1572.96	17319.7	19031.7	17212.3	26748.9	22030.2	205227	143737	218727	114995	261175
5.18_265.0935m/z	265.094	5.17723	pos	8-Oxocoformycin	65737	Unclassified	Unclassified	Unclassified			37.4	0	M+H-H2O	C11H14N4O5	1.31334	1.56312	0.000484816	0.00826249	5.91852	60.4858	138046	2282.29	173011	45081.7	218564	107046	187543	97031.2	5.2071e-06	986.602	5.2071e-06	2865.86	237.493	9603.78
0.74_261.0387m/z	261.039	0.740033	pos	Glucose 6-phosphate	HMDB0001401	Organic oxygen compounds	Organooxygen compounds	Carbohydrates and carbohydrate conjugates	***	C00092	51.1	65.4	M+H	C6H13O9P	6.37203	1.56058	0.0171419	0.0830859	-1.00719	0.497513	168909	339507	184893	126792	103457	172696	241207	184409	458957	384336	121477	375490	471178	225603
0.60_156.0779m/z	156.078	0.6038	pos	Tranylcypromine	HMDB0014890	Organic nitrogen compounds	Organonitrogen compounds	Amines		C07155	37.8	2.58	M+Na	C9H11N	-3.47634	1.51885	0.0499509	0.166212	0.990393	1.98673	376283	189398	416894	527939	547506	496820	160353	108185	217246	160875	73833.3	238718	269366	176352
0.60_220.1062n	243.095	0.6038	pos	N-Acetyl-beta-D-glucosaminylamine	65570	Organic oxygen compounds	Organooxygen compounds	Carbohydrates and carbohydrate conjugates		C01239	38.9	0	M+Na, M+K	C8H16N2O5	1.34116	1.51657	4.62828e-05	0.00194649	-2.53451	0.172598	25447.8	147440	33364.2	49452.5	21788.6	30941.2	12604	4536.48	106753	149673	96004.9	206359	168331	157516
0.91_406.9957m/z	406.996	0.905517	neg	Bismuth Subsalicylate	HMDB0015408	Benzenoids	Unclassified	Unclassified		C07870	41.5	17.2	M+FA-H	C7H5BiO4	-4.53968	1.50431	0.000598323	0.00918667	-9.55625	0.00132825	169.631	127710	5.2071e-06	5.2071e-06	5.2071e-06	5.2071e-06	1017.78	5.2071e-06	155486	168517	7176.96	118352	182521	134203
5.23_333.1692m/z	333.169	5.2283	pos	(R)-Marmin	HMDB0030787	Phenylpropanoids and polyketides	Coumarins and derivatives	Unclassified	*		39.3	6.12	M+H	C19H24O5	-1.26861	1.50145	1.30967e-07	8.01176e-05	-34.3123	4.68786e-11	5.2071e-06	111076	5.2071e-06	5.2071e-06	5.2071e-06	5.2071e-06	5.2071e-06	5.2071e-06	78273.2	121386	94467.8	129465	112541	130325
0.79_272.0670m/z	272.067	0.791117	pos	Gamma-glutamyl-Cysteine	86038	Unclassified	Unclassified	Unclassified			36.7	0	M+Na	C8H15N3O4S	-2.38053	1.49139	1.04555e-06	0.000227374	2.29013	4.891	139455	28512.5	128501	170361	127488	144636	128270	137473	68216.8	28162.7	21621.1	16540.9	15150.6	21383.1
0.86_231.0076n	214.004	0.859217	pos	N-Phosphohypotaurocyamine	66013	Unclassified	Unclassified	Unclassified			38.1	0	M+H-H2O, M+H	C3H10N3O5PS	-1.19841	1.44219	1.35817e-06	0.0002631	1.47749	2.78465	164214	58971.1	187029	178910	139534	159205	150034	170570	85254.7	48004.8	74122.4	61673.7	41859.4	42911.7
0.76_175.1090m/z	175.109	0.757067	pos	(-)-trans-Carveol	HMDB0003450	Lipids and lipid-like molecules	Prenol lipids	Monoterpenoids	**	C00964	38.4	0.825	M+Na	C10H16O	-2.25108	1.38419	0.000203048	0.0048761	-2.29598	0.20363	27112.9	133147	33248.4	43665.3	46790	21259.7	10197.5	7516.35	128651	107121	213838	91355.7	123911	134009
0.57_139.0189m/z	139.019	0.56975	pos	xI-Dihydro-2-methyl-3(2H)-thiophenone	HMDB0038556	Organoheterocyclic compounds	Thiolanes	Unclassified			38.2	0.073	M+Na	C5H8OS	0.877936	1.38221	0.0212062	0.0955716	-0.600363	0.659588	265966	403231	347690	337934	194179	159168	266996	289830	303988	518330	432768	334242	509545	320512
16.75_196.0183m/z	196.018	16.7452	pos	Omethoate	72448	Unclassified	Unclassified	Unclassified			38.4	0	M+H-H2O	C5H12NO4PS	-4.33365	1.37212	0.00329957	0.0283235	0.0912087	1.06526	1.93455e+06	1.81604e+06	1.98448e+06	1.82644e+06	2.00884e+06	1.97711e+06	1.9249e+06	1.88556e+06	1.84307e+06	1.81708e+06	1.83997e+06	1.83244e+06	1.80126e+06	1.76239e+06
0.73_781.2078m/z	781.208	0.734383	neg	Macarpine	64391	Unclassified	Unclassified	Unclassified			38.5	0	2M-H	C22H17NO6	4.95196	1.34568	0.0272957	0.112903	-1.94577	0.259576	48055.3	185130	76000.3	61629.6	8969.15	14210.2	97750.8	29771.6	248979	322272	3134.15	248648	229388	58356.8
1.06_289.0937m/z	289.094	1.06398	pos	(2E)-N-(3-aminopropyl)-3-(4-hydroxy-3-methoxyphenyl)prop-2-enimidic acid	HMDB0139973	Phenylpropanoids and polyketides	Cinnamic acids and derivatives	Hydroxycinnamic acids and derivatives	*		45.1	34.4	M+K	C13H18N2O3	-4.84601	1.33251	0.0463571	0.15812	-0.68525	0.621898	248023	398816	73819.5	284648	247813	232400	290644	358814	235027	443699	446495	509369	523955	234351
0.60_371.2026m/z	371.203	0.6038	pos	Dihydrozeatin riboside	64078	Unclassified	Unclassified	Unclassified			38.3	0	M+NH4	C15H23N5O5	-3.14861	1.32043	0.00523203	0.0382946	-3.84661	0.0695112	8494.49	122203	5.2071e-06	22622.7	12917.7	15426.5	5.2071e-06	5.2071e-06	61699.5	153913	45984.4	249955	71028.3	150639
3.62_257.0439m/z	257.044	3.62197	pos	Alloathyriol	HMDB0038715	Organoheterocyclic compounds	Benzopyrans	1-benzopyrans	*		37.3	0	M+H-H2O	C14H10O6	-2.06644	1.28986	3.30989e-05	0.00156807	0.65851	1.57845	239657	151831	292399	245263	241022	225676	222496	211088	167450	150060	159748	146306	144675	142745
4.94_193.0510m/z	193.051	4.93765	pos	Imetit	71953	Unclassified	Unclassified	Unclassified			37.2	0	M+Na	C6H10N4S	-4.99666	1.28651	0.000500009	0.00837982	3.07755	8.4418	105647	12514.8	144408	38018.7	159266	76259.2	120909	95022.2	10375.4	12411.8	9517.65	14226.7	10791.5	17765.6
1.05_882.1994m/z	882.199	1.04685	pos	Cyanidin 3-(3-glucosyl-6-malonylglucoside)-4'-glucoside	LMPK12010222	Phenylpropanoids and polyketides	Flavonoids	Flavonoid glycosides	*		36.9	0	M+Na	C36H43O24+	-4.91473	1.25927	0.0164573	0.0812932	0.829103	1.77658	266492	150003	252879	346234	166234	329547	223918	280144	229749	133401	250706	80296.9	86642.4	119223
0.60_265.1134m/z	265.113	0.6038	pos	Asparaginyl-Aspartate	85642	Organic acids and derivatives	Carboxylic acids and derivatives	Amino acids, peptides, and analogues			39	0	M+NH4	C8H13N3O6	-3.47526	1.25262	0.00373776	0.0309911	1.38762	2.61646	159674	61026.8	145581	78790.6	186482	118176	195943	233074	20064.3	69646.3	34088.9	69723.8	64403.6	108234
0.72_242.0533m/z	242.053	0.717317	neg	Aspartyl-Glutamate	85667	Organic acids and derivatives	Carboxylic acids and derivatives	Amino acids, peptides, and analogues			37.4	0	M-H2O-H	C9H13N2O7-	-4.26729	1.23586	0.0431631	0.151292	2.47863	5.57368	152847	27422.9	325799	305526	91208.6	97063.7	41780.6	55701.4	7508.25	8562.95	95934.9	9695.66	8278.44	34557.2
0.86_255.0305m/z	255.031	0.859217	pos	(4-ethyl-2-methoxyphenyl)oxidanesulfonic acid	HMDB0127988	Organic acids and derivatives	Organic sulfuric acids and derivatives	Arylsulfates			37.8	0	M+Na	C9H12O5S	3.19261	1.23403	0.000140076	0.00396131	1.3887	2.61843	136657	52190.2	181415	156986	96865.1	136044	119571	129057	83001.8	39147.6	49953.9	49293.5	30533.6	61210.6
16.42_347.0972m/z	347.097	16.416	pos	Methyl 6-O-galloyl-beta-D-glucopyranoside	HMDB0039354	Benzenoids	Benzene and substituted derivatives	Benzoic acids and derivatives	*		38.6	0	M+H	C14H18O10	-0.328859	1.22677	3.91749e-05	0.00175803	-0.997555	0.500848	79363.6	158458	85109.7	80646.1	82709.1	70197.2	75857	81662.6	135416	154951	142857	173283	206410	137834
12.95_354.2791n	355.286	12.9526	pos	MG(0:0/18:2(9Z,12Z)/0:0)	HMDB0011538	Lipids and lipid-like molecules	Fatty Acyls	Lineolic acids and derivatives	***		53.7	81.2	M+H, M+Na	C21H38O4	5.92238	1.2139	0.00184016	0.0191994	1.63705	3.11028	127457	40979.1	85271.3	133290	197225	175532	82361.4	91060.6	42991	39247.7	30212.1	47689.9	32468.7	53265.5
0.57_185.0247m/z	185.025	0.56975	pos	1,2-Dihydroxy-3-keto-5-methylthiopentene	62805	Organic oxygen compounds	Organooxygen compounds	Carbonyl compounds	**	C15606	37.6	0	M+Na	C6H10O3S	2.25991	1.20504	0.0209164	0.0950024	-0.701384	0.614982	168440	273894	220069	247507	112034	88118	171203	171709	184343	348587	287877	235465	363906	223187
0.84_137.0243m/z	137.024	0.842183	pos	Gentisic acid	HMDB0000152	Benzenoids	Benzene and substituted derivatives	Benzoic acids and derivatives	***	C00628	37.4	2.51	M+H-H2O	C7H6O4	6.55413	1.20206	2.45715e-06	0.000376919	2.37133	5.17417	90538.5	17498.2	92756.6	105145	72289.8	90122.7	89151.2	93765.7	46487.4	14134.2	12505.5	21031.6	8228	2602.42
1.81_253.1200m/z	253.12	1.81363	pos	12-hydroxy-10-dodecenoic acid	LMFA01050168	Lipids and lipid-like molecules	Fatty Acyls	Fatty Acids and Conjugates			50.2	54.3	M+K	C12H22O3	-0.466848	1.19414	0.00449005	0.0345844	7.67093	203.789	96180.9	471.964	163577	121709	39671.4	172874	41014.2	38240.3	656.113	550.464	356.751	217.44	484.76	566.255
11.09_767.4292m/z	767.429	11.0929	neg	Benzhydrylpiperazine	1759	Unclassified	Unclassified	Unclassified			36.2	0	2M-H	C26H28N2O	-4.95754	1.19237	0.0126084	0.0681298	-34.1355	5.29897e-11	5.2071e-06	98266.3	5.2071e-06	5.2071e-06	5.2071e-06	5.2071e-06	5.2071e-06	5.2071e-06	36428.1	56869	245386	55035.5	132840	63039.4
1.06_146.0226n	129.019	1.06398	pos	3-Oxoglutaric acid	HMDB0013701	Organic acids and derivatives	Keto acids and derivatives	Short-chain keto acids and derivatives	***		37.6	0	M+H-H2O, M+H	C5H6O5	7.49675	1.19041	0.00256427	0.0240177	-1.98795	0.252097	29007.6	115065	22746	23329.2	23437.8	19494.2	50306.6	34731.8	155876	171685	37406.4	98572.2	145868	80982.2
6.28_899.4695m/z	899.469	6.27792	pos	PI(18:4(6Z,9Z,12Z,15Z)/20:5(5Z,8Z,11Z,14Z,17Z))	LMGP06010417	Lipids and lipid-like molecules	Glycerophospholipids	Glycerophosphoinositols			36.4	0	M+Na	C47H73O13P	1.59712	1.1582	0.0209706	0.09511	-7.88501	0.00423034	414.352	97947.5	5.2071e-06	1188.92	1297.19	5.2071e-06	5.2071e-06	5.2071e-06	63936.2	19697.1	168449	58997.1	240998	35607.8
11.11_317.2496m/z	317.25	11.114	pos	Octadecanoic acid, 2-mercapto-; alpha-Mercaptostearic acid	74887	Unclassified	Unclassified	Unclassified			37.7	0	M+H	C18H36O2S	-3.98135	1.1579	0.000607484	0.00924187	-10.5613	0.000661818	50.5659	76404.7	4.72371	22.9483	0.00510218	266.921	1.32018	7.4774	136678	108749	52573.5	69398	41684.6	49344.6
0.62_257.0438m/z	257.044	0.620833	pos	BR-Xanthone B	89175	Organoheterocyclic compounds	Benzopyrans	1-benzopyrans	*		37.7	0	M+H-H2O	C14H10O6	-2.47031	1.15222	0.00658207	0.0445046	0.57243	1.48703	271246	182408	310818	241734	246838	263662	284863	279559	258353	158257	251608	117387	153631	155213
6.39_567.2705m/z	567.271	6.3903	neg	3-O-acetylecdysone 2-phosphate	LMST01010188	Lipids and lipid-like molecules	Sterol Lipids	Sterols			42.5	24.4	M-H2O-H	C29H47O10P	-3.91638	1.14406	0.0471353	0.159538	34.2105	1.98785e+10	103510	5.2071e-06	8818.87	262301	128999	203396	11081.4	6460.84	5.2071e-06	5.2071e-06	5.2071e-06	5.2071e-06	5.2071e-06	5.2071e-06
1.11_130.0263n	129.019	1.10625	neg	Itaconic acid	HMDB0002092	Lipids and lipid-like molecules	Fatty Acyls	Fatty acids and conjugates	***	C00490	45.7	33.6	M-H, M+FA-H	C5H6O4	-2.48953	1.14395	0.00391381	0.0320491	-1.36644	0.387847	52478.3	135307	39878.9	60989.4	48962.1	43030.6	74516.6	47492.4	214656	151223	56062.5	112351	155713	121836
4.97_671.4135m/z	671.414	4.97187	pos	D-Phosphatidylglycerol	4194	Unclassified	Unclassified	Unclassified			38.4	0	M+H	C32H63O12P	0.831955	1.13398	0.0129084	0.0690647	-8.62416	0.00253436	231.737	91438.2	5.2071e-06	5.2071e-06	5.2071e-06	1390.42	5.2071e-06	5.2071e-06	14690.1	90362.9	110791	225884	61933.4	44967.8
0.93_157.0219m/z	157.022	0.927417	pos	(S)-Ureidoglycolic acid	5935	Organic acids and derivatives	Carboxylic acids and derivatives	Amino acids, peptides, and analogues	**	C00603	38.9	0	M+Na	C3H6N2O4	-0.393504	1.13377	0.000362723	0.00707381	-1.63696	0.321534	34051.9	105905	26196.3	7450.31	33740.3	21370.6	67726.4	47827.6	115033	123126	64987.6	112516	134306	85459.6
11.58_558.4411m/z	558.441	11.5778	pos	Vecuronium	HMDB0015432	Lipids and lipid-like molecules	Steroids and steroid derivatives	Steroid esters		C07553	41.1	12.5	M+H	C34H57N2O4+	3.48927	1.13287	0.00208994	0.020851	-0.782567	0.581332	106245	182762	106704	155417	67595.3	95778.4	90967.4	121008	150146	231140	156937	172642	165311	220393
15.35_981.5873m/z	981.587	15.3499	neg	PIM1(16:0/18:0)	LMGP15010006	Lipids and lipid-like molecules	Glycerophospholipids	Glycerophosphoinositolglycans			37.5	0	M-H2O-H	C49H93O18P	-4.83884	1.12061	0.0174763	0.0841804	3.52802	11.5356	93162.5	8076.1	106485	227874	77434.5	26395.2	56123	64662.4	5.2071e-06	5.2071e-06	3184.79	45271.8	5.2071e-06	5.2071e-06
14.15_226.0137m/z	226.014	14.1479	pos	Cystathionine ketimine	HMDB0002015	Organic acids and derivatives	Carboxylic acids and derivatives	Amino acids, peptides, and analogues			38.3	7.08	M+Na	C7H9NO4S	-3.78838	1.11225	0.000850138	0.0117214	0.20214	1.1504	548761	477016	608394	535356	577373	535400	523472	512571	481199	464198	485975	478590	470506	481629
13.79_181.0158m/z	181.016	13.7939	pos	4-Cyanoindole	96391	Unclassified	Unclassified	Unclassified			38.1	0	M+K	C9H6N2	-3.43918	1.09958	0.032311	0.125039	0.0584824	1.04137	2.40745e+06	2.31181e+06	2.51459e+06	2.28459e+06	2.48141e+06	2.40896e+06	2.40296e+06	2.35216e+06	2.34868e+06	2.30662e+06	2.34961e+06	2.33181e+06	2.29964e+06	2.23448e+06
0.89_440.9842m/z	440.984	0.893317	pos	dTDP	HMDB0001274	Nucleosides, nucleotides, and analogues	Pyrimidine nucleotides	Pyrimidine deoxyribonucleotides	**	C00363	38.1	0	M+K	C10H16N2O11P2	-4.78923	1.09904	0.00127596	0.0152706	-6.06102	0.0149779	1071.16	71516.2	5.2071e-06	5.2071e-06	5.2071e-06	5.2071e-06	5132.41	1294.57	103883	97719.5	9308.17	62522.9	107860	47804
0.82_219.0158m/z	219.016	0.819833	neg	Nitrofurantoin	HMDB0014836	Organoheterocyclic compounds	Azolidines	Imidazolidines			37.7	0	M-H2O-H	C8H6N4O5	-0.689663	1.09591	0.0316903	0.123354	0.884192	1.84573	195151	105731	193147	364775	163318	182932	130399	136336	79626.5	108097	111411	119489	110143	105620
0.70_281.1131n	262.095	0.70025	neg	O6-Methyl-2'-deoxyguanosine	66286	Unclassified	Unclassified	Unclassified			38.2	0	M-H2O-H, M-H	C11H15N5O4	2.43996	1.09118	0.00549849	0.0394743	3.76258	13.5722	79295.5	5842.5	64483.3	135007	137088	91587.3	24873.8	22733.2	6481.75	2128.78	9806.4	2528.28	4597.78	9511.98
0.60_303.0649m/z	303.065	0.59585	neg	Ovalitenin C	LMPK12120105	Lipids and lipid-like molecules	Polyketides	Flavonoids			43.7	37.6	M-H2O-H	C19H14O5	-4.35267	1.08375	0.00162663	0.0177191	-1.69583	0.308678	31303.4	101411	44930.8	73110.2	30439.1	21308.4	13376.9	4655.29	68962.3	139735	65931.3	92565.4	134927	106348
1.06_271.0829m/z	271.083	1.06398	pos	Melatonin	HMDB0001389	Organoheterocyclic compounds	Indoles and derivatives	Indoles	***	C01598	37.9	0	M+K	C13H16N2O2	-6.0383	1.08123	0.0329563	0.126336	-0.745853	0.596315	138057	231517	41262.9	159502	135726	132065	161216	198570	133794	262385	262564	287552	305010	137795
1.23_296.0640n	335.031	1.23435	pos	N-Methoxyspirobrassinol methyl ether	95492	Organoheterocyclic compounds	Indoles and derivatives	Unclassified	*		36	0	M+Na, M+K, M+NH4	C13H16N2O2S2	-4.4399	1.0756	0.000520641	0.00847536	5.24419	37.9017	67995.2	1793.98	42042.7	107221	20824.9	92923.5	67260.5	77698	5.2071e-06	306.782	8867.21	1160.34	5.2071e-06	429.579
0.84_274.0276m/z	274.028	0.836883	neg	Sulfamethoxazole sodium	71876	Unclassified	Unclassified	Unclassified			36	0	M-H	C10H10N3NaO3S	2.96631	1.06403	0.0226449	0.0999302	1.75886	3.38431	114599	33861.8	101369	233510	76034.1	102725	88922.5	85031.8	118862	28077.2	8148.43	36421	9167.61	2495.02
16.01_405.0822m/z	405.082	16.0075	pos	Urolithin A-8-O-glucuronide	HMDB0060022	Organic oxygen compounds	Organooxygen compounds	Carbohydrates and carbohydrate conjugates			37.5	0	M+H	C19H16O10	1.46509	1.064	1.35965e-05	0.000887819	0.792422	1.73198	140273	80989.7	144115	113426	140231	144829	147232	151802	97546.4	81475	92072.2	74409.4	63423.8	77011.6
6.40_871.4748m/z	871.475	6.39795	pos	PIP(16:1(9Z)/18:0)	HMDB0009940	Lipids and lipid-like molecules	Glycerophospholipids	Glycerophosphoinositol phosphates		C00626	38.5	0	M+H-H2O	C41H78O16P2	1.7577	1.06345	0.0169945	0.0827604	-7.72113	0.00473923	381.785	80558.5	5.2071e-06	5.2071e-06	5.2071e-06	104.172	5.2071e-06	2186.54	26041.5	10056.9	156139	40188.3	171705	79220.1
0.61_557.3090m/z	557.309	0.613383	neg	Karbutilate	72240	Unclassified	Unclassified	Unclassified			37.7	0	2M-H	C14H21N3O3	-0.608153	1.06212	0.000295148	0.00618109	-5.22838	0.0266747	1717.12	64372.6	12.0089	2319.34	770.802	7200.59	5.2071e-06	5.2071e-06	31107.8	74456.4	33304	105665	73498.3	68204
0.74_223.0616m/z	223.062	0.740033	pos	Diamidafos	72786	Unclassified	Unclassified	Unclassified			38.7	0	M+Na	C8H13N2O2P	4.36922	1.05594	0.0133913	0.0708776	0.561489	1.47579	245235	166172	175333	167842	275840	295050	258841	298501	171516	142863	208554	134163	177955	161978
0.63_241.0935m/z	241.093	0.6304	neg	(S,S)-Nt-Histidinylalanine	HMDB0040248	Organic acids and derivatives	Carboxylic acids and derivatives	Amino acids, peptides, and analogues			40.4	12.1	M-H	C9H14N4O4	-3.17111	1.04675	2.05953e-05	0.00114536	-2.38703	0.191175	13466	70438	12571.4	22455.4	17020.3	20199.4	6725.5	1824	42852.7	63595.2	80824.5	64916.6	88878.9	81560.3
1.03_646.2241n	685.188	1.02967	pos	3'-Prenylapigenin 7-[rhamnosyl-(1->6)-glucoside]	90097	Phenylpropanoids and polyketides	Flavonoids	Flavonoid glycosides	*		37.2	0	M+Na, M+K	C32H38O14	-3.23791	1.04628	0.00790069	0.0505114	0.998623	1.99809	147030	73585	111426	182620	80403.6	185188	170658	151882	109447	58508	113591	33923.7	42245.8	83794
0.80_445.0912m/z	445.091	0.802767	neg	(-)-8-(2-Carboxy-1-phenylethyl)-3,5,7-trihydroxyflavone delta-lactone	LMPK12111648	Unclassified	Unclassified	Unclassified			42	30.6	M+FA-H	C24H16O6	-4.29702	1.03861	0.0402283	0.14476	-33.9266	6.12469e-11	5.2071e-06	85018.3	5.2071e-06	5.2071e-06	5.2071e-06	5.2071e-06	5.2071e-06	5.2071e-06	10851.2	118310	10013.2	109948	235551	25436.4
0.82_525.1138m/z	525.114	0.819833	neg	3-Hydroxy-L-tyrosyl-AMP	69049	Unclassified	Unclassified	Unclassified			37	0	M-H	C19H23N6O10P	-0.553502	1.03316	0.0476889	0.160896	3.67994	12.8166	88214.1	6882.82	53596.1	251142	120020	66783.1	22906.3	14837.2	3768.94	3980.95	15996.5	2236.73	8493.44	6820.37
6.38_964.5552m/z	964.555	6.38083	pos	CL(8:0/8:0/8:0/11:0)	HMDB0116799	Lipids and lipid-like molecules	Glycerophospholipids	Glycerophosphoglycerophosphoglycerols			37	0	M+NH4	C44H84O17P2	3.16883	1.03142	0.0138006	0.0722217	-33.7243	7.04662e-11	5.2071e-06	73895.1	5.2071e-06	5.2071e-06	5.2071e-06	5.2071e-06	5.2071e-06	5.2071e-06	26555.1	2200.42	125675	47252.1	161232	80455.6
4.54_335.1848m/z	335.185	4.5439	pos	3-(2-Methylpropanoyloxy)-8-(3-methylbutanoyloxy)-9,10-epoxy-p-mentha-1,3,5-triene	HMDB0032700	Benzenoids	Phenol esters	Unclassified	*		38.1	0	M+H	C19H26O5	-1.38001	1.01873	3.54474e-08	4.64698e-05	-10.1438	0.0008839	44.8124	50698.5	268.875	5.2071e-06	5.2071e-06	5.2071e-06	5.2071e-06	5.2071e-06	46265.1	59112.2	39276.3	49536.6	48529.4	61471.6
0.71_132.0665m/z	132.067	0.70595	pos	6-Methyladenine	58095	Organoheterocyclic compounds	Imidazopyrimidines	Purines and purine derivatives		C08434	38.1	0	M+H-H2O	C6H7N5	-2.21474	1.01844	6.16952e-05	0.00229548	2.80136	6.97099	65341.7	9373.38	80407.2	83239.6	28801.4	67516.6	74956.7	57128.9	11452.5	5015.61	11768	5188.99	17027.2	5788.07
12.78_262.2314n	263.239	12.7754	pos	Farnesyl acetone	265036	Unclassified	Unclassified	Unclassified	***		49.5	58.8	M+H-H2O, M+H	C18H30O	6.55451	1.01695	0.000343974	0.00687365	1.21944	2.32857	100875	43320.6	98665.7	111527	111321	117306	78628.3	87802.2	26639.7	34075.9	46363.7	46788.6	23099.6	82956.2
1.12_319.1521m/z	319.152	1.11507	pos	Methyl dihydrophaseate	HMDB0039376	Lipids and lipid-like molecules	Prenol lipids	Sesquiterpenoids	*		38.7	3.69	M+Na	C16H24O5	1.80507	1.01644	0.00225109	0.0219288	-1.48357	0.357603	35445.3	99119	20804.3	57596	45938.3	43029.6	25323.6	19980.1	115949	71495.5	52752	94062.1	108182	152273
0.72_143.0348m/z	143.035	0.717317	neg	Methylglyoxal	3211	Organic oxygen compounds	Organooxygen compounds	Carbonyl compounds	**	C00546	39.2	0	2M-H	C3H4O2	-1.17087	1.01408	0.00881999	0.054012	2.49549	5.63919	81230.7	14404.7	106409	160114	95276	64055.4	26708.5	34821.2	9215.61	9996.86	26415.1	10952.4	9548.05	20300
1.08_423.0111m/z	423.011	1.08102	pos	5-(acetyloxy)-4,14-dihydroxy-9-oxo-8,17-dioxatetracyclo[8.7.0.0²,⁷.0¹¹,¹⁶]heptadeca-1(10),2,4,6,11,13,15-heptaen-13-yl acetate	HMDB0128412	Phenylpropanoids and polyketides	Isoflavonoids	Coumestans	*		37	0	M+K	C19H12O9	-0.587687	1.00287	0.0122719	0.0668112	-1.86839	0.27388	26199.5	95660.5	33286.9	5.2071e-06	28518.5	11605.9	60957.8	22827.7	178434	99031.9	25998.3	64687.5	85367.1	120444
0.91_333.0299m/z	333.03	0.905517	neg	{4-[(1Z)-2-hydroxy-3-oxobut-1-en-1-yl]-2-methoxyphenyl}oxidanesulfonic acid	HMDB0135678	Organic acids and derivatives	Organic sulfuric acids and derivatives	Arylsulfates			38.2	6.35	M+FA-H	C11H12O7S	4.53318	1.0015	0.0104237	0.0599774	-2.81673	0.141932	11429.4	80527	2048.05	4049.02	26884.1	3704.87	23777.4	8112.7	140262	97970.2	12090.5	97978	115776	19085.8

## Sheet: PC_PK
Supplemental Table 2-5 Metabolites differentially expressed in Polygonatum cyrtonema Hua（PC）and Polygonatum kingianum Coll. et Hemsl.（PK）
ID	m/z	Retention time (min)	Ion mode	Metabolites	Compound ID	Super Class	Class	Sub Class	level	kegg	Score	Fragmentation Score	Adducts	Formula	Mass Error (ppm)	VIP	P-value	adj.P-value	log2(FC)	FC	average(PC)	average(PK)	PC-1	PC-2	PC-3	PC-4	PC-5	PC-6	PK-1	PK-2	PK-3	PK-4	PK-5	PK-6
1.07_191.0203m/z	191.02	1.07067	neg	Citric acid	HMDB0000094	Organic acids and derivatives	Carboxylic acids and derivatives	Tricarboxylic acids and derivatives	***	C00158	55.6	82.3	M-H	C6H8O7	3.03099	26.337	0.00109102	0.014559	-2.16276	0.223329	5.96639e+06	2.67157e+07	2.87512e+06	1.88899e+07	2.53966e+06	5.0334e+06	5.22302e+06	1.23725e+06	3.17451e+07	3.40015e+07	1.06111e+07	2.57959e+07	3.48829e+07	2.32576e+07
11.13_738.4208n	783.424	11.1324	neg	Isonuatigenin 3-[rhamnosyl-(1->2)-glucoside]	HMDB0030132	Lipids and lipid-like molecules	Steroids and steroid derivatives	Steroidal glycosides	*		54.1	74	M-H, M+FA-H	C39H62O13	2.3623	15.4662	0.000230697	0.00572257	-10.1033	0.000909094	6154.95	6.77042e+06	32122.2	5.2071e-06	3539.27	5.2071e-06	5.2071e-06	1268.2	1.14779e+07	9.15081e+06	5.11518e+06	6.49022e+06	4.20025e+06	4.18818e+06
0.74_324.1077n	325.115	0.740033	pos	Levofuraltadone	72985	Unclassified	Unclassified	Unclassified			38.8	0.175	M+H, M+Na, M+NH4, M+H-H2O	C13H16N4O6	2.35426	14.4845	0.000425472	0.00842543	0.779263	1.71625	1.45563e+07	8.48146e+06	1.5133e+07	1.00428e+07	1.58496e+07	1.55673e+07	1.34789e+07	1.72664e+07	9.15874e+06	7.26305e+06	1.04454e+07	6.54554e+06	8.69549e+06	8.78057e+06
16.18_713.5493n	736.538	16.1832	pos	Glucocerebrosides	85015	Unclassified	Unclassified	Unclassified	***		52	69	M+H, M+K, M+Na, M+H-H2O	C40H75NO9	7.15572	14.1079	0.0291324	0.122861	-0.410148	0.752546	2.4505e+07	3.25628e+07	2.54286e+07	1.8431e+07	2.2038e+07	2.83928e+07	2.46635e+07	2.80764e+07	2.80461e+07	3.23385e+07	3.45465e+07	2.61327e+07	4.49399e+07	2.93733e+07
0.72_342.1194n	387.118	0.717317	neg	Trehalose	HMDB0000975	Organic oxygen compounds	Organooxygen compounds	Carbohydrates and carbohydrate conjugates	***	C01083	45.9	40.8	M+FA-H, 2M-H, M-H	C12H22O11	9.17921	13.9502	0.00637908	0.0456552	1.4474	2.72717	1.02445e+07	3.75645e+06	1.2781e+07	2.76722e+06	9.12384e+06	1.28853e+07	8.75e+06	1.51594e+07	6.13106e+06	4.5201e+06	3.41362e+06	3.06776e+06	3.40926e+06	1.99688e+06
0.77_549.1717m/z	549.172	0.76855	neg	D-(+)-Raffinose	HMDB0003213	Organic oxygen compounds	Organooxygen compounds	Carbohydrates and carbohydrate conjugates	***	C00492	37.9	0.352	M+FA-H	C18H32O16	8.83875	11.2286	0.00152146	0.017935	1.38819	2.6175	6.28752e+06	2.40211e+06	6.06578e+06	4.56292e+06	8.02444e+06	5.76055e+06	4.70378e+06	8.60767e+06	5.22951e+06	2.37589e+06	1.55006e+06	1.53119e+06	1.72683e+06	1.99918e+06
0.82_134.0211n	133.014	0.819833	neg	D-(+)-Malic acid	63096	Organic acids and derivatives	Hydroxy acids and derivatives	Beta hydroxy acids and derivatives	**	C00497	51.6	62.5	M-H2O-H, M-H	C4H6O5	-3.48624	11.0076	0.00144816	0.0173525	1.66022	3.16066	5.65424e+06	1.78895e+06	5.24391e+06	4.98335e+06	6.47093e+06	5.70565e+06	7.56852e+06	3.95306e+06	5.24942e+06	1.40053e+06	811890	1.9603e+06	959415	352112
0.64_424.1381n	425.145	0.63785	pos	Ginkgolide J	41247	Lipids and lipid-like molecules	Prenol lipids	Terpene lactones	*	C07604	39.4	14.8	M+H, M+K	C20H24O10	2.70214	8.09906	3.02793e-05	0.0019127	-2.91837	0.132277	266563	2.01519e+06	182479	479538	197424	41001.4	659435	39500.5	1.90033e+06	2.30619e+06	1.5778e+06	1.26009e+06	2.30664e+06	2.74008e+06
0.62_349.2329m/z	349.233	0.620833	pos	2alpha,3alpha-(Difluoromethylene)-5alpha-androstan-17beta-ol acetate	70795	Unclassified	Unclassified	Unclassified			36.9	0	M+H-H2O	C22H32F2O2	-2.30305	8.0443	0.000693326	0.0110225	-3.17679	0.110583	244212	2.2084e+06	256574	654829	69409.7	81502.8	374399	28558.5	1.10508e+06	2.56989e+06	918679	3.26029e+06	2.50155e+06	2.89492e+06
0.62_387.1892m/z	387.189	0.620833	pos	PC(3:0/3:0)	LMGP01011215	Lipids and lipid-like molecules	Glycerophospholipids	Glycerophosphocholines			39.3	3.67	M+NH4	C14H28NO8P	0.226178	7.5995	9.28957e-05	0.00348299	-3.08589	0.117775	213973	1.81679e+06	166780	471549	102701	58756.7	454119	29929.2	1.30414e+06	2.08003e+06	1.02675e+06	1.67764e+06	2.18797e+06	2.62419e+06
0.63_173.1047m/z	173.105	0.6304	neg	L-Arginine	13	Organic acids and derivatives	Carboxylic acids and derivatives	Amino acids, peptides, and analogues	**	C00062	54.5	81.5	M-H	C6H14N4O2	1.71901	7.52243	0.000121248	0.00402688	-2.30614	0.202201	406107	2.00843e+06	404504	834184	244025	231237	613468	109224	1.32038e+06	2.26572e+06	1.21142e+06	2.52834e+06	2.24555e+06	2.47919e+06
0.67_363.0711m/z	363.071	0.6719	pos	2-(3,4-dihydroxy-5-methoxyphenyl)-3,5,7-trihydroxy-6-methoxy-4H-chromen-4-one	HMDB0128749	Phenylpropanoids and polyketides	Flavonoids	Flavones	*		38.6	0	M+H	C17H14O9	0.162251	7.46946	0.0119877	0.0687384	1.61544	3.06406	2.85012e+06	930180	3.49573e+06	1.95744e+06	1.72565e+06	5.15535e+06	1.21362e+06	3.55296e+06	775793	901214	857992	1.2139e+06	1.51346e+06	318718
0.61_522.3391n	567.338	0.613383	neg	Polysorbate 20	HMDB0037182	Lipids and lipid-like molecules	Fatty Acyls	Fatty acid esters		C11624	37.8	0	M-H, M+FA-H	C26H50O10	-2.41644	6.85939	0.00400765	0.0335812	-4.67993	0.0390121	64356.9	1.64967e+06	41013.8	235844	3895.09	3887.88	101501	5.2071e-06	378176	1.99485e+06	396474	2.77699e+06	1.79544e+06	2.55607e+06
0.77_873.2799m/z	873.28	0.76855	neg	Sempervirenoside A	LMPK12112023	Lipids and lipid-like molecules	Polyketides	Flavonoids			53.5	85.1	M-H2O-H	C42H52O21	-2.60055	6.8249	0.018878	0.0917302	1.10377	2.14916	3.30638e+06	1.53845e+06	2.81256e+06	2.37523e+06	5.68005e+06	2.23063e+06	2.84682e+06	3.89298e+06	3.17539e+06	1.4433e+06	1.51548e+06	860082	1.01356e+06	1.22289e+06
0.72_180.0638n	179.057	0.717317	neg	D-Galactose	HMDB0000143	Organic oxygen compounds	Organooxygen compounds	Carbohydrates and carbohydrate conjugates	***	C00984	48.2	45.4	M-H, M+FA-H	C6H12O6	2.43577	6.75629	0.00105515	0.014277	2.1765	4.52055	1.75859e+06	389022	1.70316e+06	842026	2.83248e+06	1.30188e+06	1.62917e+06	2.24284e+06	254910	238729	763283	252184	240613	584410
0.67_525.1254m/z	525.125	0.6719	pos	5-S-glutathionyl-L-DOPA	HMDB0062425	Organic acids and derivatives	Carboxylic acids and derivatives	Amino acids, peptides, and analogues			39	3.65	M+Na	C19H26N4O10S	-1.57247	6.57274	0.0148972	0.0787404	1.35474	2.55751	2.49391e+06	975131	3.03304e+06	2.00029e+06	1.48625e+06	4.34426e+06	1.13244e+06	2.96717e+06	755560	1.06453e+06	822843	1.32802e+06	1.56143e+06	318404
0.64_251.0323m/z	251.032	0.63785	pos	Valtrate	HMDB0034493	Lipids and lipid-like molecules	Prenol lipids	Monoterpenoids	*	C09801	38.3	6.66	M+K	C10H12O5	3.33367	6.51163	0.000323562	0.00711957	-1.80643	0.285897	473493	1.65616e+06	335702	599952	532503	150936	994634	227232	2.17084e+06	1.62735e+06	1.89746e+06	843544	1.65831e+06	1.73948e+06
0.74_649.2231m/z	649.223	0.740033	pos	Cellotetraose	63206	Unclassified	Unclassified	Unclassified	***		37.8	0	M+H-H2O	C24H42O21	6.83069	6.22794	0.000591629	0.0100241	0.809394	1.75248	2.62399e+06	1.4973e+06	2.74729e+06	1.82018e+06	2.83803e+06	2.96091e+06	2.28416e+06	3.09335e+06	1.34612e+06	1.30304e+06	2.03048e+06	1.25091e+06	1.52292e+06	1.53035e+06
0.74_422.0854n	423.093	0.740033	pos	Isomangiferin	HMDB0029477	Organoheterocyclic compounds	Benzopyrans	1-benzopyrans	*	C16979	45.7	37.8	M+H-H2O, M+H	C19H18O11	1.07598	6.22586	0.0131097	0.0725243	0.6158	1.53241	4.17349e+06	2.72349e+06	3.97601e+06	4.29868e+06	4.65277e+06	3.5706e+06	4.87079e+06	3.67209e+06	3.55092e+06	2.8535e+06	1.1846e+06	2.68962e+06	4.10692e+06	1.95536e+06
6.38_739.4316m/z	739.432	6.38083	pos	PA(18:4(6Z,9Z,12Z,15Z)/20:4(5Z,8Z,11Z,14Z))	HMDB0115042	Lipids and lipid-like molecules	Glycerophospholipids	Glycerophosphates			40.7	8.45	M+Na	C41H65O8P	0.916997	6.07248	0.00487515	0.0381318	-18.078	3.61397e-06	4.56243	1.26244e+06	5.2071e-06	5.2071e-06	27.3746	5.2071e-06	5.2071e-06	5.2071e-06	582983	208734	1.96575e+06	824770	2.42117e+06	1.57127e+06
1.12_132.1029m/z	132.103	1.11507	pos	L-Isoleucine	HMDB0000172	Organic acids and derivatives	Carboxylic acids and derivatives	Amino acids, peptides, and analogues	***	C00407	52.1	75.8	M+H	C6H13NO2	7.82625	5.86003	0.0227188	0.103879	-0.735925	0.600433	1.94495e+06	3.23925e+06	1.61496e+06	3.45875e+06	1.64739e+06	1.33999e+06	2.31806e+06	1.29056e+06	3.16919e+06	3.81234e+06	1.64664e+06	4.01792e+06	3.4159e+06	3.37349e+06
6.38_478.2181n	479.225	6.38083	pos	4-Hydroxyandrostenedione glucuronide	HMDB0010315	Lipids and lipid-like molecules	Steroids and steroid derivatives	Cholestane steroids	**	C11455	38.4	10.1	M+H, M+Na	C25H34O9	-4.5934	5.32823	0.00258375	0.0257776	-10.8041	0.00055929	520.742	931076	5.2071e-06	18.2315	2212.29	415.344	5.2071e-06	478.587	495048	211638	1.44612e+06	651057	1.67555e+06	1.10704e+06
1.25_132.1029m/z	132.103	1.25147	pos	Aminocaproic acid	HMDB0001901	Lipids and lipid-like molecules	Fatty Acyls	Fatty acids and conjugates	***	C02378	37.5	2.58	M+H	C6H13NO2	7.85846	5.31313	0.043522	0.158625	-0.724366	0.605263	1.79579e+06	2.96696e+06	1.3446e+06	3.65479e+06	1.52321e+06	1.44262e+06	1.861e+06	948527	2.96232e+06	3.31678e+06	1.46123e+06	3.75111e+06	2.98658e+06	3.32374e+06
0.81_349.1377m/z	349.138	0.808133	pos	R-95913	HMDB0013930	Organoheterocyclic compounds	Thienopyridines	Unclassified			40	14.3	M+NH4	C18H18FNO2S	-1.12235	5.30932	0.0432012	0.157852	-5.09111	0.0293375	36761.1	1.25304e+06	4491.5	120702	76694	14313.3	3662.94	702.396	435784	1.58289e+06	329148	1.2281e+06	3.64631e+06	296002
0.79_566.1618m/z	566.162	0.78565	neg	4-[[5-(acetylamino)-1-(hydroxymethyl)-1H-indol-3-yl]methyl]-3-methoxy-N-[(2-methylphenyl)sulfonyl]-B	3060	Unclassified	Unclassified	Unclassified			36.4	0	M+FA-H	C27H27N3O6S	2.87089	5.0339	0.00471187	0.0372394	-1.32493	0.39917	561349	1.40629e+06	540258	339056	857908	438657	462925	729287	1.15753e+06	1.29596e+06	2.42678e+06	880845	1.18758e+06	1.48905e+06
0.63_470.1442n	469.137	0.6304	neg	Plumieride	67941	Unclassified	Unclassified	Unclassified			36.3	0	M-H, 2M-H, M+FA-H	C21H26O12	3.87473	4.79919	0.000152391	0.00461261	-3.02804	0.122594	91182.2	743772	53225.5	253679	32285.1	24998.3	174790	8116.04	446170	891938	400893	842910	901340	979384
0.91_288.9896m/z	288.99	0.905517	neg	(R)-Mevalonic acid-5-pyrophosphate	HMDB0001981	Organic oxygen compounds	Organic oxoanionic compounds	Organic pyrophosphates			38.5	0.599	M-H2O-H	C6H14O10P2	3.90931	4.70127	0.00150365	0.0178155	-2.84129	0.139536	110109	789110	34580	431691	22872.9	71222.1	86124.4	14163.6	553655	1.13201e+06	202109	928873	867123	1.05089e+06
0.67_687.1792m/z	687.179	0.6719	pos	Chymosin preparation, escherichia coli k-12	HMDB0032199	Organic acids and derivatives	Peptidomimetics	Depsipeptides	**	C05821	37.6	0	M+NH4	C30H27N3O15	1.69515	4.68405	0.0104476	0.0624011	1.32697	2.50875	1.23991e+06	494236	1.51055e+06	1.05972e+06	776054	2.02561e+06	570583	1.49696e+06	369330	568784	422818	667573	766923	169989
0.63_257.0677m/z	257.068	0.6304	neg	Ranunculin	67033	Unclassified	Unclassified	Unclassified			36.6	0	M-H2O-H	C11H16O8	3.84573	4.65228	7.41479e-06	0.000879309	-1.98066	0.253373	192594	760120	151081	365063	146344	83030.8	348065	61980.4	708136	821952	631505	680543	862710	855872
6.37_980.4788m/z	980.479	6.37098	neg	CDP-DG(16:1(9Z)/20:4(5Z,8Z,11Z,14Z))	HMDB0115953	Lipids and lipid-like molecules	Glycerophospholipids	CDP-glycerols			50.6	60.4	M-H2O-H	C48H79N3O15P2	-2.04118	4.64525	0.0125378	0.0704333	-12.9101	0.000129922	104.143	801580	624.856	5.2071e-06	5.2071e-06	5.2071e-06	5.2071e-06	5.2071e-06	271600	114890	1.32563e+06	425877	1.7548e+06	916687
6.79_902.4936n	885.49	6.79175	pos	PI(18:4(6Z,9Z,12Z,15Z)/22:6(4Z,7Z,10Z,13Z,16Z,19Z))	LMGP06010423	Lipids and lipid-like molecules	Glycerophospholipids	Glycerophosphoinositols			52.1	69	M+H-H2O, M+NH4, M+Na	C49H75O13P	-1.08375	4.40876	0.0119164	0.0684309	-13.1206	0.000112279	80.6739	718515	5.2071e-06	476.764	5.2071e-06	7.27879	5.2071e-06	5.2071e-06	208054	111366	1.38512e+06	394718	1.39606e+06	815778
1.11_173.0095m/z	173.01	1.10625	neg	Aconitic acid	3300	Organic acids and derivatives	Carboxylic acids and derivatives	Tricarboxylic acids and derivatives	**	C00417	57.6	92.3	M-H	C6H6O6	2.10911	4.3859	0.00281945	0.0274	-2.26155	0.208547	158478	759912	72696.6	467735	81494.3	111948	175104	41889.1	1.16974e+06	866099	272526	600500	1.07714e+06	573469
0.77_504.1729n	527.162	0.774083	pos	Maltotriose	HMDB0001262	Organic oxygen compounds	Organooxygen compounds	Carbohydrates and carbohydrate conjugates	***	C01835	37	0	M+NH4, M+K, M+Na	C18H32O16	7.63831	4.35989	0.00461639	0.0366756	0.732197	1.66117	1.59679e+06	961248	1.74544e+06	1.35719e+06	1.78116e+06	1.483e+06	1.33361e+06	1.88035e+06	1.6392e+06	982638	998189	693037	747396	707026
14.15_717.4494m/z	717.449	14.1479	pos	PG(O-16:0/14:1(9Z))	LMGP04020004	Lipids and lipid-like molecules	Glycerophospholipids	Glycerophosphoglycerols			36.8	0	M+K	C36H71O9P	3.98841	4.28245	2.94786e-07	0.00027419	-1.55752	0.339736	247979	729919	231533	224599	222452	221723	280256	307314	581455	677441	718029	787181	834577	780829
14.61_776.5493n	794.583	14.6142	pos	CHAULMOSULFONE	44616	Unclassified	Unclassified	Unclassified			37.1	0	M+NH4, M+Na, M+K	C48H76N2O4S	-4.18039	4.22789	0.0226157	0.103611	-1.4451	0.367268	401141	1.09223e+06	645429	359915	66227.2	536799	385712	412762	5.2071e-06	1.82432e+06	1.12853e+06	1.17637e+06	1.11578e+06	1.30838e+06
1.05_349.1377m/z	349.138	1.04685	pos	Tetrahydropentoxyline	HMDB0029992	Alkaloids and derivatives	Harmala alkaloids	Unclassified	*		39.4	10.7	M+H-H2O	C17H22N2O7	-4.73219	4.1672	0.0417611	0.155116	-6.00761	0.0155428	11804	759448	5.2071e-06	45890.4	23900.9	1032.44	5.2071e-06	5.2071e-06	214433	965550	202446	808531	2.19912e+06	166600
0.70_665.2197m/z	665.22	0.70025	neg	4-Oxo-norfloxacin	1600	Unclassified	Unclassified	Unclassified			38.2	0	2M-H	C16H16FN3O4	2.95586	4.12205	0.00274117	0.0269009	1.21013	2.31359	958154	414142	911927	673754	1.3431e+06	858581	771623	1.18994e+06	845995	433261	302855	266428	335775	300536
15.56_708.5166m/z	708.517	15.5599	pos	PS(O-18:0/13:0)	LMGP03020019	Lipids and lipid-like molecules	Glycerophospholipids	Glycerophosphoserines			54.1	77	M+H	C37H74NO9P	-1.06338	4.06788	0.00801405	0.0527747	-0.264111	0.832712	2.9959e+06	3.59776e+06	3.31652e+06	3.07543e+06	3.3563e+06	2.71738e+06	2.8023e+06	2.70744e+06	3.31242e+06	3.42178e+06	3.96088e+06	4.08614e+06	3.37294e+06	3.43237e+06
0.89_384.0443n	423.011	0.893317	pos	Ticarcillin	HMDB0015545	Organic acids and derivatives	Carboxylic acids and derivatives	Amino acids, peptides, and analogues		C07139	37	0	M+Na, M+K	C15H16N2O6S2	-1.67817	3.82103	0.00113298	0.014934	-3.49459	0.0887207	42729.2	481615	1667.64	231264	5645.17	3830.6	12204.7	1762.41	671062	607432	115092	428374	688057	379670
0.64_508.1007n	547.064	0.63785	pos	1,2,4,8-Tetraacetoxy-7-hydroxy-3-(4-hydroxyphenyl)dibenzofuran	HMDB0034700	Organoheterocyclic compounds	Benzofurans	Phenylbenzofurans	*		36.4	0	M+Na, M+K	C26H20O11	0.332115	3.80877	0.0015246	0.0179538	-2.40563	0.188726	99447.1	526939	57494.9	137791	76374.4	13319.4	294561	17142.1	770204	518717	659604	133616	482622	596872
0.74_162.0539n	145.051	0.740033	pos	(-)-1-Methylpropyl 1-propenyl disulfide	HMDB0034426	Organosulfur compounds	Organic disulfides	Unclassified	*		37.3	0	M+H-H2O, M+H	C7H14S2	1.21713	3.755	0.000382785	0.0078885	0.722243	1.64974	1.03252e+06	625864	1.05838e+06	726207	1.14405e+06	1.06932e+06	988443	1.20869e+06	639673	566530	786042	524993	630665	607280
11.11_283.2439m/z	283.244	11.114	pos	18-fluoro-9Z-octadecenoic acid	LMFA01090035	Lipids and lipid-like molecules	Fatty Acyls	Fatty Acids and Conjugates			43.6	24.1	M+H-H2O	C18H33FO2	2.48177	3.65656	0.000587586	0.00998466	-11.247	0.000411455	159.883	388578	959.295	5.2071e-06	5.2071e-06	5.2071e-06	5.2071e-06	5.2071e-06	689179	561055	279339	345283	218021	238593
0.83_321.9639m/z	321.964	0.825167	pos	Risedronate	HMDB0015022	Organic acids and derivatives	Organic phosphonic acids and derivatives	Bisphosphonates		C08233	40.1	2.89	M+K	C7H11NO7P2	-1.0867	3.53666	6.79446e-05	0.00286749	3.05889	8.33332	403733	48448	384465	267459	463536	449404	568008	289524	189340	24862.6	14972.4	43507	11360.1	6646.41
0.80_637.1886m/z	637.189	0.802767	neg	Ro 19-4603	69655	Unclassified	Unclassified	Unclassified			38.1	0	2M-H	C15H17N3O3S	-3.55275	3.46062	0.0012437	0.0158827	2.24678	4.74623	470802	99194.9	509723	338669	725654	380095	455159	415510	406024	55847.2	44160	47868.7	28972.5	12296.9
0.82_275.0241m/z	275.024	0.819833	neg	[(1-oxo-3-phenylpropan-2-yl)oxy]sulfonic acid	HMDB0135295	Benzenoids	Benzene and substituted derivatives	Unclassified			39.2	4.29	M+FA-H	C9H10O5S	4.14997	3.44267	0.00286402	0.0277174	1.75891	3.38443	558982	165163	512941	533815	656776	581176	721706	347479	573064	125731	41358.3	183755	48179.4	18889.8
0.65_849.2328m/z	849.233	0.654883	pos	Pradimicin C	66546	Unclassified	Unclassified	Unclassified			37.6	0	M+Na	C39H42N2O18	0.37006	3.40272	0.00609372	0.0444058	1.86157	3.63403	520956	143355	707681	444125	338899	806327	183168	645535	37406.5	228883	69826.3	204431	307318	12264.9
1.06_648.2160n	671.205	1.06398	pos	Caylin-2	64649	Unclassified	Unclassified	Unclassified			37.4	0	M+Na, M+K	C32H30F6N4O4	-1.7741	3.4004	0.000474229	0.00890463	0.609145	1.52536	969046	635292	1.00645e+06	966249	968507	969800	932174	971101	452637	722282	726654	800341	690978	418860
0.64_214.0671n	253.03	0.63785	pos	Ethyl 3-[(2-furanylmethyl)thio]propanoate	HMDB0040055	Organoheterocyclic compounds	Heteroaromatic compounds	Unclassified			36.9	0	M+H, M+K	C10H14O3S	3.43787	3.38813	2.7622e-05	0.00182415	-1.6714	0.313949	138687	441752	115982	190224	124367	97083.8	245330	59139.4	521584	456634	465070	293366	454363	459493
16.17_775.5391m/z	775.539	16.1712	neg	MGDG(18:2(9Z,12Z)/18:3(9Z,12Z,15Z))	LMGL05010024	Lipids and lipid-like molecules	Glycerolipids	Glycosyldiradylglycerols			38.1	0	M-H	C45H76O10	3.27951	3.34984	0.0346807	0.1372	-0.533975	0.690649	1.03208e+06	1.49436e+06	1.13271e+06	693591	875815	1.14684e+06	1.00613e+06	1.3374e+06	1.10667e+06	1.72029e+06	1.42796e+06	1.12103e+06	2.1773e+06	1.41292e+06
0.57_139.0189m/z	139.019	0.56975	pos	xI-Dihydro-2-methyl-3(2H)-thiophenone	HMDB0038556	Organoheterocyclic compounds	Thiolanes	Unclassified			38.2	0.073	M+Na	C5H8OS	0.877936	3.23594	3.17725e-05	0.00193195	-1.77105	0.292996	118145	403231	106433	106727	121915	145026	119223	109546	303988	518330	432768	334242	509545	320512
0.76_360.1524m/z	360.152	0.757067	pos	beta-Lactose	HMDB0041627	Organic oxygen compounds	Organooxygen compounds	Carbohydrates and carbohydrate conjugates	***	C01970	50.8	66.2	M+NH4	C12H22O11	6.94228	3.23137	0.0048285	0.037898	0.895504	1.86026	742979	399395	857516	374800	627801	948558	704688	944511	531892	428758	381931	352790	372139	328861
11.11_439.2063m/z	439.206	11.114	pos	CAY10412	64858	Unclassified	Unclassified	Unclassified			37.7	0	M+K	C25H36O2S	-1.09669	3.22283	7.01815e-06	0.000858652	-9.91008	0.00103937	285.721	274899	923.035	355.515	435.776	5.2071e-06	5.2071e-06	5.2071e-06	399550	337278	241511	265591	188796	216668
0.82_799.2428m/z	799.243	0.819833	neg	Labadoside	HMDB0036397	Lignans, neolignans and related compounds	Lignan glycosides	Unclassified	*		37.2	1.91	M+FA-H	C38H42O16	-3.56222	3.21101	0.0101928	0.0614123	2.12664	4.36699	476056	109013	458412	371015	967897	310879	390125	358010	399824	52415.3	85815.1	47827	41630.9	26562.9
0.63_341.0298m/z	341.03	0.6304	neg	4,13,14-trihydroxy-9-oxo-8,17-dioxatetracyclo[8.7.0.0²,⁷.0¹¹,¹⁶]heptadeca-1(10),2,4,6,11(16),12,14-heptaen-5-yl acetate	HMDB0128437	Phenylpropanoids and polyketides	Isoflavonoids	Coumestans	*		37.2	0.016	M-H	C17H10O8	-1.46795	3.18798	9.67137e-05	0.00359139	-1.613	0.326917	133805	409294	90655.9	227378	121458	58702.3	255914	48724.6	479370	397887	418060	294356	449162	416931
0.64_675.1705m/z	675.171	0.63785	pos	Linoside B	49486	Lipids and lipid-like molecules	Polyketides	Flavonoids			36.1	0	M+K	C30H36O15	3.042	3.18349	0.000227027	0.00569921	-4.48907	0.0445304	13161.1	295552	5.2071e-06	28188.2	5.2071e-06	5.2071e-06	50778.2	5.2071e-06	285725	399022	170528	131872	364390	421776
1.93_339.1503m/z	339.15	1.93283	pos	AG-879	96449	Unclassified	Unclassified	Unclassified			36.3	0	M+Na	C18H24N2OS	0.57167	3.17934	0.000836882	0.0123918	-4.00788	0.0621594	20204.3	325040	18799.9	18830.9	20076.2	13040.4	36274.3	14204.1	276661	547794	124041	482356	258327	261062
0.64_334.9942m/z	334.994	0.63785	pos	Medicagol	LMPK12090025	Phenylpropanoids and polyketides	Isoflavonoids	Coumestans	*		46.4	49	M+K	C16H8O6	-3.37636	3.15944	0.0103928	0.0622336	-1.63813	0.321272	158500	493350	92444.8	142305	221252	43460.6	363955	87581.9	809864	425386	704646	162111	388675	469419
0.76_204.0881m/z	204.088	0.757067	pos	2'-Deoxysepiapterin	HMDB0000389	Organoheterocyclic compounds	Pteridines and derivatives	Pterins and derivatives			41.9	15.5	M+H-H2O	C9H11N5O2	0.59632	3.14927	0.000636546	0.0103923	0.881914	1.84282	639212	346867	623508	412864	750384	631501	638367	778649	306733	326988	476087	273882	344585	352925
0.74_487.1692m/z	487.169	0.740033	pos	BUCLADESINE	44324	Unclassified	Unclassified	Unclassified			38.2	0	M+NH4	C18H24N5O8P	-1.9224	3.0901	0.000978291	0.0136013	0.779862	1.71697	678159	394975	712563	461790	762413	707661	570556	853971	407898	357321	475882	315780	422464	390505
1.07_111.0083m/z	111.008	1.07067	neg	2-Hydroxyglutaric acid lactone	HMDB0059743	Organoheterocyclic compounds	Lactones	Gamma butyrolactones			48.8	50.2	M-H2O-H	C5H6O4	-3.94902	3.02804	0.000928255	0.0130538	-1.9936	0.251112	91435.7	364123	51095.4	253780	49180.4	79563.4	82655.1	32339.3	426504	458774	154309	359160	469706	316288
9.22_754.4152n	799.419	9.21545	neg	Agavoside B	HMDB0034211	Lipids and lipid-like molecules	Steroids and steroid derivatives	Steroidal glycosides	*		48	44.3	M-H, M+FA-H	C39H62O14	1.59424	2.97023	0.00180294	0.0200917	-35.581	1.94554e-11	5.2071e-06	267643	5.2071e-06	5.2071e-06	5.2071e-06	5.2071e-06	5.2071e-06	5.2071e-06	499747	428020	136689	212630	154020	174752
0.74_342.1183n	365.108	0.740033	pos	D-Maltose	HMDB0000163	Organic oxygen compounds	Organooxygen compounds	Carbohydrates and carbohydrate conjugates	***	C00208	37.3	0	M+Na, M+K	C12H22O11	6.13956	2.96411	0.014251	0.0762611	0.919616	1.89161	671993	355249	806254	257076	563180	842611	668704	894135	493635	358571	451860	289957	355198	182274
16.29_821.5167m/z	821.517	16.2869	pos	PI(13:0/20:2(11Z,14Z))	LMGP06010052	Lipids and lipid-like molecules	Glycerophospholipids	Glycerophosphoinositols			39.2	1.16	M+H	C42H77O13P	-0.887893	2.90659	0.0247753	0.110418	-0.30298	0.810577	1.4204e+06	1.75234e+06	1.44432e+06	1.14148e+06	1.31986e+06	1.58351e+06	1.43619e+06	1.59706e+06	1.62786e+06	1.79575e+06	1.83589e+06	1.46366e+06	2.19495e+06	1.59592e+06
15.63_390.2797n	391.287	15.6335	pos	Pregnan-20-one, 17-(acetyloxy)-3-hydroxy-6-methyl-, (3a,5b,6a)-	1090	Unclassified	Unclassified	Unclassified	***		39.1	8.16	M+H, M+Na, M+K	C24H38O4	6.97107	2.87385	2.09146e-05	0.00156004	-0.175985	0.885163	1.71375e+06	1.93608e+06	1.62999e+06	1.66808e+06	1.77545e+06	1.74413e+06	1.73961e+06	1.72522e+06	1.97684e+06	1.97568e+06	1.97651e+06	1.87714e+06	1.93318e+06	1.87715e+06
0.67_428.1791m/z	428.179	0.6719	pos	JWH 200-d5	96642	Unclassified	Unclassified	Unclassified			36.8	0	M+K	C25H19D5N2O2	2.10288	2.85216	0.00261109	0.0259889	2.44552	5.44722	303327	55684.7	410114	262790	231218	346481	90239	479121	5223.96	73829.1	4049.99	152672	98333.1	5.2071e-06
0.57_185.0247m/z	185.025	0.56975	pos	1,2-Dihydroxy-3-keto-5-methylthiopentene	62805	Organic oxygen compounds	Organooxygen compounds	Carbonyl compounds	**	C15606	37.6	0	M+Na	C6H10O3S	2.25991	2.68574	5.80058e-05	0.00265685	-1.87245	0.273109	74802.9	273894	61101.6	70878.9	69344.5	97477	87275.7	62739.4	184343	348587	287877	235465	363906	223187
0.60_146.1066n	147.114	0.6038	pos	L-Lysine	HMDB0000182	Organic acids and derivatives	Carboxylic acids and derivatives	Amino acids, peptides, and analogues	***	C00047	51.7	73.9	M+H-H2O, M+H	C6H14N2O2	7.30457	2.61914	0.0416097	0.15494	-0.807871	0.571224	387576	678502	308078	755573	379640	309987	398998	173183	261269	664563	601075	803079	840626	900399
0.72_503.1658m/z	503.166	0.717317	neg	Deoxyinosine	3383	Nucleosides, nucleotides, and analogues	Purine nucleosides	Purine 2'-deoxyribonucleosides	**	C05512	38.5	0	2M-H	C10H12N4O4	2.80662	2.60611	0.00520474	0.0398779	1.03473	2.04873	441464	215481	436842	305161	546930	421441	349144	589264	433245	221929	174399	163515	157805	141994
3.47_323.1848m/z	323.185	3.46805	pos	alpha-Zearalanol	70306	Phenylpropanoids and polyketides	Macrolides and analogues	Unclassified	*	C14752	37.8	0	M+H	C18H26O5	-1.70077	2.6031	0.000733923	0.0114022	-14.0706	5.81194e-05	12.0135	206705	5.2071e-06	5.2071e-06	5.2071e-06	5.2071e-06	72.0812	5.2071e-06	75194.6	160758	372767	168903	287087	175517
0.63_131.0823m/z	131.082	0.6304	neg	D-Ornithine	HMDB0003374	Organic acids and derivatives	Carboxylic acids and derivatives	Amino acids, peptides, and analogues	**	C00515	42.6	21.5	M-H	C5H12N2O2	-2.23864	2.59593	0.000180382	0.00498	-2.36953	0.193509	46241	238960	46125	92239.5	27187.3	26009	72877.1	13008.1	152107	261643	142683	291391	255122	330815
0.67_400.1476m/z	400.148	0.6719	pos	Imidaprilat	HMDB0041908	Organic acids and derivatives	Carboxylic acids and derivatives	Amino acids, peptides, and analogues			44	29.7	M+Na	C18H23N3O6	-0.72299	2.59045	0.00088772	0.0127382	3.58522	12.0022	216383	18028.6	227237	338622	157409	257861	43916.5	273251	6135.02	11976.5	3704.93	35493	35575.2	15287
6.38_470.2292n	471.237	6.38083	pos	17-trifluoromethylphenyl trinor PGF2α methyl ester	64694	Unclassified	Unclassified	Unclassified			37.7	0	M+H, M+Na	C25H33F3O5	2.60002	2.56212	0.0034669	0.0309201	-11.7741	0.000285531	62.6112	219280	5.2071e-06	5.2071e-06	5.2071e-06	5.2071e-06	375.667	5.2071e-06	112795	47039.2	359387	147121	400856	248480
0.72_209.0312m/z	209.031	0.717317	neg	Galactaric acid	LMFA01170107	Organic oxygen compounds	Organooxygen compounds	Carbohydrates and carbohydrate conjugates	**	C00879	49.8	57.2	M-H	C6H10O8	4.51893	2.55439	0.0407637	0.153035	-2.9849	0.126315	40129.8	317695	37793.7	53480.9	38071.2	26056.2	48389.8	36987	319340	325660	102980	299450	846051	12691.5
0.69_162.1136m/z	162.114	0.688933	pos	L-Carnitine	HMDB0000062	Organic nitrogen compounds	Organonitrogen compounds	Quaternary ammonium salts	***	C00318	51.5	68.2	M+H	C7H15NO3	6.83043	2.53779	2.43168e-06	0.000617709	1.59735	3.02587	252219	83354.1	270531	210941	267006	280915	243341	240581	22346.1	103044	92789.9	104191	62418.2	115336
0.69_255.0991m/z	255.099	0.688933	pos	Marindinin	HMDB0029504	Phenylpropanoids and polyketides	Kavalactones	Unclassified	*		39.7	5.9	M+Na	C14H16O3	-0.0752646	2.51202	4.04259e-05	0.00213577	-5.97127	0.0159393	2752.7	172699	3284.36	5.2071e-06	7544.39	5.2071e-06	5.2071e-06	5687.44	274368	207152	162994	109604	127222	154852
0.57_208.0408m/z	208.041	0.56975	pos	ethyl-2,4-dimethyl-Thiazole-5-Carboxylate	96503	Unclassified	Unclassified	Unclassified			37.1	0	M+Na	C8H11NO2S	2.73533	2.50776	3.20316e-05	0.00193195	-1.82869	0.281521	66922.2	237717	59297	61146.7	69477	79758.1	72347.3	59507	192397	291337	258543	179894	314432	189698
11.69_722.4264n	767.429	11.6916	neg	Ophiopogonin C'	HMDB0029312	Lipids and lipid-like molecules	Steroids and steroid derivatives	Steroidal glycosides	*		41.6	14.2	M-H, M+FA-H	C39H62O12	3.16074	2.49784	0.00122228	0.0156805	-35.0667	2.77893e-11	5.2071e-06	187378	5.2071e-06	5.2071e-06	5.2071e-06	5.2071e-06	5.2071e-06	5.2071e-06	257693	346198	130230	207829	72971.1	109346
0.55_164.0680m/z	164.068	0.552733	pos	L-Hypoglycin A	HMDB0029427	Organic acids and derivatives	Carboxylic acids and derivatives	Amino acids, peptides, and analogues	*	C08287	40.5	9.53	M+Na	C7H11NO2	-1.12719	2.49164	0.0151439	0.0795379	0.62663	1.54395	657685	425975	615805	940103	576783	691260	633113	489047	340563	474680	339633	588762	293208	519001
6.80_902.4935n	947.494	6.80305	neg	PI(20:5(5Z,8Z,11Z,14Z,17Z)/20:5(5Z,8Z,11Z,14Z,17Z))	LMGP06010640	Lipids and lipid-like molecules	Glycerophospholipids	Glycerophosphoinositols			46.7	41.1	M-H, M+FA-H	C49H75O13P	-1.10321	2.48307	0.013748	0.0746697	-35.3743	2.24529e-11	5.2071e-06	231912	5.2071e-06	5.2071e-06	5.2071e-06	5.2071e-06	5.2071e-06	5.2071e-06	60072.3	31060.3	440406	136407	474012	249517
4.22_202.0456m/z	202.046	4.22002	pos	L-Oxalylalbizziine	HMDB0039164	Organic acids and derivatives	Carboxylic acids and derivatives	Amino acids, peptides, and analogues			49.7	52.9	M+H-H2O	C6H9N3O6	-1.15173	2.4144	0.000473097	0.00890463	-0.113461	0.924368	2.08966e+06	2.26063e+06	1.99232e+06	2.07624e+06	2.22449e+06	2.08764e+06	2.09559e+06	2.06167e+06	2.24054e+06	2.29998e+06	2.29572e+06	2.22896e+06	2.26922e+06	2.2294e+06
0.94_242.9841m/z	242.984	0.94445	pos	aluminum acetate	4000	Unclassified	Unclassified	Unclassified			39	0	M+K	C6H9AlO6	-2.43787	2.38946	7.6313e-05	0.00311223	-1.99366	0.251102	52972.7	210961	24095.7	163046	22769.4	39426.6	53060.1	15438.3	211065	220073	169752	226287	235972	202620
12.78_354.2793n	337.276	12.7754	pos	MG(18:2(9Z,12Z)/0:0/0:0)	HMDB0011568	Lipids and lipid-like molecules	Fatty Acyls	Lineolic acids and derivatives	***		52.8	76.5	M+H-H2O, M+H	C21H38O4	6.43135	2.37364	0.0182375	0.0901252	0.840238	1.79035	470628	262870	542580	488776	288820	362467	543885	597239	70164.4	219319	273743	394931	186010	433052
4.92_366.1187n	349.115	4.9205	pos	Ridogrel	HMDB0015338	Benzenoids	Benzene and substituted derivatives	Trifluoromethylbenzenes			47.8	46.6	M+H, M+NH4, M+H-H2O	C18H17F3N2O3	-1.147	2.36144	0.0489563	0.171288	1.43439	2.70267	399394	147778	587042	725955	102552	251883	481305	247628	50845.4	156026	39472.6	212191	36954.6	391176
0.77_348.0726m/z	348.073	0.774083	pos	Adenosine monophosphate	HMDB0000045	Nucleosides, nucleotides, and analogues	Purine nucleotides	Purine ribonucleotides	***	C00020	44.4	35.1	M+H	C10H14N5O7P	6.50599	2.3496	0.0264836	0.115723	1.54173	2.91143	326641	112193	385162	22749.8	303172	519412	341913	387439	327488	72720.6	20478.8	124068	117011	11391.3
5.18_205.0722m/z	205.072	5.17723	pos	ODQ	62975	Unclassified	Unclassified	Unclassified			39.2	0	M+NH4	C9H5N3O2	0.954457	2.33954	0.0375986	0.144945	1.04493	2.06326	455872	220947	647372	707385	217146	336876	511383	315069	126283	229436	111399	278802	115766	463999
1.07_447.9624m/z	447.962	1.07067	neg	C.I. Pigment Blue 63	92560	Organoheterocyclic compounds	Indoles and derivatives	Indolines			37.4	0	M-H	C16H10AlN2O8S2+3	0.586464	2.2642	0.000832999	0.012391	-2.36259	0.194442	37150	191059	6356.54	162530	4609.24	12227.6	36483.6	692.947	126985	232993	134343	243019	193151	215865
0.64_759.1322m/z	759.132	0.63785	pos	Xanthochymuside	87095	Phenylpropanoids and polyketides	Linear 1,3-diarylpropanoids	Chalcones and dihydrochalcones	*		36.8	0	M+K	C36H32O16	0.0157469	2.26143	0.000163522	0.00481168	-4.33821	0.0494389	7287.7	147408	5.2071e-06	17860.7	5355.22	5.2071e-06	20510.3	5.2071e-06	182877	193707	122716	41340.1	158660	185150
16.29_843.5299m/z	843.53	16.2868	neg	MGDG(20:5(5Z,8Z,11Z,14Z,17Z)/18:3(9Z,12Z,15Z))	LMGL05010013	Lipids and lipid-like molecules	Glycerolipids	Glycosyldiradylglycerols			36.7	0	M+FA-H	C47H74O10	4.33094	2.23857	0.00972593	0.0596541	-0.851393	0.554249	210786	380309	247426	142116	187023	237592	193715	256842	447090	548067	432718	214583	369891	269503
0.82_337.0805m/z	337.08	0.819833	neg	Bay-K-8644	69687	Unclassified	Unclassified	Unclassified			38.2	0	M-H2O-H	C16H15F3N2O4	-0.232399	2.23583	6.13817e-05	0.00270951	3.85905	14.5108	146271	10080.2	142306	91484.1	216097	177315	86818.5	163606	8281.6	7984.38	14307.1	5069.23	7366.76	17472
0.77_207.0520m/z	207.052	0.76855	neg	2,3,4,5,6,7-Hexahydroxyheptanoic acid	HMDB0240292	Organic oxygen compounds	Organooxygen compounds	Carbohydrates and carbohydrate conjugates			49.7	60	M-H2O-H	C7H14O8	4.13095	2.18592	0.00174754	0.0197201	0.863887	1.81994	328136	180301	278811	277254	484529	262298	308713	357212	177731	158209	186907	161574	193057	204329
0.80_475.1341m/z	475.134	0.802767	neg	Xanthopterin-B2	65749	Unclassified	Unclassified	Unclassified			38.7	0	2M-H	C9H10N4O4	2.07654	2.16766	0.00110498	0.0146947	2.54799	5.84818	172619	29516.7	257583	42724.6	168271	176764	190519	199852	90219.5	25974.1	16538.6	26249.2	17454.5	664.379
0.74_261.0387m/z	261.039	0.740033	pos	Glucose 6-phosphate	HMDB0001401	Organic oxygen compounds	Organooxygen compounds	Carbohydrates and carbohydrate conjugates	***	C00092	51.1	65.4	M+H	C6H13O9P	6.37203	2.12801	0.0153869	0.0805595	0.585654	1.50072	509504	339507	551086	540678	501312	501236	513515	449197	458957	384336	121477	375490	471178	225603
16.29_826.5371m/z	826.537	16.2868	neg	PC(20:5(5Z,8Z,11Z,14Z,17Z)/20:4(5Z,8Z,11Z,14Z))	59955	Lipids and lipid-like molecules	Glycerophospholipids	Glycerophosphocholines	**	C00157	37.5	0	M-H	C48H78NO8P	-2.56487	2.06679	0.0248625	0.110677	-0.547505	0.684202	363233	530885	379510	240453	302298	412637	354283	490214	380484	631600	523330	404270	717181	528443
0.82_219.0158m/z	219.016	0.819833	neg	Nitrofurantoin	HMDB0014836	Organoheterocyclic compounds	Azolidines	Imidazolidines			37.7	0	M-H2O-H	C8H6N4O5	-0.689663	2.03513	4.04329e-07	0.00027419	1.00271	2.00376	211860	105731	207865	183839	233801	216526	202994	226136	79626.5	108097	111411	119489	110143	105620
0.74_223.0616m/z	223.062	0.740033	pos	Diamidafos	72786	Unclassified	Unclassified	Unclassified			38.7	0	M+Na	C8H13N2O2P	4.36922	2.02792	0.000372104	0.00773697	0.774735	1.71088	284299	166172	296497	199562	319743	297268	260443	332282	171516	142863	208554	134163	177955	161978
0.91_406.9957m/z	406.996	0.905517	neg	Bismuth Subsalicylate	HMDB0015408	Benzenoids	Unclassified	Unclassified		C07870	41.5	17.2	M+FA-H	C7H5BiO4	-4.53968	2.02716	0.000896164	0.0127536	-4.69063	0.0387239	4945.41	127710	5.2071e-06	29672.5	5.2071e-06	5.2071e-06	5.2071e-06	5.2071e-06	155486	168517	7176.96	118352	182521	134203
0.69_120.0666m/z	120.067	0.688933	pos	L-Threonine	HMDB0000167	Organic acids and derivatives	Carboxylic acids and derivatives	Amino acids, peptides, and analogues	***	C00188	44	33.7	M+H	C4H9NO3	8.81865	1.961	1.91749e-06	0.000617709	-1.46427	0.362419	57571.8	158855	51316	63625.2	63380.6	73263	52152.4	41693.7	146065	138907	174277	131444	178201	184233
15.70_699.5318n	700.541	15.7046	pos	Lucyobroside	88094	Lipids and lipid-like molecules	Sphingolipids	Glycosphingolipids	*		36.8	0	M+H-H2O, M+H	C39H73NO9	4.63932	1.94483	0.0110909	0.0650073	-1.04193	0.485679	125911	259248	83874.9	261743	95386.1	108261	97267.8	108936	212490	236164	198390	189986	385866	332595
0.86_231.0076n	214.004	0.859217	pos	N-Phosphohypotaurocyamine	66013	Unclassified	Unclassified	Unclassified			38.1	0	M+H-H2O, M+H	C3H10N3O5PS	-1.19841	1.9415	6.932e-06	0.000858652	1.43612	2.70591	159571	58971.1	166191	114812	178648	169648	169318	158809	85254.7	48004.8	74122.4	61673.7	41859.4	42911.7
5.18_961.3099m/z	961.31	5.17723	pos	Precorrin 5	63957	Unclassified	Unclassified	Unclassified			37.4	0	M+K	C45H54N4O17	-1.75596	1.93475	0.0398975	0.151002	2.01935	4.05402	215870	53248.4	335858	436747	27279.6	120632	258230	116475	5925.1	38431.1	7410.99	86664.4	5681.76	175377
2.63_476.1797m/z	476.18	2.63183	pos	12-Hydroxynevirapine glucuronide	HMDB0060705	Organic oxygen compounds	Organooxygen compounds	Carbohydrates and carbohydrate conjugates			37.9	0	M+NH4	C21H22N4O8	4.71407	1.91055	0.0121472	0.0691414	-2.25878	0.208949	35707.4	170890	9382.49	6707.04	160104	22540.3	5715.84	9794.91	68919	131666	278623	120746	284926	140462
0.64_252.0761m/z	252.076	0.63785	pos	Endalin	HMDB0041887	Nucleosides, nucleotides, and analogues	Pyrimidine nucleosides	Pyrimidine 2',3'-dideoxyribonucleosides			38.7	1.64	M+Na	C9H12FN3O3	2.64129	1.90955	0.00207489	0.0220847	3.71759	13.1555	123599	9395.24	159992	147365	19003.2	105222	93199.3	216812	13152.5	6318.94	20931.2	401.341	10986.4	4581.11
0.60_220.1062n	243.095	0.6038	pos	N-Acetyl-beta-D-glucosaminylamine	65570	Organic oxygen compounds	Organooxygen compounds	Carbohydrates and carbohydrate conjugates		C01239	38.9	0	M+Na, M+K	C8H16N2O5	1.34116	1.86801	0.00069816	0.0110611	-1.78766	0.289641	42704.5	147440	34231.2	91367.4	24434	17973.5	79020.8	9200.36	106753	149673	96004.9	206359	168331	157516
5.23_333.1692m/z	333.169	5.2283	pos	(R)-Marmin	HMDB0030787	Phenylpropanoids and polyketides	Coumarins and derivatives	Unclassified	*		39.3	6.12	M+H	C19H24O5	-1.26861	1.86602	2.20873e-06	0.000617709	-2.63158	0.161367	17924.1	111076	21991	10593.2	3249.43	23987.2	13006.7	34717	78273.2	121386	94467.8	129465	112541	130325
2.05_448.1844m/z	448.184	2.05212	pos	Biotripyrrin-a	HMDB0003323	Organoheterocyclic compounds	Pyrroles	Substituted pyrroles			36.3	0	M+H-H2O	C25H27N3O6	-4.88424	1.8606	0.00354118	0.0312285	34.3761	2.22969e+10	116102	5.2071e-06	69008.3	164571	19729.8	216452	159297	67555.6	5.2071e-06	5.2071e-06	5.2071e-06	5.2071e-06	5.2071e-06	5.2071e-06
0.55_192.0632m/z	192.063	0.552733	pos	Norepinephrine	HMDB0000216	Benzenoids	Phenols	Benzenediols	***	C00547	39.6	0	M+Na	C8H11NO3	0.370816	1.83247	0.0137734	0.0747376	0.642056	1.56055	346524	222053	305379	496371	311590	352603	360226	252978	178460	227480	176311	307516	163749	278799
5.50_843.6822m/z	843.682	5.50357	pos	TG(16:0/16:0/16:1(9Z))	HMDB0005359	Lipids and lipid-like molecules	Glycerolipids	Triradylcglycerols	**	C00422	36.2	0	M+K	C51H96O6	-2.02474	1.81636	0.0175158	0.0877904	34.4612	2.36514e+10	123155	5.2071e-06	137394	3748.34	841.985	279315	162050	155583	5.2071e-06	5.2071e-06	5.2071e-06	5.2071e-06	5.2071e-06	5.2071e-06
0.86_255.0305m/z	255.031	0.859217	pos	(4-ethyl-2-methoxyphenyl)oxidanesulfonic acid	HMDB0127988	Organic acids and derivatives	Organic sulfuric acids and derivatives	Arylsulfates			37.8	0	M+Na	C9H12O5S	3.19261	1.80745	1.17623e-05	0.00110906	1.4416	2.71622	141760	52190.2	149245	121685	135247	152127	172862	119394	83001.8	39147.6	49953.9	49293.5	30533.6	61210.6
1.16_116.0105n	115.003	1.1597	neg	Maleic acid	HMDB0000176	Organic acids and derivatives	Carboxylic acids and derivatives	Dicarboxylic acids and derivatives	***	C01384	53.8	73.5	M-H, 2M-H	C4H4O4	-3.67878	1.80583	0.00185358	0.0204056	3.54856	11.701	113081	9664.17	130152	226318	65865.7	89410.9	68644.3	98093.3	16157.9	8281.95	4054.91	8869.35	3873.34	16747.6
1.12_205.0657m/z	205.066	1.11507	pos	Flavone	LMPK12110097	Phenylpropanoids and polyketides	Flavonoids	Flavones	*	C15608	37.3	0.264	M+H-H2O	C15H10O2	4.03978	1.80538	0.0408082	0.153054	-1.39632	0.379898	81719	215108	40319	292625	56691.6	27605.6	40631.6	32441.6	249072	147689	136054	165129	208772	383930
9.79_432.2412m/z	432.241	9.79463	pos	Undecylprodigiosin	69260	Unclassified	Unclassified	Unclassified			38.8	0	M+K	C25H35N3O	0.140904	1.79203	0.0181763	0.0898992	0.412179	1.33069	493040	370513	500391	487281	402160	480753	462076	625577	339338	443462	292682	328093	331003	488500
0.60_303.0649m/z	303.065	0.59585	neg	Ovalitenin C	LMPK12120105	Lipids and lipid-like molecules	Polyketides	Flavonoids			43.7	37.6	M-H2O-H	C19H14O5	-4.35267	1.76469	7.58317e-05	0.00310349	-2.70398	0.153469	15563.5	101411	12718.9	26714.9	9885.83	14172.1	24476	5413.37	68962.3	139735	65931.3	92565.4	134927	106348
1.11_546.2364m/z	546.236	1.10625	neg	CAY10500	44995	Unclassified	Unclassified	Unclassified			37.5	0	M-H	C32H32F3N3O2	-1.72164	1.7524	0.0321826	0.131134	1.26057	2.39591	204322	85279.7	224580	70830.4	362379	217010	163416	187718	20408.7	67071.7	214761	97646	67179.6	44611
1.06_146.0226n	129.019	1.06398	pos	3-Oxoglutaric acid	HMDB0013701	Organic acids and derivatives	Keto acids and derivatives	Short-chain keto acids and derivatives	***		37.6	0	M+H-H2O, M+H	C5H6O5	7.49675	1.73649	0.00183082	0.0203216	-2.31698	0.200687	23092	115065	15261.5	53273.6	17506.9	16269.9	19986.2	16254.2	155876	171685	37406.4	98572.2	145868	80982.2
0.93_157.0219m/z	157.022	0.927417	pos	(S)-Ureidoglycolic acid	5935	Organic acids and derivatives	Carboxylic acids and derivatives	Amino acids, peptides, and analogues	**	C00603	38.9	0	M+Na	C3H6N2O4	-0.393504	1.72525	0.000167711	0.00483699	-2.26987	0.207348	21959.1	105905	10202.8	69999.1	9887.09	14807.7	21322.8	5535.42	115033	123126	64987.6	112516	134306	85459.6
0.62_161.1297m/z	161.13	0.620833	pos	7-Methyl-3-methylene-1,6-octadiene	LMFA11000506	Lipids and lipid-like molecules	Prenol lipids	Monoterpenoids	**	C06074	37.7	0	M+Na	C10H18	-2.72896	1.71566	6.09063e-06	0.00083284	-3.76769	0.0734197	6350.13	86490.9	6039.93	12765.9	7242.94	2515.17	6795.96	2740.91	47236.8	77127	86974.7	108051	105965	93590.7
1.11_130.0263n	129.019	1.10625	neg	Itaconic acid	HMDB0002092	Lipids and lipid-like molecules	Fatty Acyls	Fatty acids and conjugates	***	C00490	45.7	33.6	M-H, M+FA-H	C5H6O4	-2.48953	1.70015	0.00383034	0.0326633	-1.63063	0.322947	43696.9	135307	28194.5	99144.2	30557.2	37135.7	45521.8	21627.9	214656	151223	56062.5	112351	155713	121836
5.26_548.2382m/z	548.238	5.2624	pos	PS(17:1(9Z)/0:0)	LMGP03050033	Lipids and lipid-like molecules	Glycerophospholipids	Glycerophosphoserines			39.5	0	M+K	C23H44NO9P	-0.676794	1.68743	0.00342405	0.0308252	5.64954	50.1973	97973.4	1951.77	98066.8	103314	4077.38	68994.4	191711	121676	5.2071e-06	2991.42	5.2071e-06	3303.17	2094.75	3321.26
1.08_438.9816m/z	438.982	1.08102	pos	Octulose-1,8-bisphosphate	157	Unclassified	Unclassified	Unclassified			38.5	0	M+K	C8H18O14P2	3.09269	1.64229	0.00430547	0.0351669	-3.76791	0.0734085	6823.57	92953.4	5.2071e-06	39150.2	5.2071e-06	5.2071e-06	1791.23	5.2071e-06	164332	145508	14672.1	77335.8	94853	61020.4
0.81_456.1744m/z	456.174	0.808133	pos	JWH 309	85205	Unclassified	Unclassified	Unclassified			36.4	0	M+K	C30H27NO	4.73035	1.6366	1.23456e-05	0.00112104	3.49499	11.2745	79906.8	7087.38	67064.4	111744	72993.8	101084	69011.4	57542.4	3314.27	2219.31	14053.7	2939.67	2987.66	17009.7
11.09_767.4292m/z	767.429	11.0929	neg	Benzhydrylpiperazine	1759	Unclassified	Unclassified	Unclassified			36.2	0	2M-H	C26H28N2O	-4.95754	1.63535	0.0126084	0.0706933	-34.1355	5.29897e-11	5.2071e-06	98266.3	5.2071e-06	5.2071e-06	5.2071e-06	5.2071e-06	5.2071e-06	5.2071e-06	36428.1	56869	245386	55035.5	132840	63039.4
0.73_513.1264m/z	513.126	0.734383	neg	Lactococcin	89967	Unclassified	Unclassified	Unclassified			36.7	0	M+FA-H	C22H20N4O8	0.0873385	1.63147	0.0209207	0.098846	1.73423	3.32702	142537	42842.3	239751	8069.46	100171	208422	145305	153505	93216.8	37882.3	11227.5	66656.5	48070.9	5.2071e-06
0.84_137.0243m/z	137.024	0.842183	pos	Gentisic acid	HMDB0000152	Benzenoids	Benzene and substituted derivatives	Benzoic acids and derivatives	***	C00628	37.4	2.51	M+H-H2O	C7H6O4	6.55413	1.62916	6.50092e-06	0.0008383	2.34351	5.07537	88809.8	17498.2	89944.9	66590.9	100660	97650.7	98309.1	79703.2	46487.4	14134.2	12505.5	21031.6	8228	2602.42
1.30_280.1542n	298.188	1.30282	pos	Feruloylcholine	88722	Phenylpropanoids and polyketides	Cinnamic acids and derivatives	Hydroxycinnamic acids and derivatives	*		38.6	0	M+NH4, M+Na	C15H22NO4+	-2.50346	1.62793	0.0211645	0.0995527	1.91938	3.7826	135400	35795.4	178871	156791	82961.2	200525	44223	149028	4663.5	7645.18	6525.82	9842.4	14859.6	171236
11.11_317.2496m/z	317.25	11.114	pos	Octadecanoic acid, 2-mercapto-; alpha-Mercaptostearic acid	74887	Unclassified	Unclassified	Unclassified			37.7	0	M+H	C18H36O2S	-3.98135	1.62028	0.000604668	0.0101363	-15.0206	3.00859e-05	2.2987	76404.7	0.37484	0.526767	6.51436	0.000813216	4.1291	2.24634	136678	108749	52573.5	69398	41684.6	49344.6
0.79_434.1212m/z	434.121	0.791117	pos	Ethyl 2-hydroxy-3-(3-indolyl)propanoate glucoside	90261	Lipids and lipid-like molecules	Fatty Acyls	Fatty acyl glycosides			37	0	M+K	C19H25NO8	-0.0579285	1.6177	0.00821068	0.0534224	1.26457	2.40256	157891	65717.8	152771	114125	249881	103705	150988	175876	150122	58168.7	74357.4	28625.9	34585.6	48447.7
0.57_171.0068m/z	171.007	0.56975	pos	Pteridine	5807	Unclassified	Unclassified	Unclassified			38.6	0	M+K	C6H4N4	0.191949	1.6016	1.19891e-05	0.00110906	-2.04659	0.242056	21916.2	90541.9	17647.9	20831.8	19474.5	26696.8	29308.3	17537.7	65492.9	111994	103563	77515.4	110527	74159.5
5.33_674.3616m/z	674.362	5.33093	pos	PHHdiA-PC	LMGP20010010	Lipids and lipid-like molecules	Glycerophospholipids	Oxidized glycerophospholipids			36.1	0	M+Na	C31H58NO11P	-3.70045	1.59225	2.9015e-05	0.00185298	8.79014	442.686	69279.3	156.497	82099.1	25199.2	59656.4	82485.7	82279.5	83955.9	5.2071e-06	5.2071e-06	10.4933	5.2071e-06	928.492	5.2071e-06
0.81_468.1743m/z	468.174	0.808133	pos	PC(6:2(2E,4E)/6:2(2E,4E))	LMGP01011235	Lipids and lipid-like molecules	Glycerophospholipids	Glycerophosphocholines			37	0	M+Na	C20H32NO8P	-3.25004	1.58525	2.6072e-06	0.000617709	3.64175	12.4818	72037.5	5771.41	78357.3	54566.8	72380.1	101681	62080.3	63159.3	9772.34	7353.87	6511.05	2870.55	5.2071e-06	8120.65
1.07_139.0035m/z	139.004	1.07067	neg	Zymonic acid	HMDB0031210	Organoheterocyclic compounds	Dihydrofurans	Furanones			49.7	52.1	M-H2O-H	C6H6O5	-1.01575	1.5817	0.000794717	0.0120587	0.612929	1.52936	208501	136332	216816	179813	231333	228116	180638	214292	83372.4	129786	162287	162501	147753	132294
1.08_423.0111m/z	423.011	1.08102	pos	5-(acetyloxy)-4,14-dihydroxy-9-oxo-8,17-dioxatetracyclo[8.7.0.0²,⁷.0¹¹,¹⁶]heptadeca-1(10),2,4,6,11,13,15-heptaen-13-yl acetate	HMDB0128412	Phenylpropanoids and polyketides	Isoflavonoids	Coumestans	*		37	0	M+K	C19H12O9	-0.587687	1.5792	0.00680565	0.0476231	-2.82637	0.140987	13486.9	95660.5	5.2071e-06	72158.5	5.2071e-06	2636.22	6126.44	5.2071e-06	178434	99031.9	25998.3	64687.5	85367.1	120444
6.28_899.4695m/z	899.469	6.27792	pos	PI(18:4(6Z,9Z,12Z,15Z)/20:5(5Z,8Z,11Z,14Z,17Z))	LMGP06010417	Lipids and lipid-like molecules	Glycerophospholipids	Glycerophosphoinositols			36.4	0	M+Na	C47H73O13P	1.59712	1.57878	0.0205538	0.0975653	-34.1308	5.31622e-11	5.2071e-06	97947.5	5.2071e-06	5.2071e-06	5.2071e-06	5.2071e-06	5.2071e-06	5.2071e-06	63936.2	19697.1	168449	58997.1	240998	35607.8
0.84_230.9831m/z	230.983	0.836883	neg	D-Glyceric acid	65498	Organic oxygen compounds	Organooxygen compounds	Carbohydrates and carbohydrate conjugates	**	C00258	37.6	0	M-H2O-H	C6H10CaO8	3.08286	1.56779	0.00308155	0.0288149	1.6108	3.05421	121019	39623.7	105649	123151	91855.6	180631	163704	61123.3	65611.2	46749.6	17738.9	71652.6	20491.4	15498.3
0.76_175.1090m/z	175.109	0.757067	pos	(-)-trans-Carveol	HMDB0003450	Lipids and lipid-like molecules	Prenol lipids	Monoterpenoids	**	C00964	38.4	0.825	M+Na	C10H16O	-2.25108	1.53006	0.00703029	0.0484337	-1.28773	0.409595	54536.6	133147	69522.9	20363.8	6230.58	72641.5	110340	48120.2	128651	107121	213838	91355.7	123911	134009
0.86_506.1904m/z	506.19	0.859217	pos	PS(14:1(9Z)/0:0)	LMGP03050032	Lipids and lipid-like molecules	Glycerophospholipids	Glycerophosphoserines			37.7	0	M+K	C20H38NO9P	-2.51623	1.50649	9.12995e-05	0.00343422	2.40594	5.29981	80664.1	15220.2	75537.2	108619	67972.1	75786.7	109220	46849.6	4816.02	18068.2	5727.86	19872.5	20964.3	21872.3
0.84_274.0276m/z	274.028	0.836883	neg	Sulfamethoxazole sodium	71876	Unclassified	Unclassified	Unclassified			36	0	M-H	C10H10N3NaO3S	2.96631	1.50381	0.0037883	0.0324367	1.70456	3.25929	110366	33861.8	104570	104049	132653	113217	137821	69883.2	118862	28077.2	8148.43	36421	9167.61	2495.02
9.04_267.1827n	250.179	9.04497	pos	Metoprolol	HMDB0001932	Benzenoids	Phenols	Tyrosols and derivatives		C07202	38.3	0	M+H-H2O, M+H	C15H25NO3	-2.73673	1.49203	0.000135458	0.00427832	-0.0828319	0.944202	1.0883e+06	1.15262e+06	1.06058e+06	1.09417e+06	1.12198e+06	1.10035e+06	1.07976e+06	1.07297e+06	1.15921e+06	1.13914e+06	1.14998e+06	1.16919e+06	1.16562e+06	1.13256e+06
0.79_325.0453m/z	325.045	0.791117	pos	Uridine monophosphate (UMP)	3453	Unclassified	Unclassified	Unclassified	***		45.2	38.7	M+H	C9H13N2O9P	6.62941	1.49018	0.046051	0.164137	1.26555	2.40419	155050	64491.8	192206	4544.67	138236	264847	157198	173271	63217	78733.5	24307.8	140797	70889.8	9005.69
0.89_440.9842m/z	440.984	0.893317	pos	dTDP	HMDB0001274	Nucleosides, nucleotides, and analogues	Pyrimidine nucleotides	Pyrimidine deoxyribonucleotides	**	C00363	38.1	0	M+K	C10H16N2O11P2	-4.78923	1.45925	0.00248464	0.0251998	-3.86865	0.0684573	4895.8	71516.2	5.2071e-06	29374.8	5.2071e-06	5.2071e-06	5.2071e-06	5.2071e-06	103883	97719.5	9308.17	62522.9	107860	47804
0.60_300.0999m/z	300.1	0.6038	pos	Cochlearine	68631	Unclassified	Unclassified	Unclassified			37.5	0	M+K	C15H19NO3	0.966492	1.44665	5.97148e-06	0.00083284	-2.76007	0.147617	9739.18	65975.9	8423.66	14243	10135.2	5521.13	16095	4017.15	50812.8	67805.9	52113.6	75394.1	90454.2	59274.8
6.40_871.4748m/z	871.475	6.39795	pos	PIP(16:1(9Z)/18:0)	HMDB0009940	Lipids and lipid-like molecules	Glycerophospholipids	Glycerophosphoinositol phosphates		C00626	38.5	0	M+H-H2O	C41H78O16P2	1.7577	1.44369	0.0170885	0.0865264	-7.42863	0.00580444	467.597	80558.5	5.2071e-06	5.2071e-06	5.2071e-06	2805.58	5.2071e-06	5.2071e-06	26041.5	10056.9	156139	40188.3	171705	79220.1
0.79_272.0670m/z	272.067	0.791117	pos	Gamma-glutamyl-Cysteine	86038	Unclassified	Unclassified	Unclassified			36.7	0	M+Na	C8H15N3O4S	-2.38053	1.43872	0.000150777	0.00461178	1.618	3.06949	87519	28512.5	79120.2	83984.3	100363	86836.7	67988.2	106822	68216.8	28162.7	21621.1	16540.9	15150.6	21383.1
5.33_842.6998m/z	842.7	5.33093	pos	PC(16:0/25:0)[U]	39403	Unclassified	Unclassified	Unclassified			37.4	0	M+H-H2O	C49H98NO8P	0.137926	1.43813	0.000130215	0.00420761	33.3888	1.12466e+10	58561.9	5.2071e-06	57997.1	18994.2	44400.3	83660.3	76697.2	69622.5	5.2071e-06	5.2071e-06	5.2071e-06	5.2071e-06	5.2071e-06	5.2071e-06
0.69_134.0458m/z	134.046	0.688933	pos	Guanine	HMDB0000132	Organoheterocyclic compounds	Imidazopyrimidines	Purines and purine derivatives	***	C00242	38.3	0	M+H-H2O	C5H5N5O	-2.35631	1.43671	0.000315749	0.00701712	0.856408	1.81052	135986	75108.8	128223	111895	112753	179406	156229	127411	74698.5	76178.1	66575.7	66080.7	86011.5	81108.4
0.61_557.3090m/z	557.309	0.613383	neg	Karbutilate	72240	Unclassified	Unclassified	Unclassified			37.7	0	2M-H	C14H21N3O3	-0.608153	1.41961	0.000406516	0.0082228	-4.07891	0.0591731	3809.13	64372.6	7717.11	10729.4	12.4206	5.2071e-06	4395.86	5.2071e-06	31107.8	74456.4	33304	105665	73498.3	68204
0.80_445.0912m/z	445.091	0.802767	neg	(-)-8-(2-Carboxy-1-phenylethyl)-3,5,7-trihydroxyflavone delta-lactone	LMPK12111648	Unclassified	Unclassified	Unclassified			42	30.6	M+FA-H	C24H16O6	-4.29702	1.40018	0.0410737	0.153752	-7.61411	0.00510415	433.946	85018.3	5.2071e-06	2603.68	5.2071e-06	5.2071e-06	5.2071e-06	5.2071e-06	10851.2	118310	10013.2	109948	235551	25436.4
4.97_671.4135m/z	671.414	4.97187	pos	D-Phosphatidylglycerol	4194	Unclassified	Unclassified	Unclassified			38.4	0	M+H	C32H63O12P	0.831955	1.39968	0.0226643	0.103752	-3.20525	0.108424	9914.06	91438.2	15445.6	5.2071e-06	15275.9	11370.6	7910.83	9481.45	14690.1	90362.9	110791	225884	61933.4	44967.8
6.38_964.5552m/z	964.555	6.38083	pos	CL(8:0/8:0/8:0/11:0)	HMDB0116799	Lipids and lipid-like molecules	Glycerophospholipids	Glycerophosphoglycerophosphoglycerols			37	0	M+NH4	C44H84O17P2	3.16883	1.39904	0.0138006	0.0747806	-33.7243	7.04662e-11	5.2071e-06	73895.1	5.2071e-06	5.2071e-06	5.2071e-06	5.2071e-06	5.2071e-06	5.2071e-06	26555.1	2200.42	125675	47252.1	161232	80455.6
9.81_783.4240m/z	783.424	9.81292	neg	PGP(i-13:0/18:2(9Z,11Z))	HMDB0116548	Lipids and lipid-like molecules	Glycerophospholipids	Glycerophosphoglycerophosphates			38.4	0	M-H	C37H70O13P2	2.64261	1.3944	0.00638979	0.0457037	-33.5198	8.1195e-11	5.2071e-06	64130.8	5.2071e-06	5.2071e-06	5.2071e-06	5.2071e-06	5.2071e-06	5.2071e-06	121184	118278	32714.4	60080.5	40431.5	12095.8
4.54_335.1848m/z	335.185	4.5439	pos	3-(2-Methylpropanoyloxy)-8-(3-methylbutanoyloxy)-9,10-epoxy-p-mentha-1,3,5-triene	HMDB0032700	Benzenoids	Phenol esters	Unclassified	*		38.1	0	M+H	C19H26O5	-1.38001	1.39216	4.5693e-08	0.000141239	-5.48903	0.0222658	1128.84	50698.5	1586.1	5.2071e-06	535.997	2310.54	898.58	1441.85	46265.1	59112.2	39276.3	49536.6	48529.4	61471.6
4.96_451.2224m/z	451.222	4.95887	neg	JP104	45145	Unclassified	Unclassified	Unclassified			37.9	0	M+FA-H	C25H30N2O3	-3.66836	1.39029	0.00209669	0.0222556	4.06072	16.6878	64769.2	3881.23	59897.6	95242.7	18991.9	117040	38277.4	59165.1	959.956	2580.93	10447.1	3387.79	4021.37	1890.21
1.12_319.1521m/z	319.152	1.11507	pos	Methyl dihydrophaseate	HMDB0039376	Lipids and lipid-like molecules	Prenol lipids	Sesquiterpenoids	*		38.7	3.69	M+Na	C16H24O5	1.80507	1.38377	0.00595872	0.0437512	-1.49964	0.353642	35052.7	99119	17080.9	88773.1	13470.9	42112.2	31880.3	16998.5	115949	71495.5	52752	94062.1	108182	152273
11.58_558.4411m/z	558.441	11.5778	pos	Vecuronium	HMDB0015432	Lipids and lipid-like molecules	Steroids and steroid derivatives	Steroid esters		C07553	41.1	12.5	M+H	C34H57N2O4+	3.48927	1.36751	0.0289426	0.122238	0.502986	1.41714	258999	182762	346734	270592	201494	171063	259476	304638	150146	231140	156937	172642	165311	220393
0.50_236.1145m/z	236.114	0.50165	pos	Penciclovir	HMDB0014444	Organoheterocyclic compounds	Imidazopyrimidines	Purines and purine derivatives		C07417	38.9	0	M+H-H2O	C10H15N5O3	0.990826	1.36393	0.00057397	0.00982258	0.169671	1.1248	500636	445088	534150	496283	524627	488241	480822	479693	470019	450516	446834	440674	433494	428990
0.57_214.9188m/z	214.919	0.56975	pos	Fosfomycin calcium	69748	Unclassified	Unclassified	Unclassified			38	0	M+K	C3H5CaO4P	2.59915	1.3547	0.00257232	0.025752	-6.41915	0.0116854	687.294	58816.7	5.2071e-06	2427.89	5.2071e-06	5.2071e-06	5.2071e-06	1695.87	29576.7	82055.9	56442.3	28909.9	118846	37069.1
0.67_106.0509m/z	106.051	0.6719	pos	L-Serine	HMDB0000187	Organic acids and derivatives	Carboxylic acids and derivatives	Amino acids, peptides, and analogues	***	C00065	44.2	34.3	M+H	C3H7NO3	9.90387	1.31539	5.15035e-05	0.00245285	-0.977113	0.507995	49301.3	97050.6	41104.6	39044	52310.6	65520.8	58625.5	39202	96972.7	87213.7	122077	85450.2	97703.1	92887
0.76_136.0767m/z	136.077	0.757067	pos	2-Phenylacetamide	HMDB0010715	Benzenoids	Benzene and substituted derivatives	Phenylacetamides	***	C02505	45.2	37.7	M+H	C8H9NO	7.55367	1.31191	0.00392101	0.0332394	1.06928	2.09839	109388	52129.6	102070	133808	75884.4	169005	101604	73956.1	59533.4	46167.8	37778.6	50127.3	62868.3	56302.1
0.91_333.0299m/z	333.03	0.905517	neg	{4-[(1Z)-2-hydroxy-3-oxobut-1-en-1-yl]-2-methoxyphenyl}oxidanesulfonic acid	HMDB0135678	Organic acids and derivatives	Organic sulfuric acids and derivatives	Arylsulfates			38.2	6.35	M+FA-H	C11H12O7S	4.53318	1.31039	0.0246689	0.110237	-2.47876	0.179399	14446.5	80527	457.857	78228.2	542.989	4011.78	3438.07	5.2071e-06	140262	97970.2	12090.5	97978	115776	19085.8
1.06_203.0809n	204.088	1.06398	pos	(5-Phenyl-1,2,4-triazol-3-yl)urea	70853	Unclassified	Unclassified	Unclassified			38.4	0	M+H, M+Na, M+H-H2O	C9H9N5O	0.749354	1.30431	0.0132613	0.0731889	0.427661	1.34505	229712	170783	208101	185224	259293	231296	227427	266929	111704	178811	191155	196566	206297	140165
0.81_332.1363m/z	332.136	0.808133	pos	CAY10398	64885	Unclassified	Unclassified	Unclassified			38.2	0	M+K	C15H23N3O3	-2.77074	1.30279	0.00480979	0.0378003	1.71433	3.28144	82237.8	25061.5	106639	87373.1	32707.4	91829.4	66381.1	108498	76293.3	17918.6	9874.3	11228.5	6845.68	28208.5
0.63_259.0659m/z	259.066	0.6304	neg	Thiamine acetic acid	63857	Unclassified	Unclassified	Unclassified			37.3	0	M-H2O-H	C12H14N4O2S	-0.0753319	1.2807	1.88772e-05	0.00151317	-2.00348	0.249398	14535.5	58282.3	11570.4	27633.5	11665.2	5252.26	26919.1	4172.33	52560.8	60452.8	46261.4	52435.1	72063.2	65920.6
0.63_241.0935m/z	241.093	0.6304	neg	(S,S)-Nt-Histidinylalanine	HMDB0040248	Organic acids and derivatives	Carboxylic acids and derivatives	Amino acids, peptides, and analogues			40.4	12.1	M-H	C9H14N4O4	-3.17111	1.25218	0.000397589	0.00807898	-1.52888	0.346547	24410.1	70438	43440.7	36240.9	17385.1	14075.7	27285.8	8032.49	42852.7	63595.2	80824.5	64916.6	88878.9	81560.3
15.35_981.5873m/z	981.587	15.3499	neg	PIM1(16:0/18:0)	LMGP15010006	Lipids and lipid-like molecules	Glycerophospholipids	Glycerophosphoinositolglycans			37.5	0	M-H2O-H	C49H93O18P	-4.83884	1.24969	0.0110408	0.064779	2.95949	7.77849	62819.9	8076.1	61573.2	5.2071e-06	37707.9	83828.8	108681	85128.5	5.2071e-06	5.2071e-06	3184.79	45271.8	5.2071e-06	5.2071e-06
0.72_143.0348m/z	143.035	0.717317	neg	Methylglyoxal	3211	Organic oxygen compounds	Organooxygen compounds	Carbonyl compounds	**	C00546	39.2	0	2M-H	C3H4O2	-1.17087	1.23424	0.000985529	0.0136205	2.05492	4.15521	59854.4	14404.7	57410.7	28314.2	94381.7	47751.1	54098.2	77170.6	9215.61	9996.86	26415.1	10952.4	9548.05	20300
11.10_723.4363m/z	723.436	11.0966	pos	PA(20:3(5Z,8Z,11Z)/15:0)	HMDB0115120	Lipids and lipid-like molecules	Glycerophospholipids	Glycerophosphates			38	0	M+K	C38H69O8P	0.194074	1.2311	0.00894848	0.056281	-33.2612	9.71385e-11	5.2071e-06	53604.9	5.2071e-06	5.2071e-06	5.2071e-06	5.2071e-06	5.2071e-06	5.2071e-06	23377.9	33779.1	128331	25394	71890.6	38856.8
1.10_120.0586n	121.066	1.09803	pos	2,3-Dihydrobenzofuran	HMDB0013815	Organoheterocyclic compounds	Coumarans	Unclassified	***		50.7	66.7	M+H, M+NH4	C8H8O	9.12909	1.23003	0.017082	0.0865264	2.04882	4.13767	74369.6	17973.8	49570.3	39801.1	46070.2	166202	77604.7	66969.3	14508.7	12549	14601.5	14546.6	11620.8	40016.1
1.13_233.1148m/z	233.115	1.1321	pos	Jasmonic acid	HMDB0032797	Lipids and lipid-like molecules	Fatty Acyls	Lineolic acids and derivatives	**	C08491	44.8	32.3	M+Na	C12H18O3	-0.230232	1.22911	0.0160932	0.0829494	-1.94829	0.259124	19333.1	74609.5	8980.79	54390.3	11560.3	22534.3	9554.02	8978.71	72669.5	49039	37952.1	45880	87743.2	154373
0.72_113.0239m/z	113.024	0.717317	neg	Methylsuccinic acid	HMDB0001844	Lipids and lipid-like molecules	Fatty Acyls	Fatty acids and conjugates	***		38	0	M-H2O-H	C5H8O4	-3.90837	1.22731	0.000557851	0.00969193	2.01928	4.0538	58502.1	14431.4	56282.4	30232.5	88674	46884.3	56080.8	72858.3	9223.84	9715.23	27049.5	9936.83	9730.44	20932.6
0.60_415.1945m/z	415.195	0.59585	neg	Flunisolide	HMDB0014326	Lipids and lipid-like molecules	Steroids and steroid derivatives	Hydroxysteroids		C07005	44.6	35.6	M-H2O-H	C24H31FO6	4.33238	1.2266	0.0172666	0.0870292	-2.40376	0.188972	13466.9	71264.4	11387.1	46799.3	3555.08	5709.02	13351.2	5.2071e-06	27143.9	94057.5	21238.7	144245	53252.6	87648.6
0.84_258.0513m/z	258.051	0.842183	pos	Cysteinyl-Asparagine	85684	Organic acids and derivatives	Carboxylic acids and derivatives	Amino acids, peptides, and analogues			36.8	0	M+Na	C7H13N3O4S	-2.41478	1.20873	0.000207333	0.00543729	4.18718	18.2165	43994	2415.06	55540.3	9401.55	44736.3	49497.9	48210.8	56577	10407.7	904.065	1056.38	1334.85	787.382	5.2071e-06
0.60_265.1134m/z	265.113	0.6038	pos	Asparaginyl-Aspartate	85642	Organic acids and derivatives	Carboxylic acids and derivatives	Amino acids, peptides, and analogues			39	0	M+NH4	C8H13N3O6	-3.47526	1.20571	0.0234352	0.106236	0.912715	1.88259	114888	61026.8	125705	54843.7	124026	122079	92587.5	170087	20064.3	69646.3	34088.9	69723.8	64403.6	108234
5.19_289.0937m/z	289.094	5.19427	pos	Pelargonidin	HMDB0003263	Phenylpropanoids and polyketides	Flavonoids	Hydroxyflavonoids	***	C05904	37.9	0	M+NH4	C15H11O5+	-2.78506	1.19241	0.0494476	0.172198	0.59752	1.51311	184235	121759	167262	269581	155212	194396	187710	131250	59967.3	112361	86818.8	150990	120378	200039
0.67_185.0337m/z	185.034	0.6719	pos	AG-82	45247	Unclassified	Unclassified	Unclassified			36.7	0	M+H-H2O	C10H6N2O3	-4.43599	1.17978	0.0283268	0.120368	-2.3993	0.189557	12405.9	65446.9	9030.67	18382.5	541.075	12785.6	31013	2682.65	134466	26232.6	86883.6	23865.7	17584.9	103648
16.06_644.4667n	667.46	16.0609	pos	DG(9D3/9D3/0:0)	HMDB0116428	Lipids and lipid-like molecules	Fatty Acyls	Fatty acids and conjugates			36.9	0	M+H-H2O, M+Na	C39H64O7	2.26583	1.17544	0.0326553	0.132433	4.4288	21.5379	59279.9	2752.36	31441.2	130172	24274.5	131867	18732.1	19192	5.2071e-06	1266	479.206	1463.65	3632.18	9673.11
0.61_651.2990m/z	651.299	0.613383	neg	(+)-Galeon	HMDB0031534	Phenylpropanoids and polyketides	Diarylheptanoids	Cyclic diarylheptanoids	*		38.9	0	2M-H	C20H22O4	4.02456	1.17268	0.00196976	0.0212973	-4.81156	0.0356103	1631.7	45821	1275.85	5557.7	763.279	5.2071e-06	2193.37	5.2071e-06	14788.5	54817.1	10977.5	69602.4	61183.6	63557.1
0.72_333.0620m/z	333.062	0.717317	neg	Eriodictyol	HMDB0005810	Phenylpropanoids and polyketides	Flavonoids	Flavans	***	C05631	37.5	0	M+FA-H	C15H12O6	1.35671	1.16926	0.00541244	0.0410364	1.80253	3.48832	64852.9	18591.4	80349.3	24584.2	36801.7	99768.5	93563.1	54050.5	17697.6	14030	10138.2	27360.2	12514.2	29808.5
0.55_272.9433m/z	272.943	0.552733	pos	(2R)-O-Phospho-3-sulfolactate	69090	Unclassified	Unclassified	Unclassified			37.9	0	M+Na	C3H7O9PS	-3.05098	1.15973	7.2169e-07	0.000322623	1.56771	2.96433	52756.2	17797	59831	51549.4	55366.3	50297.7	48168.1	51324.5	22253.2	16215.2	14282	23696.8	6856.15	23478.5
0.63_343.0277m/z	343.028	0.6304	neg	1-Pyrenylsulfate	72113	Unclassified	Unclassified	Unclassified			36.5	0	M+FA-H	C16H10O4S	-1.76255	1.15968	0.000178899	0.00497019	-1.62537	0.324128	17720.7	54672	12115	30880.4	16270.6	8303.9	32734.7	6019.77	66132.7	53374.4	57705.1	35030.4	61183.1	54606.5
5.21_429.1437m/z	429.144	5.21213	neg	Dodecamethylpentasiloxane	HMDB0062731	Organometallic compounds	Organometalloid compounds	Organosilicon compounds			37.6	19.9	M+FA-H	C12H36O4Si5	-1.19276	1.12986	0.0304858	0.127093	6.26858	77.096	50618.7	656.566	41513.3	44287.1	138892	63310.7	1830.02	13879	5.2071e-06	5.2071e-06	2145.78	722.221	1071.4	5.2071e-06
2.00_331.0699m/z	331.07	1.998	neg	4-Hydroxy-3-nitrosobenzamide	69313	Unclassified	Unclassified	Unclassified			38	0	2M-H	C7H6N2O3	4.61693	1.12473	0.0481966	0.169344	7.12141	139.238	53295.8	382.767	71083.7	11772.3	87185.2	144321	2139.03	3273.68	268.59	427.076	993.244	148.343	340.479	118.87
16.29_894.5248m/z	894.525	16.2868	neg	Tolytoxin	71419	Unclassified	Unclassified	Unclassified			36.3	0	M+FA-H	C46H75NO13	3.25511	1.10425	0.0175759	0.087924	-0.664002	0.631125	77988.1	123570	76932.4	55043.2	63293.6	83480.2	74965.4	114214	90087.6	154922	120585	89521.1	171425	114879
6.14_739.4313m/z	739.431	6.14022	pos	PA(18:3(6Z,9Z,12Z)/20:5(5Z,8Z,11Z,14Z,17Z))	HMDB0114990	Lipids and lipid-like molecules	Glycerophospholipids	Glycerophosphates			40.2	6.65	M+Na	C41H65O8P	0.494462	1.09085	0.0171087	0.0865264	-4.46394	0.0453129	2164.05	47757.9	1185.37	11746.4	52.5246	5.2071e-06	5.2071e-06	5.2071e-06	12865.8	1027.37	68517.5	32704.5	68389.8	103043
0.83_321.0950m/z	321.095	0.825167	pos	Picein	68525	Unclassified	Unclassified	Unclassified			37.8	0	M+Na	C14H18O7	1.69218	1.08027	0.000495715	0.00911661	-3.55249	0.0852302	3249.4	38125	6.88841	17241.6	5.2071e-06	1244.48	5.2071e-06	1003.38	11884.4	41620.7	48354.7	38731.2	56626.8	31532
5.07_434.2782m/z	434.278	5.07475	pos	Forasartan	85498	Organoheterocyclic compounds	Pyridines and derivatives	Phenylpyridines			37.7	0	M+NH4	C23H28N8	1.55564	1.07478	0.000955258	0.0133449	-4.00885	0.0621176	2370.44	38160.4	3066.86	4452.49	5.2071e-06	5148.62	1554.65	5.2071e-06	16374.5	19655.1	63345	31107.5	53228.9	45251.6
16.38_389.1081m/z	389.108	16.3786	pos	3,4,5-trihydroxy-6-[2-hydroxy-4-(2-hydroxy-3-methoxy-3-oxopropyl)phenoxy]oxane-2-carboxylic acid	HMDB0124952	Organic oxygen compounds	Organooxygen compounds	Carbohydrates and carbohydrate conjugates			38.3	0	M+H	C16H20O11	0.580507	1.07054	0.000146292	0.00453426	0.510749	1.42479	110276	77398.2	132159	110999	114014	97296.1	106043	101147	85383	79843.6	78466.3	76467.2	68024.1	76204.9
0.74_441.1034m/z	441.103	0.740033	pos	3,5-Dihydroxyphenyl 1-O-(6-O-galloyl-beta-D-glucopyranoside)	HMDB0039307	Organic oxygen compounds	Organooxygen compounds	Carbohydrates and carbohydrate conjugates	*		38.2	0	M+H	C19H20O12	1.51993	1.06697	0.0225694	0.103481	0.795315	1.73546	105770	60946.8	117362	106407	113973	105939	105165	85777.3	115852	73648.1	12952.4	73372.1	72855.9	17000.3
4.31_553.7959m/z	553.796	4.30515	pos	Iopanoic acid	43213	Unclassified	Unclassified	Unclassified			37.3	0	M+H-H2O	C11H12I3NO2	-1.73738	1.05316	0.0339583	0.135263	-32.9534	1.20234e-10	5.2071e-06	43308	5.2071e-06	5.2071e-06	5.2071e-06	5.2071e-06	5.2071e-06	5.2071e-06	49657.6	114442	1380.98	30286.5	64081	5.2071e-06
1.81_253.1200m/z	253.12	1.81363	pos	12-hydroxy-10-dodecenoic acid	LMFA01050168	Lipids and lipid-like molecules	Fatty Acyls	Fatty Acids and Conjugates			50.2	54.3	M+K	C12H22O3	-0.466848	1.04301	0.00593334	0.04362	6.33415	80.6806	38078.3	471.964	51087.8	14570.4	13989.2	16159.6	74289.1	58373.7	656.113	550.464	356.751	217.44	484.76	566.255
0.65_214.1200m/z	214.12	0.654883	pos	(±)Fenfluramine	2680	Unclassified	Unclassified	Unclassified			38	0	M+H-H2O	C12H16F3N	-0.795736	1.03895	0.00355983	0.0312979	3.83265	14.2476	38150.9	2677.71	48905.3	63571	5780.49	21031.8	30490.4	59126.7	3678.82	5267.62	5433.24	5.2071e-06	1686.58	5.2071e-06
10.66_929.4836m/z	929.484	10.6598	neg	1,3-(8R,9R-epoxy-octadec-13Z,15Z-dien-4,6-diynoyl)-2-(8-hydroxy-13E,17E-octadecadien-9,11-diynoyl)-sn-glycerol	LMGL03016897	Lipids and lipid-like molecules	Glycerolipids	Triradylglycerols			36	0	M+FA-H	C56H68O9	-1.05529	1.03729	2.55995e-06	0.000617709	-32.3453	1.83267e-10	5.2071e-06	28412.6	5.2071e-06	5.2071e-06	5.2071e-06	5.2071e-06	5.2071e-06	5.2071e-06	26322.8	24578	40745.7	19918.7	32872.1	26038.3
0.61_154.0622m/z	154.062	0.613383	neg	L-Histidine	21	Organic acids and derivatives	Carboxylic acids and derivatives	Amino acids, peptides, and analogues	**	C00135	54.9	81.9	M-H	C6H9N3O2	0.0724041	1.03524	0.0433694	0.158268	-0.831509	0.561941	58997.7	104989	56930.6	90457.7	55690.1	44825.5	77442.4	28640	91491.6	97655.7	32163.5	149798	147643	111182
16.52_225.0310m/z	225.031	16.5238	pos	2-Naphthylacetic acid	1388	Unclassified	Unclassified	Unclassified			37.8	0	M+K	C12H10O2	-1.34166	1.03356	0.00164633	0.0189834	-0.0876548	0.941051	561720	596906	569742	560527	564179	569398	540444	566027	572238	601476	585222	621376	605420	595706
12.78_262.2314n	263.239	12.7754	pos	Farnesyl acetone	265036	Unclassified	Unclassified	Unclassified	***		49.5	58.8	M+H-H2O, M+H	C18H30O	6.55451	1.02862	0.00779674	0.0516362	0.881548	1.84235	79811.8	43320.6	89522.8	78258.6	64477.6	58627.4	87480	100504	26639.7	34075.9	46363.7	46788.6	23099.6	82956.2
0.63_537.1251m/z	537.125	0.6304	neg	Malvidin 3-O-glucoside	64246	Phenylpropanoids and polyketides	Flavonoids	Flavonoid glycosides	**	C12140	37.6	0	M+FA-H	C23H24O12	0.216407	1.01169	0.000324989	0.00712235	-2.57329	0.16802	6011.44	35778	10919.3	11948.8	1894.1	2868.6	8437.78	5.2071e-06	17468	31027.8	37687.5	29202.9	47143.4	52138.5
11.11_831.3282m/z	831.328	11.114	pos	6'-HMG SDG	94807	Lignans, neolignans and related compounds	Lignan glycosides	Unclassified	*		37.5	0	M+H	C38H54O20	0.154408	1.01119	1.28872e-06	0.000453902	-32.2728	1.92723e-10	5.2071e-06	27018.6	5.2071e-06	5.2071e-06	5.2071e-06	5.2071e-06	5.2071e-06	5.2071e-06	15316.9	27145.4	33887.1	26484.9	27284.7	31992.9
16.75_196.0183m/z	196.018	16.7452	pos	Omethoate	72448	Unclassified	Unclassified	Unclassified			38.4	0	M+H-H2O	C5H12NO4PS	-4.33365	1.01048	0.0452792	0.162583	0.0346016	1.02427	1.86012e+06	1.81604e+06	1.8629e+06	1.89895e+06	1.89489e+06	1.86001e+06	1.84255e+06	1.80141e+06	1.84307e+06	1.81708e+06	1.83997e+06	1.83244e+06	1.80126e+06	1.76239e+06
15.63_726.4672m/z	726.467	15.6335	pos	PS(P-16:0/15:1(9Z))	78746	Lipids and lipid-like molecules	Glycerophospholipids	Glycerophosphoserines			38.2	0	M+Na	C37H70NO9P	-1.21122	1.00494	0.00685983	0.0477423	-0.281259	0.822873	166609	202473	189969	172464	183835	146683	159115	147590	183623	195817	220891	228813	188182	197511
0.77_343.1262m/z	343.126	0.774083	pos	Formylfusarochromanone	HMDB0038970	Organoheterocyclic compounds	Benzopyrans	1-benzopyrans			36.3	0	M+Na	C16H20N2O5	-0.723238	1.00337	0.000216999	0.00559241	1.19177	2.28432	51939.8	22737.5	54359.9	44131.3	48658.6	52400.4	46853.5	65235.3	40700.5	29091.7	17305.8	16852.4	13625.4	18849.2

## Sheet: PS_PC
Supplemental Table 2-6 Metabolites differentially expressed in Polygonatum sibiricum Red. (PS) and Polygonatum cyrtonema Hua (PC)
ID	m/z	Retention time (min)	Ion mode	Metabolites	Compound ID	Super Class	Class	Sub Class	level	kegg	Score	Fragmentation Score	Adducts	Formula	Mass Error (ppm)	VIP	P-value	adj.P-value	log2(FC)	FC	average(PS)	average(PC)	PS-1	PS-2	PS-3	PS-4	PS-5	PS-6	PC-1	PC-2	PC-3	PC-4	PC-5	PC-6
0.75_539.1428m/z	539.143	0.75145	neg	Dihydroprudomenin	HMDB0039357	Phenylpropanoids and polyketides	Flavonoids	Flavonoid glycosides	*		39.2	10.6	M+FA-H	C23H26O12	4.42	14.8647	0.000278719	0.00941731	1.70519	3.26071	1.3087e+07	4.01355e+06	1.84192e+07	1.10607e+07	1.27658e+07	1.704e+07	9.87329e+06	9.36308e+06	4.84692e+06	3.80319e+06	6.04432e+06	1.94912e+06	2.93598e+06	4.50176e+06
4.92_366.1187n	349.115	4.9205	pos	Ridogrel	HMDB0015338	Benzenoids	Benzene and substituted derivatives	Trifluoromethylbenzenes			47.8	46.6	M+H, M+NH4, M+H-H2O	C18H17F3N2O3	-1.147	13.9145	0.000692666	0.0152045	4.43427	21.6197	8.63477e+06	399394	1.20214e+07	2.34457e+06	1.34511e+07	5.8547e+06	1.05894e+07	7.54741e+06	587042	725955	102552	251883	481305	247628
4.92_774.2484n	757.245	4.9205	pos	7,8-Dihydromethanopterin	63897	Unclassified	Unclassified	Unclassified			38.2	0	M+H-H2O, M+NH4, M+H	C30H43N6O16P	1.41744	12.8966	0.000756326	0.0157765	4.69989	25.9901	7.39424e+06	284502	1.08408e+07	1.91948e+06	1.11943e+07	4.78832e+06	9.0488e+06	6.57375e+06	379818	510440	59372.6	209144	375322	172913
0.75_377.0887m/z	377.089	0.75145	neg	5,7,8-trihydroxy-3-methoxy-2-(3-methoxyphenyl)-3,4-dihydro-2H-1-benzopyran-4-one	HMDB0129286	Phenylpropanoids and polyketides	Flavonoids	O-methylated flavonoids	*		38.5	2.88	M+FA-H	C17H16O7	2.54688	12.8966	0.00120706	0.0205714	1.21523	2.32177	1.25446e+07	5.40304e+06	1.67423e+07	1.66584e+07	1.07503e+07	9.26015e+06	1.12941e+07	1.05627e+07	7.82025e+06	1.9782e+06	6.4138e+06	4.28542e+06	4.90027e+06	7.02032e+06
5.18_205.0722m/z	205.072	5.17723	pos	ODQ	62975	Unclassified	Unclassified	Unclassified			39.2	0	M+NH4	C9H5N3O2	0.954457	12.6965	0.000722633	0.0154113	4.00068	16.0075	7.29737e+06	455872	9.52995e+06	2.13952e+06	1.15453e+07	5.17299e+06	9.46762e+06	5.92887e+06	647372	707385	217146	336876	511383	315069
5.18_961.3099m/z	961.31	5.17723	pos	Precorrin 5	63957	Unclassified	Unclassified	Unclassified			37.4	0	M+K	C45H54N4O17	-1.75596	11.7905	0.000647092	0.0148934	4.81762	28.1999	6.08752e+06	215870	8.36333e+06	1.62927e+06	9.19534e+06	4.25025e+06	8.10899e+06	4.97795e+06	335858	436747	27279.6	120632	258230	116475
5.23_414.1191n	415.126	5.2283	pos	Futalosine	63994	Unclassified	Unclassified	Unclassified			38.3	0	M+H-H2O, M+H	C19H18N4O7	3.70982	10.742	0.000885376	0.0172549	4.34264	20.2892	5.16846e+06	254739	6.05749e+06	1.53352e+06	8.53118e+06	3.98964e+06	7.22265e+06	3.67631e+06	392154	438682	57742.5	141397	320535	177926
16.18_713.5493n	736.538	16.1832	pos	Glucocerebrosides	85015	Unclassified	Unclassified	Unclassified	***		52	69	M+H, M+K, M+Na, M+H-H2O	C40H75NO9	7.15572	9.66802	0.0150065	0.0978789	0.275358	1.21029	2.96583e+07	2.4505e+07	3.04695e+07	3.2694e+07	2.84944e+07	3.09791e+07	2.76764e+07	2.76364e+07	2.54286e+07	1.8431e+07	2.2038e+07	2.83928e+07	2.46635e+07	2.80764e+07
4.92_331.1046m/z	331.105	4.9205	pos	Fusarochromanone	HMDB0033514	Organoheterocyclic compounds	Benzopyrans	1-benzopyrans			50.5	59.2	M+K	C15H20N2O4	-3.1262	9.46425	0.000715366	0.0154113	4.4253	21.4856	4.00198e+06	186263	5.57191e+06	1.08031e+06	6.24802e+06	2.6979e+06	4.91654e+06	3.49722e+06	277591	325407	39960	124853	234985	114784
0.74_422.0854n	423.093	0.740033	pos	Isomangiferin	HMDB0029477	Organoheterocyclic compounds	Benzopyrans	1-benzopyrans	*	C16979	45.7	37.8	M+H-H2O, M+H	C19H18O11	1.07598	9.09165	8.945e-07	0.000399876	-1.96142	0.256776	1.07165e+06	4.17349e+06	780390	729382	468825	1.43993e+06	1.71113e+06	1.30027e+06	3.97601e+06	4.29868e+06	4.65277e+06	3.5706e+06	4.87079e+06	3.67209e+06
0.73_379.0855m/z	379.085	0.734383	neg	Zearalenone 4-sulfate	89423	Phenylpropanoids and polyketides	Macrolides and analogues	Zearalenones	*		37.6	0	M-H2O-H	C18H22O8S	-0.569848	7.24188	0.00121741	0.0206871	1.22017	2.32973	3.94944e+06	1.69523e+06	5.21e+06	5.30914e+06	3.43551e+06	2.84819e+06	3.50059e+06	3.39318e+06	2.47127e+06	618350	2.02814e+06	1.32947e+06	1.56352e+06	2.16064e+06
0.77_601.1373m/z	601.137	0.76855	neg	Peonidin	LMPK12010006	Phenylpropanoids and polyketides	Flavonoids	O-methylated flavonoids	*	C08726	38.4	0.407	2M-H	C16H13O6+	3.60507	7.14802	0.0305133	0.153535	-0.770789	0.586097	3.89753e+06	6.64997e+06	3.10803e+06	3.9327e+06	6.44621e+06	4.58502e+06	2.90948e+06	2.40373e+06	6.21957e+06	1.06283e+07	4.40686e+06	7.50142e+06	6.2662e+06	4.87751e+06
0.81_130.0873m/z	130.087	0.808133	pos	L-Pipecolic acid	HMDB0000716	Organic acids and derivatives	Carboxylic acids and derivatives	Amino acids, peptides, and analogues	***	C00408	52.9	79.9	M+H	C6H11NO2	7.86622	6.57686	0.0411618	0.183868	1.37113	2.58673	4.23145e+06	1.63583e+06	4.50369e+06	9.29105e+06	1.3965e+06	2.94567e+06	3.18075e+06	4.07104e+06	1.83194e+06	1.20197e+06	1.81983e+06	1.80715e+06	1.72264e+06	1.43146e+06
1.12_132.1029m/z	132.103	1.11507	pos	L-Isoleucine	HMDB0000172	Organic acids and derivatives	Carboxylic acids and derivatives	Amino acids, peptides, and analogues	***	C00407	52.1	75.8	M+H	C6H13NO2	7.82625	6.33608	0.0341284	0.164542	1.14988	2.21896	4.31577e+06	1.94495e+06	4.43256e+06	7.86523e+06	5.07327e+06	4.59231e+06	2.35938e+06	1.57186e+06	1.61496e+06	3.45875e+06	1.64739e+06	1.33999e+06	2.31806e+06	1.29056e+06
4.90_535.1697m/z	535.17	4.90335	pos	2-amino-4-[(2-{[1-carboxy-2-hydroxy-2-(4-hydroxy-3-methoxyphenyl)ethyl]sulfanyl}-1-[(carboxymethyl)-C-hydroxycarbonimidoyl]ethyl)-C-hydroxycarbonimidoyl]butanoic acid	HMDB0127975	Organic acids and derivatives	Carboxylic acids and derivatives	Amino acids, peptides, and analogues			38.1	0	M+NH4	C20H27N3O11S	-1.54166	6.02792	0.000689746	0.0152045	4.64344	24.9928	1.60989e+06	64414.3	2.28008e+06	435989	2.47688e+06	1.05478e+06	1.98365e+06	1.42799e+06	93377.8	121106	8723.83	36219.9	88650	38408.8
5.18_313.0939m/z	313.094	5.17723	pos	Carboxyprimaquine	2082	Unclassified	Unclassified	Unclassified			38.3	0	M+K	C15H18N2O3	-3.73045	5.82871	0.00059606	0.0144937	4.28379	19.4782	1.51124e+06	77586.3	2.01583e+06	437602	2.35023e+06	1.06463e+06	1.91632e+06	1.28284e+06	112001	129887	16962.5	49160.3	108573	48933.9
16.17_775.5391m/z	775.539	16.1712	neg	MGDG(18:2(9Z,12Z)/18:3(9Z,12Z,15Z))	LMGL05010024	Lipids and lipid-like molecules	Glycerolipids	Glycosyldiradylglycerols			38.1	0	M-H	C45H76O10	3.27951	5.53619	5.37301e-05	0.00325263	1.12587	2.18233	2.25234e+06	1.03208e+06	2.79073e+06	2.65624e+06	2.23573e+06	1.96064e+06	1.93724e+06	1.93348e+06	1.13271e+06	693591	875815	1.14684e+06	1.00613e+06	1.3374e+06
17.29_126.0328n	127.04	17.29	pos	5-Hydroxymethyl-2-furancarboxaldehyde	HMDB0034355	Organic oxygen compounds	Organooxygen compounds	Carbonyl compounds	***	C11101	45.3	37.8	M+H-H2O, M+H	C6H6O3	9.15786	5.51981	2.24979e-05	0.00198101	-0.378211	0.769391	3.89676e+06	5.06473e+06	3.72055e+06	3.60199e+06	4.03907e+06	3.82429e+06	4.00391e+06	4.19074e+06	4.60895e+06	4.85488e+06	4.92784e+06	5.28245e+06	5.2793e+06	5.43497e+06
0.67_363.0711m/z	363.071	0.6719	pos	2-(3,4-dihydroxy-5-methoxyphenyl)-3,5,7-trihydroxy-6-methoxy-4H-chromen-4-one	HMDB0128749	Phenylpropanoids and polyketides	Flavonoids	Flavones	*		38.6	0	M+H	C17H14O9	0.162251	5.37041	0.0329944	0.161315	-1.19266	0.437494	1.24691e+06	2.85012e+06	613176	741265	1.50078e+06	873144	1.88826e+06	1.86485e+06	3.49573e+06	1.95744e+06	1.72565e+06	5.15535e+06	1.21362e+06	3.55296e+06
0.79_566.1618m/z	566.162	0.78565	neg	4-[[5-(acetylamino)-1-(hydroxymethyl)-1H-indol-3-yl]methyl]-3-methoxy-N-[(2-methylphenyl)sulfonyl]-B	3060	Unclassified	Unclassified	Unclassified			36.4	0	M+FA-H	C27H27N3O6S	2.87089	5.22728	0.0246529	0.1344	1.89369	3.71584	2.08588e+06	561349	4.48596e+06	3.03914e+06	918164	1.02402e+06	1.58528e+06	1.46273e+06	540258	339056	857908	438657	462925	729287
0.67_525.1254m/z	525.125	0.6719	pos	5-S-glutathionyl-L-DOPA	HMDB0062425	Organic acids and derivatives	Carboxylic acids and derivatives	Amino acids, peptides, and analogues			39	3.65	M+Na	C19H26N4O10S	-1.57247	5.14349	0.024088	0.132564	-1.20639	0.433352	1.08074e+06	2.49391e+06	531638	624732	1.41341e+06	635052	1.6685e+06	1.61112e+06	3.03304e+06	2.00029e+06	1.48625e+06	4.34426e+06	1.13244e+06	2.96717e+06
0.73_215.0338m/z	215.034	0.734383	neg	4-(hydroxymethyl)-2-oxo-2H-chromen-7-yl acetate	HMDB0136751	Phenylpropanoids and polyketides	Coumarins and derivatives	Unclassified			38	3.65	M-H2O-H	C12H10O5	-4.87256	4.96141	0.0428491	0.188436	1.25261	2.38272	2.53055e+06	1.06204e+06	3.50304e+06	4.40549e+06	3.00633e+06	2.53257e+06	773748	962137	1.2196e+06	336810	1.99774e+06	527144	957676	1.33329e+06
5.18_169.0507m/z	169.051	5.17723	pos	Vanillic acid	HMDB0000484	Benzenoids	Benzene and substituted derivatives	Benzoic acids and derivatives	***	C06672	37.7	0	M+H	C8H8O4	7.12712	4.89571	0.000654032	0.0149714	3.71875	13.166	1.0952e+06	83183.8	1.38187e+06	348625	1.72748e+06	832221	1.43927e+06	841716	112970	126345	37840.7	64151	94425.8	63370.3
1.10_548.2504m/z	548.25	1.09803	pos	Hemorphin-4	HMDB0059788	Organic acids and derivatives	Carboxylic acids and derivatives	Amino acids, peptides, and analogues			48.5	50.9	M+H-H2O	C29H35N5O7	0.127687	4.58218	0.00583075	0.0548837	-2.53721	0.172276	218186	1.26649e+06	312079	148662	263697	154716	246358	183603	2.27452e+06	426410	1.98518e+06	1.21366e+06	628855	1.07032e+06
0.80_637.1886m/z	637.189	0.802767	neg	Ro 19-4603	69655	Unclassified	Unclassified	Unclassified			38.1	0	2M-H	C15H17N3O3S	-3.55275	4.34361	0.0367225	0.171899	1.74734	3.35739	1.58067e+06	470802	1.76087e+06	3.64558e+06	1.6809e+06	1.0937e+06	652706	650243	509723	338669	725654	380095	455159	415510
0.77_504.1729n	527.162	0.774083	pos	Maltotriose	HMDB0001262	Organic oxygen compounds	Organooxygen compounds	Carbohydrates and carbohydrate conjugates	***	C01835	37	0	M+NH4, M+K, M+Na	C18H32O16	7.63831	4.32394	0.000164723	0.00661157	0.549086	1.46316	2.33636e+06	1.59679e+06	2.70354e+06	2.2692e+06	2.41227e+06	2.30571e+06	2.16734e+06	2.1601e+06	1.74544e+06	1.35719e+06	1.78116e+06	1.483e+06	1.33361e+06	1.88035e+06
5.19_289.0937m/z	289.094	5.19427	pos	Pelargonidin	HMDB0003263	Phenylpropanoids and polyketides	Flavonoids	Hydroxyflavonoids	***	C05904	37.9	0	M+NH4	C15H11O5+	-2.78506	4.07093	0.00438778	0.0460281	2.38165	5.21132	960108	184235	992483	275912	1.79454e+06	661865	1.21235e+06	823501	167262	269581	155212	194396	187710	131250
16.29_843.5299m/z	843.53	16.2868	neg	MGDG(20:5(5Z,8Z,11Z,14Z,17Z)/18:3(9Z,12Z,15Z))	LMGL05010013	Lipids and lipid-like molecules	Glycerolipids	Glycosyldiradylglycerols			36.7	0	M+FA-H	C47H74O10	4.33094	4.04988	0.000143263	0.00603313	2.03236	4.09074	862271	210786	828422	903052	385894	1.01179e+06	1.17702e+06	867446	247426	142116	187023	237592	193715	256842
0.67_687.1792m/z	687.179	0.6719	pos	Chymosin preparation, escherichia coli k-12	HMDB0032199	Organic acids and derivatives	Peptidomimetics	Depsipeptides	**	C05821	37.6	0	M+NH4	C30H27N3O15	1.69515	3.74926	0.0176557	0.107936	-1.29356	0.407943	505814	1.23991e+06	185122	203374	722438	224795	831729	867425	1.51055e+06	1.05972e+06	776054	2.02561e+06	570583	1.49696e+06
16.15_648.4991n	671.491	16.1486	pos	Uvaricin	67075	Unclassified	Unclassified	Unclassified			37.1	0	M+H-H2O, M+Na	C39H68O7	4.03646	3.69472	0.00299651	0.0366209	-1.80056	0.287063	241965	842899	202807	450214	280640	212201	107772	198158	451399	1.16565e+06	1.04582e+06	1.25226e+06	701196	441065
1.20_147.0298m/z	147.03	1.19698	neg	Citramalic acid	HMDB0000426	Lipids and lipid-like molecules	Fatty Acyls	Fatty acids and conjugates	*	C00815	54.2	73.3	M-H	C5H8O5	-0.454031	3.28862	0.000230095	0.00841003	3.33555	10.0949	488623	48403	340641	837787	479190	553774	356874	363472	29129.8	58678.1	106840	33292.6	33884.8	28592.7
16.29_826.5371m/z	826.537	16.2868	neg	PC(20:5(5Z,8Z,11Z,14Z,17Z)/20:4(5Z,8Z,11Z,14Z))	59955	Lipids and lipid-like molecules	Glycerophospholipids	Glycerophosphocholines	**	C00157	37.5	0	M-H	C48H78NO8P	-2.56487	3.23221	2.76141e-05	0.00219878	1.09158	2.13108	774077	363233	947929	856100	765362	720722	679389	674963	379510	240453	302298	412637	354283	490214
4.94_246.0989m/z	246.099	4.93765	pos	Debromohymenialdisine	73418	Unclassified	Unclassified	Unclassified			37.9	0	M+H	C11H11N5O2	1.4593	3.22775	0.000839071	0.0166995	4.60588	24.3505	469803	19293.4	722282	118424	701667	288661	492473	495311	25692.6	34754.6	10544.4	13412.1	20013.3	11343.3
5.18_295.0832m/z	295.083	5.17723	pos	BMPN-benzoic acid	683	Unclassified	Unclassified	Unclassified			37.8	0	M+K	C15H16N2O2	-4.46391	3.20096	0.00052427	0.0135095	4.50048	22.6349	449202	19845.6	580427	138796	701020	323181	587001	364790	29475.3	34138.5	2432.67	13669.5	27657.6	11699.8
0.75_440.0824m/z	440.082	0.75145	neg	Gonyautoxin II	HMDB0033507	Phenylpropanoids and polyketides	Saxitoxins, gonyautoxins, and derivatives	Unclassified	*	C16856	37	0	M+FA-H	C10H17N7O8S	-4.36356	3.13028	0.0243187	0.133203	-1.94022	0.260578	167837	644098	94779.8	146066	281709	149460	196175	138834	638454	427108	182567	1.43004e+06	773913	412501
0.74_261.0387m/z	261.039	0.740033	pos	Glucose 6-phosphate	HMDB0001401	Organic oxygen compounds	Organooxygen compounds	Carbohydrates and carbohydrate conjugates	***	C00092	51.1	65.4	M+H	C6H13O9P	6.37203	3.05112	7.79004e-08	0.000181087	-1.59285	0.331517	168909	509504	184893	126792	103457	172696	241207	184409	551086	540678	501312	501236	513515	449197
13.85_342.1418m/z	342.142	13.8475	pos	TPPU	96483	Unclassified	Unclassified	Unclassified			37.9	0	M+H-H2O	C16H20F3N3O3	-1.53301	2.95235	0.000115131	0.00538458	-1.1695	0.444574	273323	614797	290071	255606	307339	237872	268498	280551	434307	559842	511181	739112	667543	776795
5.19_457.1372m/z	457.137	5.19427	pos	Nimodipine	HMDB0014537	Organoheterocyclic compounds	Pyridines and derivatives	Hydropyridines		C07267	37.9	0	M+K	C21H26N2O7	-0.0142443	2.88542	0.000960029	0.0179719	3.8874	14.7988	383214	25895	452384	107574	638373	290052	512896	298005	31673.1	48947.8	4521.1	19165.1	37009.4	14053.5
0.67_225.0884m/z	225.088	0.6719	pos	6-Hydroxy-4-decanolide	LMFA07040027	Lipids and lipid-like molecules	Fatty Acyls	Fatty esters			41.1	9.62	M+K	C10H18O3	-1.79356	2.81961	0.017217	0.106305	-4.1384	0.0567831	26888.8	473536	19266.6	7617.35	29343.5	95566.8	5122.71	4416.12	293074	1.18734e+06	601409	125056	291312	343027
1.12_295.0945m/z	295.094	1.11507	pos	1-Methoxy-1-(2,4,5-trimethoxyphenyl)-2-propanol	HMDB0031772	Benzenoids	Benzene and substituted derivatives	Phenylpropanes	*		40.6	7.4	M+K	C13H20O5	0.914164	2.7753	0.00111779	0.0197749	-2.78915	0.144671	57466.9	397224	27830.3	85874.7	44476.1	84605.9	54754.8	47259.4	233500	199378	704714	476761	378750	390240
0.73_223.0472m/z	223.047	0.734383	neg	Melizame	HMDB0029684	Organic oxygen compounds	Organooxygen compounds	Ethers			47.9	43.4	M+FA-H	C7H6N4O2	-0.531071	2.74525	9.19268e-05	0.00474873	-1.49119	0.355718	171978	483467	163948	239434	191232	168922	136031	132300	468332	338456	598074	362876	525846	607216
0.73_781.2078m/z	781.208	0.734383	neg	Macarpine	64391	Unclassified	Unclassified	Unclassified			38.5	0	2M-H	C22H17NO6	4.95196	2.71712	0.0063856	0.0577137	-2.99443	0.125483	48055.3	382962	76000.3	61629.6	8969.15	14210.2	97750.8	29771.6	604912	78533	147017	664238	427356	375715
16.29_821.5167m/z	821.517	16.2869	pos	PI(13:0/20:2(11Z,14Z))	LMGP06010052	Lipids and lipid-like molecules	Glycerophospholipids	Glycerophosphoinositols			39.2	1.16	M+H	C42H77O13P	-0.887893	2.69298	0.00155673	0.0240537	0.30186	1.23273	1.75098e+06	1.4204e+06	1.77069e+06	1.82842e+06	1.75845e+06	1.82995e+06	1.68238e+06	1.63599e+06	1.44432e+06	1.14148e+06	1.31986e+06	1.58351e+06	1.43619e+06	1.59706e+06
1.12_415.2117m/z	415.212	1.11507	pos	Armillaripin	86949	Lipids and lipid-like molecules	Prenol lipids	Sesquiterpenoids	*		38.1	0	M+H	C24H30O6	0.462648	2.65484	0.000941541	0.0177655	-2.88254	0.135603	48448.5	357283	21483.3	73372.9	35861	72951.8	47135.3	39886.7	212702	183826	631856	425413	335335	354566
0.70_665.2197m/z	665.22	0.70025	neg	4-Oxo-norfloxacin	1600	Unclassified	Unclassified	Unclassified			38.2	0	2M-H	C16H16FN3O4	2.95586	2.64987	0.0307094	0.15428	0.464972	1.38029	1.32253e+06	958154	1.04387e+06	1.64636e+06	1.21814e+06	1.09392e+06	1.38412e+06	1.54878e+06	911927	673754	1.3431e+06	858581	771623	1.18994e+06
9.79_432.2412m/z	432.241	9.79463	pos	Undecylprodigiosin	69260	Unclassified	Unclassified	Unclassified			38.8	0	M+K	C25H35N3O	0.140904	2.64292	2.62788e-05	0.0021974	-1.17092	0.444137	218977	493040	235730	303807	143740	231578	225076	173932	500391	487281	402160	480753	462076	625577
16.76_110.0211m/z	110.021	16.7622	pos	2-Aminoacrylic acid	HMDB0003609	Organic acids and derivatives	Carboxylic acids and derivatives	Amino acids, peptides, and analogues	**	C02218	36.8	1.31	M+Na	C3H5NO2	-1.30469	2.59717	0.0469702	0.200529	0.0527938	1.03727	1.14641e+07	1.10522e+07	1.18203e+07	1.08348e+07	1.19495e+07	1.14379e+07	1.14399e+07	1.13022e+07	1.11206e+07	1.12181e+07	1.12845e+07	1.10722e+07	1.07837e+07	1.0834e+07
4.20_261.1462m/z	261.146	4.203	pos	gamma-Glutamylleucine	HMDB0011171	Organic acids and derivatives	Carboxylic acids and derivatives	Amino acids, peptides, and analogues	***		55.1	85.8	M+H	C11H20N2O5	6.49755	2.59706	0.00559928	0.0536083	5.5939	48.2981	330616	6845.31	226434	761589	276097	380970	184828	153775	5414.66	16009.5	2559.96	4842.42	9440.52	2804.77
1.06_648.2160n	671.205	1.06398	pos	Caylin-2	64649	Unclassified	Unclassified	Unclassified			37.4	0	M+Na, M+K	C32H30F6N4O4	-1.7741	2.5403	0.0272273	0.142873	-0.705971	0.61303	594054	969046	108895	202320	904747	626475	852612	869275	1.00645e+06	966249	968507	969800	932174	971101
0.55_164.0680m/z	164.068	0.552733	pos	L-Hypoglycin A	HMDB0029427	Organic acids and derivatives	Carboxylic acids and derivatives	Amino acids, peptides, and analogues	*	C08287	40.5	9.53	M+Na	C7H11NO2	-1.12719	2.45094	0.00223044	0.0301446	-0.733512	0.601438	395557	657685	377370	381832	407822	460223	375466	370628	615805	940103	576783	691260	633113	489047
0.79_369.1067m/z	369.107	0.78565	neg	Fructoselysine 6-phosphate	71228	Unclassified	Unclassified	Unclassified			38.2	0	M-H2O-H	C12H25N2O10P	-0.319153	2.41138	0.00560539	0.0536226	-1.26939	0.414836	185652	447532	71418.7	181171	445387	180359	119151	116428	337877	548103	339051	640334	448948	370879
0.65_849.2328m/z	849.233	0.654883	pos	Pradimicin C	66546	Unclassified	Unclassified	Unclassified			37.6	0	M+Na	C39H42N2O18	0.37006	2.39077	0.028596	0.146916	-1.41059	0.376159	195962	520956	26755.8	5.2071e-06	326835	18726.6	402125	401329	707681	444125	338899	806327	183168	645535
0.71_264.1094m/z	264.109	0.70595	pos	(-)-Neplanocin A	96433	Unclassified	Unclassified	Unclassified			52.3	76.2	M+H	C11H13N5O3	1.03931	2.38256	0.00479298	0.0486778	2.18794	4.55654	347479	76259.5	317291	475255	373985	602446	180180	135720	44171.3	172725	101650	48599.5	35780.5	54630.8
15.22_447.0932m/z	447.093	15.2239	pos	Myricitrin	HMDB0034360	Phenylpropanoids and polyketides	Flavonoids	Flavonoid glycosides	***	C10108	36.8	0	M+H-H2O	C21H20O12	2.0759	2.34523	0.00015314	0.00635694	1.92022	3.7848	297556	78618.7	293799	146365	348425	309535	377316	309894	157431	94439.8	75783.9	47650.8	53491.7	42915.5
1.06_289.0937m/z	289.094	1.06398	pos	(2E)-N-(3-aminopropyl)-3-(4-hydroxy-3-methoxyphenyl)prop-2-enimidic acid	HMDB0139973	Phenylpropanoids and polyketides	Cinnamic acids and derivatives	Hydroxycinnamic acids and derivatives	*		45.1	34.4	M+K	C13H18N2O3	-4.84601	2.17471	0.000679857	0.0151961	-0.865885	0.54871	248023	452011	73819.5	284648	247813	232400	290644	358814	415076	428965	452309	500007	419363	496348
1.45_217.9893n	216.982	1.44682	neg	3-hydroxybenzoic acid-3-O-sulphate	HMDB0059968	Organic acids and derivatives	Organic sulfuric acids and derivatives	Arylsulfates			42.5	24.2	M-H2O-H, M-H	C7H6O6S	3.49442	2.05358	0.0473433	0.201448	2.67352	6.37982	306089	47977.7	85002	452932	13423.4	781241	267172	236762	93884.9	55080.6	34931.3	24867.9	41640.5	37460.9
5.18_271.0830m/z	271.083	5.17723	pos	Sudan I	73204	Unclassified	Unclassified	Unclassified			36.8	0	M+Na	C16H12N2O	-4.92464	2.03521	0.0014014	0.0225289	2.30517	4.94225	226279	45784.6	306398	74344.3	340880	161462	275540	199047	38422.8	42928.6	77096.3	39353.2	40040.8	36865.7
1.11_546.2364m/z	546.236	1.10625	neg	CAY10500	44995	Unclassified	Unclassified	Unclassified			37.5	0	M-H	C32H32F3N3O2	-1.72164	1.98559	0.00117879	0.0203885	-2.87376	0.136431	27875.9	204322	31514.5	40286.3	5.2071e-06	43725.5	27795.1	23934.2	224580	70830.4	362379	217010	163416	187718
0.72_503.1658m/z	503.166	0.717317	neg	Deoxyinosine	3383	Nucleosides, nucleotides, and analogues	Purine nucleosides	Purine 2'-deoxyribonucleosides	**	C05512	38.5	0	2M-H	C10H12N4O4	2.80662	1.96969	0.00741916	0.0629371	0.487089	1.40161	618761	441464	608365	566935	625631	525053	670658	715925	436842	305161	546930	421441	349144	589264
0.71_258.1117m/z	258.112	0.70595	pos	Glycerophosphocholine	HMDB0000086	Lipids and lipid-like molecules	Glycerophospholipids	Glycerophosphocholines	***	C00670	54.9	84.4	M+H	C8H20NO6P	6.25087	1.94606	0.0336472	0.163359	-2.73399	0.150309	38834.8	258366	34941.1	82546.8	2411.94	6496.92	75081.8	31530.5	315147	8058.06	126114	108054	579650	413176
0.91_532.2275m/z	532.228	0.9104	pos	Nb-trans-Feruloylserotonin glucoside	88688	Organic oxygen compounds	Organooxygen compounds	Carbohydrates and carbohydrate conjugates	*		36.9	0	M+NH4	C26H30N2O9	-2.82687	1.9299	0.000474057	0.0127841	-3.55749	0.0849353	13647.6	160682	5.2071e-06	1572.96	17319.7	19031.7	17212.3	26748.9	130147	168429	99533.6	296488	134171	135325
11.58_558.4411m/z	558.441	11.5778	pos	Vecuronium	HMDB0015432	Lipids and lipid-like molecules	Steroids and steroid derivatives	Steroid esters		C07553	41.1	12.5	M+H	C34H57N2O4+	3.48927	1.89061	0.000375048	0.0110639	-1.28555	0.410213	106245	258999	106704	155417	67595.3	95778.4	90967.4	121008	346734	270592	201494	171063	259476	304638
0.57_139.0189m/z	139.019	0.56975	pos	xI-Dihydro-2-methyl-3(2H)-thiophenone	HMDB0038556	Organoheterocyclic compounds	Thiolanes	Unclassified			38.2	0.073	M+Na	C5H8OS	0.877936	1.84495	0.000881783	0.0172251	1.17069	2.25119	265966	118145	347690	337934	194179	159168	266996	289830	106433	106727	121915	145026	119223	109546
0.79_194.9282m/z	194.928	0.78565	neg	Sulfate	HMDB0001448	Homogeneous non-metal compounds	Non-metal oxoanionic compounds	Non-metal sulfates	**	C00059	43.3	24.8	2M-H	H2O4S	3.53698	1.82878	0.0450687	0.194411	-1.77359	0.29248	73507.7	251325	34208.8	75454.3	178444	87951.9	32856.4	32130.5	167711	442487	69214.1	481253	281417	65870.3
5.18_265.0935m/z	265.094	5.17723	pos	8-Oxocoformycin	65737	Unclassified	Unclassified	Unclassified			37.4	0	M+H-H2O	C11H14N4O5	1.31334	1.76643	0.000627885	0.0147731	4.33761	20.2186	138046	6827.67	173011	45081.7	218564	107046	187543	97031.2	11071.7	13352.8	1086.85	2976.31	8310.75	4167.56
0.55_192.0632m/z	192.063	0.552733	pos	Norepinephrine	HMDB0000216	Benzenoids	Phenols	Benzenediols	***	C00547	39.6	0	M+Na	C8H11NO3	0.370816	1.75093	0.00279996	0.035144	-0.715993	0.608786	210959	346524	204569	211305	217741	238096	202566	191479	305379	496371	311590	352603	360226	252978
0.82_337.0805m/z	337.08	0.819833	neg	Bay-K-8644	69687	Unclassified	Unclassified	Unclassified			38.2	0	M-H2O-H	C16H15F3N2O4	-0.232399	1.72051	0.000166712	0.00663592	-2.62783	0.161788	23664.8	146271	10454.9	28529.1	42457.2	19214.8	20128.5	21204.5	142306	91484.1	216097	177315	86818.5	163606
1.30_280.1542n	298.188	1.30282	pos	Feruloylcholine	88722	Phenylpropanoids and polyketides	Cinnamic acids and derivatives	Hydroxycinnamic acids and derivatives	*		38.6	0	M+NH4, M+Na	C15H22NO4+	-2.50346	1.71453	0.000546454	0.0138706	-3.34134	0.0986636	13359	135400	17914.2	20795.1	11304.5	10409.5	11264.2	8466.83	178871	156791	82961.2	200525	44223	149028
0.72_120.0418n	165.041	0.717317	neg	Erythrose	HMDB0002649	Organic oxygen compounds	Organooxygen compounds	Carbohydrates and carbohydrate conjugates		C01796	47.5	43.3	M-H, M+FA-H	C4H8O4	-3.9583	1.68592	0.0199148	0.116199	0.722226	1.64973	379785	230211	538002	514165	281370	336959	289503	318709	210590	211665	345698	146033	238255	229023
1.06_271.0829m/z	271.083	1.06398	pos	Melatonin	HMDB0001389	Organoheterocyclic compounds	Indoles and derivatives	Indoles	***	C01598	37.9	0	M+K	C13H16N2O2	-6.0383	1.658	0.000641608	0.0148281	-0.887581	0.54052	138057	255415	41262.9	159502	135726	132065	161216	198570	229511	239018	253697	294658	237992	277616
16.42_347.0972m/z	347.097	16.416	pos	Methyl 6-O-galloyl-beta-D-glucopyranoside	HMDB0039354	Benzenoids	Benzene and substituted derivatives	Benzoic acids and derivatives	*		38.6	0	M+H	C14H18O10	-0.328859	1.62833	6.69677e-05	0.00381552	-1.19685	0.436228	79363.6	181932	85109.7	80646.1	82709.1	70197.2	75857	81662.6	125414	167475	157883	216070	200774	223975
5.11_552.3183m/z	552.318	5.10902	pos	Corchoroside A	HMDB0033846	Lipids and lipid-like molecules	Steroids and steroid derivatives	Steroid lactones	*		37.8	0	M+NH4	C29H42O9	2.93334	1.60008	0.0385818	0.176803	2.61009	6.1054	185842	30439	131588	362930	168385	378613	28797.4	44741.4	13447.5	128319	9467.56	12692.9	10003	8703.83
5.50_843.6822m/z	843.682	5.50357	pos	TG(16:0/16:0/16:1(9Z))	HMDB0005359	Lipids and lipid-like molecules	Glycerolipids	Triradylcglycerols	**	C00422	36.2	0	M+K	C51H96O6	-2.02474	1.59365	0.0178761	0.108669	-7.92617	0.00411137	506.337	123155	5.2071e-06	5.2071e-06	5.2071e-06	3038.02	5.2071e-06	5.2071e-06	137394	3748.34	841.985	279315	162050	155583
16.29_894.5248m/z	894.525	16.2868	neg	Tolytoxin	71419	Unclassified	Unclassified	Unclassified			36.3	0	M+FA-H	C46H75NO13	3.25511	1.59155	4.09074e-05	0.00270152	1.18764	2.2778	177642	77988.1	218743	210282	161088	157750	157345	160641	76932.4	55043.2	63293.6	83480.2	74965.4	114214
0.62_388.2329m/z	388.233	0.620833	pos	(3S,7E,9S)-9-Hydroxy-4,7-megastigmadien-3-one 9-glucoside	91836	Lipids and lipid-like molecules	Fatty Acyls	Fatty acyl glycosides	*		37.9	0	M+NH4	C19H30O7	-0.305414	1.51077	0.0166611	0.10479	-3.589	0.0831007	10838.1	130421	13449.3	38667.1	5165.16	5899.15	1847.66	5.2071e-06	148922	270799	12024.1	32951	212982	104846
2.05_448.1844m/z	448.184	2.05212	pos	Biotripyrrin-a	HMDB0003323	Organoheterocyclic compounds	Pyrroles	Substituted pyrroles			36.3	0	M+H-H2O	C25H27N3O6	-4.88424	1.50629	0.0099322	0.0761491	-3.13071	0.114173	13255.8	116102	12668.5	65251.3	953.687	661.089	5.2071e-06	5.2071e-06	69008.3	164571	19729.8	216452	159297	67555.6
0.57_208.0408m/z	208.041	0.56975	pos	ethyl-2,4-dimethyl-Thiazole-5-Carboxylate	96503	Unclassified	Unclassified	Unclassified			37.1	0	M+Na	C8H11NO2S	2.73533	1.4972	0.000748434	0.0156947	1.28726	2.44065	163333	66922.2	211523	206520	116188	92718.3	168619	184431	59297	61146.7	69477	79758.1	72347.3	59507
5.26_548.2382m/z	548.238	5.2624	pos	PS(17:1(9Z)/0:0)	LMGP03050033	Lipids and lipid-like molecules	Glycerophospholipids	Glycerophosphoserines			39.5	0	M+K	C23H44NO9P	-0.676794	1.47609	0.00323791	0.0381299	-6.4971	0.0110707	1084.64	97973.4	5.2071e-06	3717.82	5.2071e-06	2790.01	5.2071e-06	5.2071e-06	98066.8	103314	4077.38	68994.4	191711	121676
13.79_181.0158m/z	181.016	13.7939	pos	4-Cyanoindole	96391	Unclassified	Unclassified	Unclassified			38.1	0	M+K	C9H6N2	-3.43918	1.47088	0.0125189	0.0881865	0.0709811	1.05043	2.40745e+06	2.29186e+06	2.51459e+06	2.28459e+06	2.48141e+06	2.40896e+06	2.40296e+06	2.35216e+06	2.30667e+06	2.31545e+06	2.31524e+06	2.31964e+06	2.28037e+06	2.21381e+06
14.15_717.4494m/z	717.449	14.1479	pos	PG(O-16:0/14:1(9Z))	LMGP04020004	Lipids and lipid-like molecules	Glycerophospholipids	Glycerophosphoglycerols			36.8	0	M+K	C36H71O9P	3.98841	1.43665	0.0088955	0.0710601	-0.803437	0.572982	142088	247979	40998.1	78550.2	138555	170608	195681	228135	231533	224599	222452	221723	280256	307314
4.94_193.0510m/z	193.051	4.93765	pos	Imetit	71953	Unclassified	Unclassified	Unclassified			37.2	0	M+Na	C6H10N4S	-4.99666	1.43618	0.000737254	0.0155812	2.60584	6.08745	105647	17354.9	144408	38018.7	159266	76259.2	120909	95022.2	18387.2	20723.6	12376.7	16352.5	19408.9	16880.5
4.63_456.2623m/z	456.262	4.6294	pos	Ximelagatran	HMDB0015603	Organic acids and derivatives	Carboxylic acids and derivatives	Amino acids, peptides, and analogues			40.5	12.1	M+H-H2O	C24H35N5O5	3.65345	1.41523	0.0346486	0.165918	7.36523	164.875	114797	696.268	2267.21	324017	157091	52538.7	90124.3	62744.1	934.771	158.536	472.179	673.294	1938.83	5.2071e-06
0.81_456.1744m/z	456.174	0.808133	pos	JWH 309	85205	Unclassified	Unclassified	Unclassified			36.4	0	M+K	C30H27NO	4.73035	1.40022	1.08984e-05	0.00127952	-3.59732	0.0826225	6602.1	79906.8	1887.6	5.2071e-06	16829.4	9308.72	4782.76	6804.14	67064.4	111744	72993.8	101084	69011.4	57542.4
0.57_185.0247m/z	185.025	0.56975	pos	1,2-Dihydroxy-3-keto-5-methylthiopentene	62805	Organic oxygen compounds	Organooxygen compounds	Carbonyl compounds	**	C15606	37.6	0	M+Na	C6H10O3S	2.25991	1.39903	0.00437613	0.0460281	1.17107	2.25179	168440	74802.9	220069	247507	112034	88118	171203	171709	61101.6	70878.9	69344.5	97477	87275.7	62739.4
0.73_513.1264m/z	513.126	0.734383	neg	Lactococcin	89967	Unclassified	Unclassified	Unclassified			36.7	0	M+FA-H	C22H20N4O8	0.0873385	1.38976	0.0171651	0.106132	-1.68218	0.311612	44416.3	142537	58651.3	64344.1	55523.1	17944.8	41778.8	28255.5	239751	8069.46	100171	208422	145305	153505
0.74_441.1034m/z	441.103	0.740033	pos	3,5-Dihydroxyphenyl 1-O-(6-O-galloyl-beta-D-glucopyranoside)	HMDB0039307	Organic oxygen compounds	Organooxygen compounds	Carbohydrates and carbohydrate conjugates	*		38.2	0	M+H	C19H20O12	1.51993	1.37372	3.67755e-06	0.000689422	-1.61537	0.326381	34521.5	105770	39304.7	12617.8	29198.2	23199.1	51189.7	51619.6	117362	106407	113973	105939	105165	85777.3
0.50_236.1145m/z	236.114	0.50165	pos	Penciclovir	HMDB0014444	Organoheterocyclic compounds	Imidazopyrimidines	Purines and purine derivatives		C07417	38.9	0	M+H-H2O	C10H15N5O3	0.990826	1.35611	0.00251276	0.0324149	0.222646	1.16687	584178	500636	659727	563642	614390	575093	559359	532857	534150	496283	524627	488241	480822	479693
0.62_257.0438m/z	257.044	0.620833	pos	BR-Xanthone B	89175	Organoheterocyclic compounds	Benzopyrans	1-benzopyrans	*		37.7	0	M+H-H2O	C14H10O6	-2.47031	1.35276	0.00509844	0.0504763	0.529992	1.44392	271246	187853	310818	241734	246838	263662	284863	279559	159822	138058	251940	133502	235739	208060
5.33_674.3616m/z	674.362	5.33093	pos	PHHdiA-PC	LMGP20010010	Lipids and lipid-like molecules	Glycerophospholipids	Oxidized glycerophospholipids			36.1	0	M+Na	C31H58NO11P	-3.70045	1.342	2.95708e-05	0.00229135	-7.90929	0.00415974	288.184	69279.3	5.2071e-06	1729.1	5.2071e-06	5.2071e-06	5.2071e-06	5.2071e-06	82099.1	25199.2	59656.4	82485.7	82279.5	83955.9
0.81_468.1743m/z	468.174	0.808133	pos	PC(6:2(2E,4E)/6:2(2E,4E))	LMGP01011235	Lipids and lipid-like molecules	Glycerophospholipids	Glycerophosphocholines			37	0	M+Na	C20H32NO8P	-3.25004	1.30718	4.67242e-06	0.000754272	-2.98971	0.125894	9069.12	72037.5	10564.7	3697.05	14941.1	4082.8	8126.63	13002.4	78357.3	54566.8	72380.1	101681	62080.3	63159.3
0.64_252.0761m/z	252.076	0.63785	pos	Endalin	HMDB0041887	Nucleosides, nucleotides, and analogues	Pyrimidine nucleosides	Pyrimidine 2',3'-dideoxyribonucleosides			38.7	1.64	M+Na	C9H12FN3O3	2.64129	1.30515	0.0170594	0.105993	-1.98451	0.252698	31233.2	123599	8940.35	115164	7485.58	17242.8	19837.4	18729	159992	147365	19003.2	105222	93199.3	216812
0.86_506.1904m/z	506.19	0.859217	pos	PS(14:1(9Z)/0:0)	LMGP03050032	Lipids and lipid-like molecules	Glycerophospholipids	Glycerophosphoserines			37.7	0	M+K	C20H38NO9P	-2.51623	1.29079	0.000195262	0.00746557	-2.42264	0.186515	15045.1	80664.1	8791.15	2808.36	38884	25963.6	7035.55	6787.7	75537.2	108619	67972.1	75786.7	109220	46849.6
6.39_567.2705m/z	567.271	6.3903	neg	3-O-acetylecdysone 2-phosphate	LMST01010188	Lipids and lipid-like molecules	Sterol Lipids	Sterols			42.5	24.4	M-H2O-H	C29H47O10P	-3.91638	1.28791	0.0479626	0.202835	7.78974	221.282	103510	467.771	8818.87	262301	128999	203396	11081.4	6460.84	5.2071e-06	430.14	978.689	5.2071e-06	1061.99	335.81
1.23_296.0640n	335.031	1.23435	pos	N-Methoxyspirobrassinol methyl ether	95492	Organoheterocyclic compounds	Indoles and derivatives	Unclassified	*		36	0	M+Na, M+K, M+NH4	C13H16N2O2S2	-4.4399	1.27082	0.000450792	0.0123284	6.35156	81.6601	67995.2	832.66	42042.7	107221	20824.9	92923.5	67260.5	77698	5.2071e-06	671.167	3541.46	438.863	344.47	5.2071e-06
0.79_434.1212m/z	434.121	0.791117	pos	Ethyl 2-hydroxy-3-(3-indolyl)propanoate glucoside	90261	Lipids and lipid-like molecules	Fatty Acyls	Fatty acyl glycosides			37	0	M+K	C19H25NO8	-0.0579285	1.2589	0.0207239	0.119422	0.591639	1.50696	237935	157891	272931	158531	198051	279281	265813	253003	152771	114125	249881	103705	150988	175876
11.27_453.2888n	454.296	11.2724	pos	LysoPE(16:0/0:0)	HMDB0011503	Lipids and lipid-like molecules	Glycerophospholipids	Glycerophosphoethanolamines	***		56.4	93.6	M+H, M+Na	C21H44NO7P	7.27291	1.25495	0.0188701	0.112073	1.75066	3.36513	119853	35616.2	82815.1	182774	31308.1	220281	115502	86438.7	16349.3	22135.5	70591.1	26612.9	60515.3	17493.1
0.68_891.3047m/z	891.305	0.6823	neg	5-Hydroxy-7,8-dimethoxyflavanone 5-rhamnoside	53130	Unclassified	Unclassified	Unclassified			36.9	0	2M-H	C23H26O9	-3.79007	1.25478	0.0448128	0.193772	1.77549	3.42354	143104	41800.1	237441	260977	34164.6	213075	42198.6	70768.6	34055.7	52197.1	22260.1	27670	91748.2	22869.6
9.04_267.1827n	250.179	9.04497	pos	Metoprolol	HMDB0001932	Benzenoids	Phenols	Tyrosols and derivatives		C07202	38.3	0	M+H-H2O, M+H	C15H25NO3	-2.73673	1.2428	0.00171343	0.0254158	-0.0945749	0.936548	1.01925e+06	1.0883e+06	988558	966233	1.04468e+06	1.03976e+06	1.03423e+06	1.04202e+06	1.06058e+06	1.09417e+06	1.12198e+06	1.10035e+06	1.07976e+06	1.07297e+06
0.70_281.1131n	262.095	0.70025	neg	O6-Methyl-2'-deoxyguanosine	66286	Unclassified	Unclassified	Unclassified			38.2	0	M-H2O-H, M-H	C11H15N5O4	2.43996	1.23592	0.00553576	0.0531456	3.81057	14.0312	79295.5	5651.37	64483.3	135007	137088	91587.3	24873.8	22733.2	2405.34	6074.52	16316.7	2201.21	1461.1	5449.32
5.33_842.6998m/z	842.7	5.33093	pos	PC(16:0/25:0)[U]	39403	Unclassified	Unclassified	Unclassified			37.4	0	M+H-H2O	C49H98NO8P	0.137926	1.22825	0.000130215	0.00577669	-33.3888	8.89162e-11	5.2071e-06	58561.9	5.2071e-06	5.2071e-06	5.2071e-06	5.2071e-06	5.2071e-06	5.2071e-06	57997.1	18994.2	44400.3	83660.3	76697.2	69622.5
0.76_279.0493m/z	279.049	0.757067	pos	Caffeoylmalic acid	HMDB0029318	Phenylpropanoids and polyketides	Cinnamic acids and derivatives	Hydroxycinnamic acids and derivatives	*		38.9	0	M+H-H2O	C13H12O8	-2.05785	1.19131	4.18524e-05	0.00273287	-1.35401	0.391203	35497.6	90739.8	47146.3	23607.3	24132	31496.8	40534.8	46068.4	101498	115862	87765.3	91022.3	79438.9	68852.3
0.69_134.0458m/z	134.046	0.688933	pos	Guanine	HMDB0000132	Organoheterocyclic compounds	Imidazopyrimidines	Purines and purine derivatives	***	C00242	38.3	0	M+H-H2O	C5H5N5O	-2.35631	1.17489	0.00412714	0.0442117	-0.828263	0.563207	76588.4	135986	109120	92386.2	42305.7	104932	53286.8	57499.2	128223	111895	112753	179406	156229	127411
4.37_261.1462m/z	261.146	4.37325	pos	7-oxo-11E,13-Tetradecadienoic acid	LMFA01060185	Lipids and lipid-like molecules	Fatty Acyls	Fatty Acids and Conjugates			38.7	0	M+Na	C14H22O3	0.493728	1.16882	0.00263353	0.0336369	2.93273	7.63554	72514.9	9497.02	69803.4	124617	107060	65985	36097.5	31526.6	4271.07	30117.9	2422.67	4422.16	12996.7	2751.68
3.62_257.0439m/z	257.044	3.62197	pos	Alloathyriol	HMDB0038715	Organoheterocyclic compounds	Benzopyrans	1-benzopyrans	*		37.3	0	M+H-H2O	C14H10O6	-2.06644	1.16062	0.000859431	0.0169338	0.405535	1.32458	239657	180931	292399	245263	241022	225676	222496	211088	192841	189568	186439	177550	175715	163472
0.69_207.1259n	246.093	0.688933	pos	O-Methylcorypalline	HMDB0029370	Organoheterocyclic compounds	Tetrahydroisoquinolines	Unclassified	*		37.9	0	M+Na, M+K	C12H17NO2	-0.12693	1.15507	0.046852	0.200353	4.22516	18.7026	85420.5	4567.32	14788.2	231087	51976.7	152565	36528.8	25577.3	1511.39	1349.82	22154.6	866.546	73.0718	1448.46
4.58_407.1593m/z	407.159	4.58338	neg	(Z)-Narceine imide	HMDB0030378	Organoheterocyclic compounds	Isoindoles and derivatives	Isoindolines			38.4	6.37	M-H2O-H	C23H26N2O6	-4.57909	1.14986	0.000309354	0.0099637	-3.88201	0.0678266	3756.41	55382.5	1153.06	6971.81	7816.44	3435.74	1885.18	1276.22	57395.4	61993.6	23361.3	94346.1	46026	49172.9
0.79_272.0670m/z	272.067	0.791117	pos	Gamma-glutamyl-Cysteine	86038	Unclassified	Unclassified	Unclassified			36.7	0	M+Na	C8H15N3O4S	-2.38053	1.14798	0.000164962	0.00661157	0.672129	1.59342	139455	87519	128501	170361	127488	144636	128270	137473	79120.2	83984.3	100363	86836.7	67988.2	106822
0.72_191.1040m/z	191.104	0.723	pos	Geranic acid	LMFA01030784	Lipids and lipid-like molecules	Prenol lipids	Monoterpenoids	**	C16461	38.1	0	M+Na	C10H16O2	-1.48579	1.14432	0.026321	0.14027	2.22962	4.69011	96985.4	20678.7	181102	193204	70442.4	46388	50450	40326.4	18578.5	9482.63	14922.1	45318.9	19639.8	16130.3
6.86_195.0706m/z	195.071	6.86203	neg	Oxaburimamide	69231	Unclassified	Unclassified	Unclassified			38.5	0	M-H2O-H	C8H14N4OS	-1.99088	1.12767	0.0470355	0.200563	7.69763	207.595	79983	385.284	66083.1	214277	47594.3	151372	387.468	184.397	802.32	70.8319	5.2071e-06	5.2071e-06	577.732	860.82
1.03_646.2241n	685.188	1.02967	pos	3'-Prenylapigenin 7-[rhamnosyl-(1->6)-glucoside]	90097	Phenylpropanoids and polyketides	Flavonoids	Flavonoid glycosides	*		37.2	0	M+Na, M+K	C32H38O14	-3.23791	1.12176	0.0437876	0.190973	0.891668	1.85532	147030	79247.6	111426	182620	80403.6	185188	170658	151882	68449.3	42345.8	188016	20350.6	70307.7	86016.5
0.81_548.2502m/z	548.25	0.808133	pos	7-Acetoxy-6-hydroxylimonin	88754	Lipids and lipid-like molecules	Steroids and steroid derivatives	Steroid lactones	*		37.3	0	M+NH4	C28H34O10	2.2551	1.1099	0.0176944	0.107959	-3.46007	0.0908687	6963.6	76633.7	5.2071e-06	38821.9	5.2071e-06	5.2071e-06	5.2071e-06	2959.7	46432.2	14917.1	177134	88789.4	37052.9	95476.6
16.75_196.0183m/z	196.018	16.7452	pos	Omethoate	72448	Unclassified	Unclassified	Unclassified			38.4	0	M+H-H2O	C5H12NO4PS	-4.33365	1.10242	0.041682	0.18463	0.0566071	1.04002	1.93455e+06	1.86012e+06	1.98448e+06	1.82644e+06	2.00884e+06	1.97711e+06	1.9249e+06	1.88556e+06	1.8629e+06	1.89895e+06	1.89489e+06	1.86001e+06	1.84255e+06	1.80141e+06
1.85_247.1305m/z	247.13	1.84768	pos	Epoxyeremopetasinorol	86414	Organoheterocyclic compounds	Oxanes	Unclassified	*		38.7	0	M+Na	C13H20O3	0.119125	1.09031	0.00285396	0.0355184	2.27914	4.85387	69065.8	14229	67328.1	128518	79585.6	54652.5	47298.3	37011.6	11250.9	30939.7	6556.91	8949.65	21908.6	5768.22
15.56_750.5281m/z	750.528	15.5599	pos	PS(15:0/18:0)	78578	Lipids and lipid-like molecules	Glycerophospholipids	Glycerophosphoserines			38.4	0	M+H	C39H76NO10P	0.120618	1.0881	0.014251	0.0950855	0.3204	1.24868	294500	235850	335437	293674	318119	257685	292144	269944	290036	240800	273000	196621	212814	201827
5.74_415.2009m/z	415.201	5.74243	neg	JP83	45144	Unclassified	Unclassified	Unclassified			37.2	0	M-H	C26H28N2O3	-4.29575	1.06974	0.0199816	0.116472	33.4601	1.18168e+10	61531.2	5.2071e-06	13195.6	153453	100371	47899.5	30084.5	24183.2	5.2071e-06	5.2071e-06	5.2071e-06	5.2071e-06	5.2071e-06	5.2071e-06
7.74_209.0863m/z	209.086	7.74253	neg	2-Ethyl-1-hexanol sulfate	HMDB0033373	Organic acids and derivatives	Organic sulfuric acids and derivatives	Sulfuric acid esters			38.7	6.14	M-H	C8H18O4S	4.66479	1.0678	0.0422052	0.186097	33.6467	1.3448e+10	70024.9	5.2071e-06	47092.8	180549	54669.1	136978	695.269	165.543	5.2071e-06	5.2071e-06	5.2071e-06	5.2071e-06	5.2071e-06	5.2071e-06
6.04_526.2973m/z	526.297	6.03715	pos	Pederin	71091	Unclassified	Unclassified	Unclassified			36.5	0	M+Na	C25H45NO9	-2.74559	1.0582	0.0110443	0.0818773	2.21757	4.65108	73510.6	15805.1	53311	49485.8	50851.4	156514	39948	90953.7	12521	32780.2	21468.1	8400.39	5006.38	14654.4
14.15_226.0137m/z	226.014	14.1479	pos	Cystathionine ketimine	HMDB0002015	Organic acids and derivatives	Carboxylic acids and derivatives	Amino acids, peptides, and analogues			38.3	7.08	M+Na	C7H9NO4S	-3.78838	1.05441	0.00669906	0.0593378	0.153379	1.11217	548761	493414	608394	535356	577373	535400	523472	512571	500387	514999	500838	489926	485169	469166
1.12_266.1250m/z	266.125	1.11507	pos	Gamma-glutamyl-Histidine	86043	Unclassified	Unclassified	Unclassified			37	0	M+H-H2O	C11H17N5O4	0.858974	1.0482	0.00067503	0.0151173	-2.85381	0.138331	7642.08	55245	1341.98	13111.5	8905.57	9589.95	8733.57	4169.92	35700.1	26781.2	94201.1	64302.2	52565.3	57920.2
12.95_354.2791n	355.286	12.9526	pos	MG(0:0/18:2(9Z,12Z)/0:0)	HMDB0011538	Lipids and lipid-like molecules	Fatty Acyls	Lineolic acids and derivatives	***		53.7	81.2	M+H, M+Na	C21H38O4	5.92238	1.03612	0.0215916	0.122849	0.871375	1.82941	127457	69671.1	85271.3	133290	197225	175532	82361.4	91060.6	82927.5	59503	75440.3	45949.2	66804.3	87402.2
0.64_238.0792m/z	238.079	0.63785	pos	FK-409	62986	Unclassified	Unclassified	Unclassified			38.5	0	M+Na	C8H13N3O4	-2.69193	1.03395	0.0456174	0.196302	4.04957	16.5593	68295.9	4124.33	6935.62	176508	12725.7	126075	36529.2	51002.1	5.2071e-06	5.2071e-06	24746	5.2071e-06	5.2071e-06	5.2071e-06
1.06_203.0809n	204.088	1.06398	pos	(5-Phenyl-1,2,4-triazol-3-yl)urea	70853	Unclassified	Unclassified	Unclassified			38.4	0	M+H, M+Na, M+H-H2O	C9H9N5O	0.749354	1.01162	0.018148	0.109184	-0.406732	0.75433	173279	229712	147572	248315	171184	158580	145709	168311	208101	185224	259293	231296	227427	266929
0.79_583.1234m/z	583.123	0.78565	neg	Etrimfos	72744	Organic acids and derivatives	Organic thiophosphoric acids and derivatives	Thiophosphoric acid esters		C18985	38.4	0	2M-H	C10H17N2O4PS	2.29975	1.01032	0.0122266	0.0869349	-3.46904	0.0903055	4714.29	52203.8	9365.1	5.2071e-06	15602.9	5.2071e-06	5.2071e-06	3317.76	27021.3	90620.5	21091.7	106863	46392.4	21233.8
13.54_770.4425m/z	770.443	13.5375	pos	OON-PI	LMGP20050023	Lipids and lipid-like molecules	Glycerophospholipids	Oxidized glycerophospholipids			37.5	0	M+NH4	C36H65O14P	-3.3168	1.0084	0.0387054	0.177046	2.95172	7.73672	70759.6	9145.94	51318.4	74160.7	170146	112413	9653.07	6866.2	10959.8	23150.3	3795.44	1669.94	4286.79	11013.4
0.84_474.1675m/z	474.167	0.842183	pos	CAY10585	45359	Unclassified	Unclassified	Unclassified			36.3	0	M+K	C26H29NO5	-0.605223	1.00816	0.0130253	0.0905707	-2.58413	0.166762	9730.53	58349.7	1126.85	5.2071e-06	25685.9	31570.5	5.2071e-06	5.2071e-06	51875.6	113678	21972.2	70465.1	76387.9	15718.9
