# Supplementary material for: Metabolic Signatures of Four Polygonatum Rhizoma Species Mapped Using Untargeted Metabolomics
Source: Metabolites. 2025 Oct 22;15(11):682. doi: 10.3390/metabo15110682 (PMC12654418; doi:10.3390/metabo15110682)
Supplement: Supplementary file 1 [file metabolites-15-00682-s001.zip › Supplemental_Table_3.xls]

## Sheet: Table_S3
Metabolite	PK_present	PK_VIP	PK_log2FC	PK_comparisons	PS_present	PS_VIP	PS_log2FC	PS_comparisons	PC_present	PC_VIP	PC_log2FC	PC_comparisons	PO_present	PO_VIP	PO_log2FC	PO_comparisons	n_species	Super_Class	Class
(+)-Galeon	1	1.17268	4.81156	1	0	0	0	0	0	0	0	0	0	0	0	0	1	Phenylpropanoids and polyketides	Diarylheptanoids
Geranic acid	0	0	0	0	1	1.2616	2.60344	2	0	0	0	0	0	0	0	0	1	Lipids and lipid-like molecules	Prenol lipids
Glycerol 2-(9Z,12Z-octadecadienoate) 1-hexadecanoate 3-O-[alpha-D-galactopyranosyl-(1->6)-beta-D-galactopyranoside]	0	0	0	0	0	0	0	0	0	0	0	0	1	1.20392	1.23477	2	1	Lipids and lipid-like molecules	Glycerolipids
Guanine	0	0	0	0	0	0	0	0	1	1.91247	1.42042	1	0	0	0	0	1	Organoheterocyclic compounds	Imidazopyrimidines
H-1152	0	0	0	0	0	0	0	0	0	0	0	0	1	1.03843	1.67515	1	1	Unclassified	Unclassified
Idebenone Metabolite (Benzenedecanoic acid, 2,5-dihydroxy-3,4-dimethoxy-6-methyl-)	0	0	0	0	0	0	0	0	0	0	0	0	1	2.64335	1.62706	1	1	Unclassified	Unclassified
Iopanoic acid	1	1.02684	20.234	2	0	0	0	0	0	0	0	0	0	0	0	0	1	Unclassified	Unclassified
Isonuatigenin 3-[rhamnosyl-(1->2)-glucoside]	1	13.742	10.096	3	0	0	0	0	0	0	0	0	0	0	0	0	1	Lipids and lipid-like molecules	Steroids and steroid derivatives
Itaconic acid	1	1.38713	1.34827	3	0	0	0	0	0	0	0	0	0	0	0	0	1	Lipids and lipid-like molecules	Fatty Acyls
JP83	0	0	0	0	1	1.11279	22.0539	2	0	0	0	0	0	0	0	0	1	Unclassified	Unclassified
JWH 309	0	0	0	0	0	0	0	0	1	1.54789	3.09473	3	0	0	0	0	1	Unclassified	Unclassified
Jasmonic acid	1	1.14419	1.76005	2	0	0	0	0	0	0	0	0	0	0	0	0	1	Lipids and lipid-like molecules	Fatty Acyls
L-Aspartic Acid	0	0	0	0	0	0	0	0	1	3.12839	1.05776	1	0	0	0	0	1	Organic acids and derivatives	Carboxylic acids and derivatives
L-Histidine	1	1.15169	1.11698	1	0	0	0	0	0	0	0	0	0	0	0	0	1	Organic acids and derivatives	Carboxylic acids and derivatives
L-Isoleucine	0	0	0	0	1	6.76122	1.18375	2	0	0	0	0	0	0	0	0	1	Organic acids and derivatives	Carboxylic acids and derivatives
L-Serine	1	1.45438	1.45237	1	0	0	0	0	0	0	0	0	0	0	0	0	1	Organic acids and derivatives	Carboxylic acids and derivatives
Lactococcin	0	0	0	0	0	0	0	0	1	1.51061	1.70821	2	0	0	0	0	1	Unclassified	Unclassified
Leucylproline	0	0	0	0	0	0	0	0	1	1.30746	1.41292	1	0	0	0	0	1	Organic acids and derivatives	Carboxylic acids and derivatives
Lucyobroside	1	1.89882	1.27481	3	0	0	0	0	0	0	0	0	0	0	0	0	1	Lipids and lipid-like molecules	Sphingolipids
Lusitanicoside	1	2.37773	1.36525	1	0	0	0	0	0	0	0	0	0	0	0	0	1	Organic oxygen compounds	Organooxygen compounds
MGDG(18:2(9Z,12Z)/18:3(9Z,12Z,15Z))	0	0	0	0	1	5.53619	1.12587	1	0	0	0	0	0	0	0	0	1	Lipids and lipid-like molecules	Glycerolipids
MGDG(20:5(5Z,8Z,11Z,14Z,17Z)/18:3(9Z,12Z,15Z))	0	0	0	0	1	3.48548	1.4941	3	0	0	0	0	0	0	0	0	1	Lipids and lipid-like molecules	Glycerolipids
Gamma-glutamyl-Histidine	0	0	0	0	0	0	0	0	1	1.0482	2.85381	1	0	0	0	0	1	Unclassified	Unclassified
Galactaric acid	1	2.37444	3.73014	3	0	0	0	0	0	0	0	0	0	0	0	0	1	Organic oxygen compounds	Organooxygen compounds
Fosfomycin calcium	1	1.33057	6.47448	2	0	0	0	0	0	0	0	0	0	0	0	0	1	Unclassified	Unclassified
Formylfusarochromanone	0	0	0	0	0	0	0	0	1	1.00337	1.19177	1	0	0	0	0	1	Organoheterocyclic compounds	Benzopyrans
Corchoroside A	0	0	0	0	1	1.60008	2.61009	1	0	0	0	0	0	0	0	0	1	Lipids and lipid-like molecules	Steroids and steroid derivatives
Cysteinyl-Asparagine	0	0	0	0	0	0	0	0	1	1.20873	4.18718	1	0	0	0	0	1	Organic acids and derivatives	Carboxylic acids and derivatives
D-Glutamine	1	4.3027	1.17725	1	0	0	0	0	0	0	0	0	0	0	0	0	1	Organic acids and derivatives	Carboxylic acids and derivatives
D-Glyceric acid	0	0	0	0	0	0	0	0	1	1.56779	1.6108	1	0	0	0	0	1	Organic oxygen compounds	Organooxygen compounds
D-Maltose	0	0	0	0	1	2.80119	1.13442	1	0	0	0	0	0	0	0	0	1	Organic oxygen compounds	Organooxygen compounds
D-Mannitol	0	0	0	0	0	0	0	0	0	0	0	0	1	1.42123	1.72362	1	1	Organic oxygen compounds	Organooxygen compounds
D-Phosphatidylglycerol	1	1.27812	4.94819	3	0	0	0	0	0	0	0	0	0	0	0	0	1	Unclassified	Unclassified
DG(9D3/9D3/0:0)	0	0	0	0	0	0	0	0	1	1.17544	4.4288	1	0	0	0	0	1	Lipids and lipid-like molecules	Fatty Acyls
Dihydroprudomenin	0	0	0	0	1	14.5352	1.71924	3	0	0	0	0	0	0	0	0	1	Phenylpropanoids and polyketides	Flavonoids
Diphylloside B	0	0	0	0	1	1.0712	1.17167	1	0	0	0	0	0	0	0	0	1	Lipids and lipid-like molecules	Polyketides
Maltotriose	0	0	0	0	1	5.7773	1.23096	2	0	0	0	0	0	0	0	0	1	Organic oxygen compounds	Organooxygen compounds
Dodecamethylpentasiloxane	0	0	0	0	0	0	0	0	1	1.12986	6.26858	1	0	0	0	0	1	Organometallic compounds	Organometalloid compounds
Endalin	0	0	0	0	0	0	0	0	1	1.71631	3.00461	3	0	0	0	0	1	Nucleosides, nucleotides, and analogues	Pyrimidine nucleosides
Epoxyeremopetasinorol	0	0	0	0	1	1.14485	2.28313	2	0	0	0	0	0	0	0	0	1	Organoheterocyclic compounds	Oxanes
Eriodictyol	0	0	0	0	0	0	0	0	1	1.16926	1.80253	1	0	0	0	0	1	Phenylpropanoids and polyketides	Flavonoids
Erythrose	0	0	0	0	1	2.29097	1.43803	2	0	0	0	0	0	0	0	0	1	Organic oxygen compounds	Organooxygen compounds
Ethyl 3-[(2-furanylmethyl)thio]propanoate	1	2.88451	1.65029	2	0	0	0	0	0	0	0	0	0	0	0	0	1	Organoheterocyclic compounds	Heteroaromatic compounds
FK-409	0	0	0	0	1	1.06234	4.08258	2	0	0	0	0	0	0	0	0	1	Unclassified	Unclassified
Feruloylcholine	0	0	0	0	0	0	0	0	1	1.67123	2.63036	2	0	0	0	0	1	Phenylpropanoids and polyketides	Cinnamic acids and derivatives
Flavone	1	2.02397	2.02231	2	0	0	0	0	0	0	0	0	0	0	0	0	1	Phenylpropanoids and polyketides	Flavonoids
Flurprimidol	0	0	0	0	0	0	0	0	1	1.13868	1.4194	1	0	0	0	0	1	Unclassified	Unclassified
Forasartan	1	1.07478	4.00885	1	0	0	0	0	0	0	0	0	0	0	0	0	1	Organoheterocyclic compounds	Pyridines and derivatives
Dyspropterin	1	1.06446	1.30443	1	0	0	0	0	0	0	0	0	0	0	0	0	1	Organoheterocyclic compounds	Pteridines and derivatives
Malvidin 3-O-glucoside	1	1.01169	2.57329	1	0	0	0	0	0	0	0	0	0	0	0	0	1	Phenylpropanoids and polyketides	Flavonoids
Medicagol	1	2.93696	1.42842	2	0	0	0	0	0	0	0	0	0	0	0	0	1	Phenylpropanoids and polyketides	Isoflavonoids
Methyl dihydrophaseate	1	1.22123	1.45011	3	0	0	0	0	0	0	0	0	0	0	0	0	1	Lipids and lipid-like molecules	Prenol lipids
PIP(16:1(9Z)/18:0)	1	1.30421	8.02643	3	0	0	0	0	0	0	0	0	0	0	0	0	1	Lipids and lipid-like molecules	Glycerophospholipids
PS(14:1(9Z)/0:0)	0	0	0	0	0	0	0	0	1	1.45237	2.30315	3	0	0	0	0	1	Lipids and lipid-like molecules	Glycerophospholipids
PS(17:1(9Z)/0:0)	0	0	0	0	0	0	0	0	1	1.6664	6.15251	3	0	0	0	0	1	Lipids and lipid-like molecules	Glycerophospholipids
Pantothenic acid	0	0	0	0	1	1.56941	1.30288	1	0	0	0	0	0	0	0	0	1	Organic oxygen compounds	Organooxygen compounds
Pederin	0	0	0	0	1	1.15227	2.66256	2	0	0	0	0	0	0	0	0	1	Unclassified	Unclassified
Perindopril erbumine	0	0	0	0	0	0	0	0	0	0	0	0	1	1.08234	5.58462	2	1	Organic acids and derivatives	Carboxylic acids and derivatives
Picein	1	1.08608	4.54244	2	0	0	0	0	0	0	0	0	0	0	0	0	1	Unclassified	Unclassified
Pranlukast	0	0	0	0	1	1.0223	10.506	1	0	0	0	0	0	0	0	0	1	Organoheterocyclic compounds	Benzopyrans
Pteridine	1	1.57854	2.10873	2	0	0	0	0	0	0	0	0	0	0	0	0	1	Unclassified	Unclassified
Sulfoacetaldehyde	0	0	0	0	0	0	0	0	0	0	0	0	1	1.06654	2.17466	1	1	Unclassified	Unclassified
PI(20:5(5Z,8Z,11Z,14Z,17Z)/20:5(5Z,8Z,11Z,14Z,17Z))	1	2.23875	27.1641	3	0	0	0	0	0	0	0	0	0	0	0	0	1	Lipids and lipid-like molecules	Glycerophospholipids
Thiamine acetic acid	1	1.2807	2.00348	1	0	0	0	0	0	0	0	0	0	0	0	0	1	Unclassified	Unclassified
Tranylcypromine	0	0	0	0	1	2.13291	1.23893	1	0	0	0	0	0	0	0	0	1	Organic nitrogen compounds	Organonitrogen compounds
Trimipramine maleate	0	0	0	0	0	0	0	0	1	1.20458	9.64297	1	0	0	0	0	1	Organoheterocyclic compounds	Benzazepines
Uridine 5'-monophosphate	0	0	0	0	0	0	0	0	0	0	0	0	1	1.72278	1.43031	1	1	Nucleosides, nucleotides, and analogues	Pyrimidine nucleotides
Uvaricin	0	0	0	0	0	0	0	0	1	4.1237	1.85029	2	0	0	0	0	1	Unclassified	Unclassified
Valtrate	1	5.23786	1.39732	3	0	0	0	0	0	0	0	0	0	0	0	0	1	Lipids and lipid-like molecules	Prenol lipids
Ximelagatran	0	0	0	0	1	1.46211	6.79092	2	0	0	0	0	0	0	0	0	1	Organic acids and derivatives	Carboxylic acids and derivatives
Zearalenone 4-sulfate	0	0	0	0	1	7.26602	1.12803	2	0	0	0	0	0	0	0	0	1	Phenylpropanoids and polyketides	Macrolides and analogues
alpha-Zearalanol	1	2.33652	20.6084	3	0	0	0	0	0	0	0	0	0	0	0	0	1	Phenylpropanoids and polyketides	Macrolides and analogues
dTDP	1	1.29168	4.25841	3	0	0	0	0	0	0	0	0	0	0	0	0	1	Nucleosides, nucleotides, and analogues	Pyrimidine nucleotides
gamma-Glutamylleucine	0	0	0	0	1	2.53916	5.33097	3	0	0	0	0	0	0	0	0	1	Organic acids and derivatives	Carboxylic acids and derivatives
Thiazafluron	0	0	0	0	1	1.17545	2.98887	1	0	0	0	0	0	0	0	0	1	Unclassified	Unclassified
Cochlearine	1	1.32936	2.21748	2	0	0	0	0	0	0	0	0	0	0	0	0	1	Unclassified	Unclassified
PI(18:4(6Z,9Z,12Z,15Z)/22:6(4Z,7Z,10Z,13Z,16Z,19Z))	1	3.97066	10.8292	3	0	0	0	0	0	0	0	0	0	0	0	0	1	Lipids and lipid-like molecules	Glycerophospholipids
PHHdiA-PC	0	0	0	0	0	0	0	0	1	1.55185	8.51092	3	0	0	0	0	1	Lipids and lipid-like molecules	Glycerophospholipids
N-Acetylsulfadiazine	0	0	0	0	0	0	0	0	0	0	0	0	1	1.13276	4.54906	1	1	Unclassified	Unclassified
N-Methoxyspirobrassinol methyl ether	0	0	0	0	1	1.20074	4.89583	3	0	0	0	0	0	0	0	0	1	Organoheterocyclic compounds	Indoles and derivatives
N-palmitoyl histidine	0	0	0	0	0	0	0	0	0	0	0	0	1	1.62992	2.12242	3	1	Lipids and lipid-like molecules	Fatty Acyls
Nicotine	0	0	0	0	0	0	0	0	1	1.04854	5.93907	1	0	0	0	0	1	Organoheterocyclic compounds	Pyridines and derivatives
Nitrofurantoin	0	0	0	0	0	0	0	0	1	2.03513	1.00271	1	0	0	0	0	1	Organoheterocyclic compounds	Azolidines
O-Methylcorypalline	0	0	0	0	1	1.15507	4.22516	1	0	0	0	0	0	0	0	0	1	Organoheterocyclic compounds	Tetrahydroisoquinolines
O6-Methyl-2'-deoxyguanosine	0	0	0	0	1	1.22193	3.74158	3	0	0	0	0	0	0	0	0	1	Unclassified	Unclassified
OON-PI	0	0	0	0	1	1.0442	2.80956	2	0	0	0	0	0	0	0	0	1	Lipids and lipid-like molecules	Glycerophospholipids
Octadecanoic acid, 2-mercapto-; alpha-Mercaptostearic acid	1	1.43848	13.4117	3	0	0	0	0	0	0	0	0	0	0	0	0	1	Unclassified	Unclassified
Octulose-1,8-bisphosphate	1	1.50642	2.97486	2	0	0	0	0	0	0	0	0	0	0	0	0	1	Unclassified	Unclassified
PI(18:4(6Z,9Z,12Z,15Z)/20:5(5Z,8Z,11Z,14Z,17Z))	1	1.42103	16.403	3	0	0	0	0	0	0	0	0	0	0	0	0	1	Lipids and lipid-like molecules	Glycerophospholipids
Ophiopogonin C'	1	2.21433	25.8668	3	0	0	0	0	0	0	0	0	0	0	0	0	1	Lipids and lipid-like molecules	Steroids and steroid derivatives
Oxaburimamide	0	0	0	0	1	1.12767	7.69763	1	0	0	0	0	0	0	0	0	1	Unclassified	Unclassified
PA(18:3(6Z,9Z,12Z)/20:5(5Z,8Z,11Z,14Z,17Z))	1	1.09085	4.46394	1	0	0	0	0	0	0	0	0	0	0	0	0	1	Lipids and lipid-like molecules	Glycerophospholipids
PA(18:4(6Z,9Z,12Z,15Z)/20:4(5Z,8Z,11Z,14Z))	1	5.43151	11.4477	3	0	0	0	0	0	0	0	0	0	0	0	0	1	Lipids and lipid-like molecules	Glycerophospholipids
PA(20:3(5Z,8Z,11Z)/15:0)	1	1.21172	33.2612	2	0	0	0	0	0	0	0	0	0	0	0	0	1	Lipids and lipid-like molecules	Glycerophospholipids
PC(16:0/25:0)[U]	0	0	0	0	0	0	0	0	1	1.41222	33.3888	3	0	0	0	0	1	Unclassified	Unclassified
PC(20:5(5Z,8Z,11Z,14Z,17Z)/20:4(5Z,8Z,11Z,14Z))	0	0	0	0	1	3.23221	1.09158	1	0	0	0	0	0	0	0	0	1	Lipids and lipid-like molecules	Glycerophospholipids
PC(O-10:1(9E)/0:0)	0	0	0	0	0	0	0	0	0	0	0	0	1	1.68118	3.38079	3	1	Lipids and lipid-like molecules	Glycerophospholipids
PE(22:5(7Z,10Z,13Z,16Z,19Z)/dm18:1(9Z))	0	0	0	0	0	0	0	0	0	0	0	0	1	1.35752	1.71757	1	1	Unclassified	Unclassified
PG(12:0/20:4(5Z,8Z,11Z,14Z))	1	1.32231	3.56355	1	0	0	0	0	0	0	0	0	0	0	0	0	1	Lipids and lipid-like molecules	Glycerophospholipids
PGP(i-13:0/18:2(9Z,11Z))	1	1.35894	33.5198	2	0	0	0	0	0	0	0	0	0	0	0	0	1	Lipids and lipid-like molecules	Glycerophospholipids
Ovalitenin C	1	1.37491	1.86767	3	0	0	0	0	0	0	0	0	0	0	0	0	1	Lipids and lipid-like molecules	Polyketides
Citric acid	1	22.0858	1.82274	3	0	0	0	0	0	0	0	0	0	0	0	0	1	Organic acids and derivatives	Carboxylic acids and derivatives
{4-[(1Z)-2-hydroxy-3-oxobut-1-en-1-yl]-2-methoxyphenyl}oxidanesulfonic acid	1	1.15092	2.38215	3	0	0	0	0	0	0	0	0	0	0	0	0	1	Organic acids and derivatives	Organic sulfuric acids and derivatives
4-Hydroxy-3-nitrosobenzamide	0	0	0	0	0	0	0	0	1	1.12473	7.12141	1	0	0	0	0	1	Unclassified	Unclassified
18-fluoro-9Z-octadecenoic acid	1	3.24681	11.4866	3	0	0	0	0	0	0	0	0	0	0	0	0	1	Lipids and lipid-like molecules	Fatty Acyls
17-trifluoromethylphenyl trinor PGF2Î± methyl ester	1	2.29487	17.492	3	0	0	0	0	0	0	0	0	0	0	0	0	1	Unclassified	Unclassified
13,14-dihydro-16,16-difluoro Prostaglandin F2Î±	0	0	0	0	0	0	0	0	0	0	0	0	1	1.10425	1.7491	1	1	Unclassified	Unclassified
12-Hydroxynevirapine glucuronide	1	1.96944	7.18976	3	0	0	0	0	0	0	0	0	0	0	0	0	1	Organic oxygen compounds	Organooxygen compounds
6-{3,5-dihydroxy-4-[3-(4-hydroxy-3-methoxyphenyl)-2-oxopropanoyl]-2-methoxyphenoxy}-3,4,5-trihydroxyoxane-2-carboxylic acid	0	0	0	0	0	0	0	0	0	0	0	0	1	1.16415	3.85945	1	1	Phenylpropanoids and polyketides	Flavonoids
1-Pyrenylsulfate	1	1.15968	1.62537	1	0	0	0	0	0	0	0	0	0	0	0	0	1	Unclassified	Unclassified
7-Acetoxy-6-hydroxylimonin	0	0	0	0	0	0	0	0	1	1.1099	3.46007	1	0	0	0	0	1	Lipids and lipid-like molecules	Steroids and steroid derivatives
1,3-(8R,9R-epoxy-octadec-13Z,15Z-dien-4,6-diynoyl)-2-(8-hydroxy-13E,17E-octadecadien-9,11-diynoyl)-sn-glycerol	1	1.03729	32.3453	1	0	0	0	0	0	0	0	0	0	0	0	0	1	Lipids and lipid-like molecules	Glycerolipids
7-Acetoxy-6-methoxycoumarin	0	0	0	0	0	0	0	0	0	0	0	0	1	1.04719	17.5906	2	1	Phenylpropanoids and polyketides	Coumarins and derivatives
7-Methyl-3-methylene-1,6-octadiene	1	1.6369	3.26606	2	0	0	0	0	0	0	0	0	0	0	0	0	1	Lipids and lipid-like molecules	Prenol lipids
7-oxo-11E,13-Tetradecadienoic acid	0	0	0	0	1	1.22275	2.9168	2	0	0	0	0	0	0	0	0	1	Lipids and lipid-like molecules	Fatty Acyls
8-Butanoylneosolaniol	0	0	0	0	0	0	0	0	0	0	0	0	1	2.6406	1.99021	3	1	Lipids and lipid-like molecules	Fatty Acyls
1,2,4,8-Tetraacetoxy-7-hydroxy-3-(4-hydroxyphenyl)dibenzofuran	1	3.08271	1.96662	3	0	0	0	0	0	0	0	0	0	0	0	0	1	Organoheterocyclic compounds	Benzofurans
3-hydroxybenzoic acid-3-O-sulphate	0	0	0	0	1	2.082	3.3599	3	0	0	0	0	0	0	0	0	1	Organic acids and derivatives	Organic sulfuric acids and derivatives
AG-879	1	2.833	5.09555	3	0	0	0	0	0	0	0	0	0	0	0	0	1	Unclassified	Unclassified
Aconitic acid	1	3.61039	1.82421	3	0	0	0	0	0	0	0	0	0	0	0	0	1	Organic acids and derivatives	Carboxylic acids and derivatives
Adenosine monophosphate	0	0	0	0	0	0	0	0	1	2.3496	1.54173	1	0	0	0	0	1	Nucleosides, nucleotides, and analogues	Purine nucleotides
2,3-Dihydrobenzofuran	0	0	0	0	0	0	0	0	1	1.30344	2.06387	2	0	0	0	0	1	Organoheterocyclic compounds	Coumarans
2-Ethyl-1-hexanol sulfate	0	0	0	0	1	1.10901	21.8437	2	0	0	0	0	0	0	0	0	1	Organic acids and derivatives	Organic sulfuric acids and derivatives
6'-HMG SDG	1	1.01119	32.2728	1	0	0	0	0	0	0	0	0	0	0	0	0	1	Lignans, neolignans and related compounds	Lignan glycosides
2-Hydroxyglutaric acid lactone	1	2.54069	1.70896	3	0	0	0	0	0	0	0	0	0	0	0	0	1	Organoheterocyclic compounds	Lactones
4-([2,2'-bithiophen]-5-yl)but-3-yne-1,2-diol	0	0	0	0	0	0	0	0	0	0	0	0	1	1.36105	1.60769	2	1	Lipids and lipid-like molecules	Fatty Acyls
4-(hydroxymethyl)-2-oxo-2H-chromen-7-yl acetate	0	0	0	0	1	5.77442	1.9347	3	0	0	0	0	0	0	0	0	1	Phenylpropanoids and polyketides	Coumarins and derivatives
3-Oxoglutaric acid	1	1.46651	1.98078	3	0	0	0	0	0	0	0	0	0	0	0	0	1	Organic acids and derivatives	Keto acids and derivatives
3-O-acetylecdysone 2-phosphate	0	0	0	0	1	1.21598	21.0001	2	0	0	0	0	0	0	0	0	1	Lipids and lipid-like molecules	Sterol Lipids
3-Mercapto-3-methylbutyl formate	0	0	0	0	0	0	0	0	1	1.12255	1.01724	1	0	0	0	0	1	Organic acids and derivatives	Carboxylic acids and derivatives
3-Hydroxy-L-tyrosyl-AMP	0	0	0	0	1	1.03316	3.67994	1	0	0	0	0	0	0	0	0	1	Unclassified	Unclassified
3-(2-Methylpropanoyloxy)-8-(3-methylbutanoyloxy)-9,10-epoxy-p-mentha-1,3,5-triene	1	1.25029	16.2712	3	0	0	0	0	0	0	0	0	0	0	0	0	1	Benzenoids	Phenol esters
3,4-Dihydro-2H-1-benzopyran-2-one	0	0	0	0	0	0	0	0	1	10.25	1.0957	1	0	0	0	0	1	Phenylpropanoids and polyketides	3,4-dihydrocoumarins
Agavoside B	1	2.61684	25.3281	3	0	0	0	0	0	0	0	0	0	0	0	0	1	Lipids and lipid-like molecules	Steroids and steroid derivatives
3,4,5-trihydroxy-6-[2-hydroxy-4-(2-hydroxy-3-methoxy-3-oxopropyl)phenoxy]oxane-2-carboxylic acid	0	0	0	0	0	0	0	0	0	0	0	0	1	1.68728	1.06523	1	1	Organic oxygen compounds	Organooxygen compounds
3,3',5-Triiodothyropropionic acid	0	0	0	0	1	1.23395	3.23594	1	0	0	0	0	0	0	0	0	1	Unclassified	Unclassified
2H-Indol-2-one, 4-[2-(dipropylamino)ethyl]-1,3-dihydro-7-hydroxy- glucuronide	0	0	0	0	0	0	0	0	0	0	0	0	1	1.76478	24.32	3	1	Unclassified	Unclassified
24-Methylcycloart-23-en-3beta-yl acetate	0	0	0	0	0	0	0	0	1	1.03368	3.10339	1	0	0	0	0	1	Lipids and lipid-like molecules	Steroids and steroid derivatives
5,13-bis(3-hydroxyphenyl)-18-[3,5,7-trihydroxy-2-(3-hydroxyphenyl)-3,4-dihydro-2H-1-benzopyran-4-yl]-4,12,14-trioxapentacyclo[11.7.1.0Â²,Â¹Â¹.0Â³,â¸.0Â¹âµ,Â²â°]henicosa-2(11),3(8),9,15(20),16,18-hexaene-6,9,17,19,21-pentol	0	0	0	0	0	0	0	0	0	0	0	0	1	2.59392	18.0857	3	1	Phenylpropanoids and polyketides	Flavonoids
2-{[hydroxy(2,3,4-trimethoxyphenyl)methylidene]amino}acetic acid	0	0	0	0	0	0	0	0	1	1.63026	1.72251	1	0	0	0	0	1	Benzenoids	Benzene and substituted derivatives
5,7,8-trihydroxy-3-methoxy-2-(3-methoxyphenyl)-3,4-dihydro-2H-1-benzopyran-4-one	0	0	0	0	1	12.9651	1.127	2	0	0	0	0	0	0	0	0	1	Phenylpropanoids and polyketides	Flavonoids
5-(acetyloxy)-4,14-dihydroxy-9-oxo-8,17-dioxatetracyclo[8.7.0.0Â²,â·.0Â¹Â¹,Â¹â¶]heptadeca-1(10),2,4,6,11,13,15-heptaen-13-yl acetate	1	1.26118	2.06159	3	0	0	0	0	0	0	0	0	0	0	0	0	1	Phenylpropanoids and polyketides	Isoflavonoids
2-Phenylacetamide	0	0	0	0	0	0	0	0	1	1.41958	1.20139	2	0	0	0	0	1	Benzenoids	Benzene and substituted derivatives
4-Hydroxyandrostenedione glucuronide	1	4.78981	10.2477	3	0	0	0	0	0	0	0	0	0	0	0	0	1	Lipids and lipid-like molecules	Steroids and steroid derivatives
(Â±)Fenfluramine	0	0	0	0	0	0	0	0	1	1.03234	3.44649	2	0	0	0	0	1	Unclassified	Unclassified
AG-82	1	1.19754	2.84585	2	0	0	0	0	0	0	0	0	0	0	0	0	1	Unclassified	Unclassified
4,13,14-trihydroxy-9-oxo-8,17-dioxatetracyclo[8.7.0.0Â²,â·.0Â¹Â¹,Â¹â¶]heptadeca-1(10),2,4,6,11(16),12,14-heptaen-5-yl acetate	1	2.64775	1.49736	2	0	0	0	0	0	0	0	0	0	0	0	0	1	Phenylpropanoids and polyketides	Isoflavonoids
Bay-K-8644	0	0	0	0	0	0	0	0	1	2.01867	2.82119	3	0	0	0	0	1	Unclassified	Unclassified
CAY10585	0	0	0	0	0	0	0	0	1	1.00816	2.58413	1	0	0	0	0	1	Unclassified	Unclassified
CDP-DG(16:1(9Z)/20:4(5Z,8Z,11Z,14Z))	1	4.18762	20.6971	3	0	0	0	0	0	0	0	0	0	0	0	0	1	Lipids and lipid-like molecules	Glycerophospholipids
(R)-Marmin	1	1.7695	14.1211	3	0	0	0	0	0	0	0	0	0	0	0	0	1	Phenylpropanoids and polyketides	Coumarins and derivatives
Aspartyl-Leucine	1	2.27457	1.27454	1	0	0	0	0	0	0	0	0	0	0	0	0	1	Organic acids and derivatives	Carboxylic acids and derivatives
CHAULMOSULFONE	1	4.22789	1.4451	1	0	0	0	0	0	0	0	0	0	0	0	0	1	Unclassified	Unclassified
CL(8:0/8:0/8:0/11:0)	1	1.26177	33.7243	3	0	0	0	0	0	0	0	0	0	0	0	0	1	Lipids and lipid-like molecules	Glycerophospholipids
(-)-trans-Carveol	1	1.48962	1.63666	3	0	0	0	0	0	0	0	0	0	0	0	0	1	Lipids and lipid-like molecules	Prenol lipids
Benzo[ghi]perylene	0	0	0	0	0	0	0	0	1	1.02262	4.10501	1	0	0	0	0	1	Unclassified	Unclassified
(S,S)-Nt-Histidinylalanine	1	1.14947	1.95795	2	0	0	0	0	0	0	0	0	0	0	0	0	1	Organic acids and derivatives	Carboxylic acids and derivatives
Bismuth Subsalicylate	1	1.82154	6.36958	3	0	0	0	0	0	0	0	0	0	0	0	0	1	Benzenoids	Unclassified
CAY10412	1	2.86788	18.2022	3	0	0	0	0	0	0	0	0	0	0	0	0	1	Unclassified	Unclassified
(-)-erythro-Anethole glycol 1-glucoside	0	0	0	0	0	0	0	0	1	1.06297	1.6007	1	0	0	0	0	1	Organic oxygen compounds	Organooxygen compounds
(-)-Neplanocin A	0	0	0	0	1	2.23174	1.93777	3	0	0	0	0	0	0	0	0	1	Unclassified	Unclassified
(3S,7E,9S)-9-Hydroxy-4,7-megastigmadien-3-one 9-glucoside	0	0	0	0	0	0	0	0	1	1.58569	2.97078	2	0	0	0	0	1	Lipids and lipid-like molecules	Fatty Acyls
CAY10398	0	0	0	0	0	0	0	0	1	1.30279	1.71433	1	0	0	0	0	1	Unclassified	Unclassified
Aminoadipic acid	0	0	0	0	1	1.21228	1.18917	1	0	0	0	0	0	0	0	0	1	Organic acids and derivatives	Carboxylic acids and derivatives
(-)-8-(2-Carboxy-1-phenylethyl)-3,5,7-trihydroxyflavone delta-lactone	1	1.21939	20.7703	2	0	0	0	0	0	0	0	0	0	0	0	0	1	Unclassified	Unclassified
Caulerpin	0	0	0	0	0	0	0	0	0	0	0	0	1	1.03203	5.54748	1	1	Unclassified	Unclassified
C-8 Ceramide	0	0	0	0	1	1.14587	3.0284	1	0	0	0	0	0	0	0	0	1	Unclassified	Unclassified
Benzhydrylpiperazine	1	1.47086	34.1355	3	0	0	0	0	0	0	0	0	0	0	0	0	1	Unclassified	Unclassified
PC(6:2(2E,4E)/6:2(2E,4E))	0	0	0	0	0	0	0	0	1	1.44622	3.31573	2	1	1.12444	2.64836	2	2	Lipids and lipid-like molecules	Glycerophospholipids
Vecuronium	0	0	0	0	0	0	0	0	1	1.89061	1.28555	1	1	2.22985	1.48337	1	2	Lipids and lipid-like molecules	Steroids and steroid derivatives
PC(3:0/3:0)	1	6.07225	2.61967	3	0	0	0	0	0	0	0	0	1	4.53933	2.34859	2	2	Lipids and lipid-like molecules	Glycerophospholipids
3'-Prenylapigenin 7-[rhamnosyl-(1->6)-glucoside]	1	1.0529	1.27358	1	1	1.84957	2.2722	1	0	0	0	0	0	0	0	0	2	Phenylpropanoids and polyketides	Flavonoids
Xanthopterin-B2	0	0	0	0	1	2.29835	3.04957	2	1	2.08	2.0145	2	0	0	0	0	2	Unclassified	Unclassified
2alpha,3alpha-(Difluoromethylene)-5alpha-androstan-17beta-ol acetate	1	7.11428	3.95853	2	0	0	0	0	0	0	0	0	1	5.97932	3.17671	2	2	Unclassified	Unclassified
2-amino-4-[(2-{[1-carboxy-2-hydroxy-2-(4-hydroxy-3-methoxyphenyl)ethyl]sulfanyl}-1-[(carboxymethyl)-C-hydroxycarbonimidoyl]ethyl)-C-hydroxycarbonimidoyl]butanoic acid	0	0	0	0	1	5.66559	5.41856	2	0	0	0	0	1	5.45933	4.7068	2	2	Organic acids and derivatives	Carboxylic acids and derivatives
(2R)-O-Phospho-3-sulfolactate	0	0	0	0	0	0	0	0	1	1.15973	1.56771	1	1	1.02227	1.4197	1	2	Unclassified	Unclassified
Ophionin	0	0	0	0	1	2.31284	1.21151	1	1	3.35366	1.37625	1	0	0	0	0	2	Lipids and lipid-like molecules	Polyketides
3,5-Dihydroxyphenyl 1-O-(6-O-galloyl-beta-D-glucopyranoside)	0	0	0	0	0	0	0	0	1	1.37372	1.61537	1	1	2.15711	2.08028	2	2	Organic oxygen compounds	Organooxygen compounds
[(1-oxo-3-phenylpropan-2-yl)oxy]sulfonic acid	0	0	0	0	1	2.3775	1.78973	1	1	3.44267	1.75891	1	0	0	0	0	2	Benzenoids	Benzene and substituted derivatives
aluminum acetate	1	2.01535	1.78191	2	0	0	0	0	0	0	0	0	1	1.63137	1.33939	1	2	Unclassified	Unclassified
ethyl-2,4-dimethyl-Thiazole-5-Carboxylate	1	2.48812	1.9173	2	1	1.59996	1.37588	2	0	0	0	0	0	0	0	0	2	Unclassified	Unclassified
Nimodipine	0	0	0	0	1	2.72302	4.3652	2	0	0	0	0	1	2.54876	3.6153	2	2	Organoheterocyclic compounds	Pyridines and derivatives
Xanthochymuside	1	1.87576	3.7696	3	0	0	0	0	0	0	0	0	1	1.016	2.64361	1	2	Phenylpropanoids and polyketides	Linear 1,3-diarylpropanoids
2-Pyrone-4,6-dicarboxylate	0	0	0	0	1	2.04498	1.67128	1	0	0	0	0	1	2.52152	1.34856	1	2	Unclassified	Unclassified
Sulfamethoxazole sodium	0	0	0	0	1	1.06403	1.75886	1	1	1.50381	1.70456	1	0	0	0	0	2	Unclassified	Unclassified
PG(O-16:0/14:1(9Z))	1	3.86612	1.95923	2	0	0	0	0	0	0	0	0	1	3.05363	1.77294	1	2	Lipids and lipid-like molecules	Glycerophospholipids
TPPU	0	0	0	0	0	0	0	0	1	2.95235	1.1695	1	1	4.07945	1.53545	1	2	Unclassified	Unclassified
Sudan I	0	0	0	0	1	1.93068	2.50948	2	0	0	0	0	1	2.03086	2.12454	2	2	Unclassified	Unclassified
Sempervirenoside A	0	0	0	0	1	8.8436	1.85629	2	1	8.06546	1.41778	2	0	0	0	0	2	Lipids and lipid-like molecules	Polyketides
Tetrahydropentoxyline	1	3.62161	6.02621	2	0	0	0	0	0	0	0	0	1	1.2489	2.4559	2	2	Alkaloids and derivatives	Harmala alkaloids
Ro 19-4603	0	0	0	0	1	5.00927	3.23367	3	1	3.67854	2.22949	2	0	0	0	0	2	Unclassified	Unclassified
Ranunculin	1	3.97603	1.9535	2	0	0	0	0	0	0	0	0	1	2.28431	1.03741	2	2	Unclassified	Unclassified
(Z)-Narceine imide	1	1.05897	2.20244	1	0	0	0	0	1	1.19515	2.93457	2	0	0	0	0	2	Organoheterocyclic compounds	Isoindoles and derivatives
R-95913	1	4.57783	4.73926	2	0	0	0	0	0	0	0	0	1	1.83197	1.97207	1	2	Organoheterocyclic compounds	Thienopyridines
Pyrrolidonecarboxylic acid	1	10.5756	1.1848	1	0	0	0	0	1	10.4873	1.13412	1	0	0	0	0	2	Organic acids and derivatives	Carboxylic acids and derivatives
Ticarcillin	1	3.318	3.34819	3	0	0	0	0	0	0	0	0	1	1.36612	2.18076	1	2	Organic acids and derivatives	Carboxylic acids and derivatives
1,2-Dihydroxy-3-keto-5-methylthiopentene	1	2.66056	1.95302	2	1	1.503	1.25164	2	0	0	0	0	0	0	0	0	2	Organic oxygen compounds	Organooxygen compounds
Vanillic acid	0	0	0	0	1	4.20564	3.1034	3	0	0	0	0	1	3.83313	3.0667	2	2	Benzenoids	Benzene and substituted derivatives
Tolytoxin	0	0	0	0	1	1.59155	1.18764	1	0	0	0	0	1	1.66751	1.08585	1	2	Unclassified	Unclassified
Polysorbate 20	1	5.99082	5.59107	2	0	0	0	0	0	0	0	0	1	3.89455	4.15521	2	2	Lipids and lipid-like molecules	Fatty Acyls
Plumieride	1	3.8766	2.6038	3	0	0	0	0	0	0	0	0	1	2.72366	2.20266	2	2	Unclassified	Unclassified
(S)-Ureidoglycolic acid	1	1.42951	1.95341	2	0	0	0	0	0	0	0	0	1	1.06599	1.38598	1	2	Organic acids and derivatives	Carboxylic acids and derivatives
Trehalose	0	0	0	0	1	12.2947	1.38508	2	1	13.8375	1.31135	2	0	0	0	0	2	Organic oxygen compounds	Organooxygen compounds
(R)-Mevalonic acid-5-pyrophosphate	1	4.06457	2.62747	3	0	0	0	0	0	0	0	0	1	1.62507	1.21715	1	2	Organic oxygen compounds	Organic oxoanionic compounds
Pelargonidin	0	0	0	0	1	3.91262	2.68041	2	0	0	0	0	1	3.69534	1.98757	2	2	Phenylpropanoids and polyketides	Flavonoids
Undecylprodigiosin	0	0	0	0	0	0	0	0	1	2.64292	1.17092	1	1	2.56722	1.13687	1	2	Unclassified	Unclassified
12-hydroxy-10-dodecenoic acid	0	0	0	0	1	1.32995	5.86231	2	1	1.04301	6.33415	1	0	0	0	0	2	Lipids and lipid-like molecules	Fatty Acyls
Uridine monophosphate (UMP)	0	0	0	0	0	0	0	0	1	1.49018	1.26555	1	1	1.60109	1.4428	1	2	Unclassified	Unclassified
TG(16:0/16:0/16:1(9Z))	0	0	0	0	0	0	0	0	1	1.70501	21.1937	2	1	1.49443	20.3847	2	2	Lipids and lipid-like molecules	Glycerolipids
(4-ethyl-2-methoxyphenyl)oxidanesulfonic acid	0	0	0	0	1	1.23403	1.3887	1	1	1.80745	1.4416	1	0	0	0	0	2	Organic acids and derivatives	Organic sulfuric acids and derivatives
Pradimicin C	0	0	0	0	0	0	0	0	1	2.89674	1.63608	2	1	2.53088	1.3403	2	2	Unclassified	Unclassified
2-(3,4-dihydroxy-5-methoxyphenyl)-3,5,7-trihydroxy-6-methoxy-4H-chromen-4-one	0	0	0	0	0	0	0	0	1	6.41994	1.40405	2	1	6.66954	1.34829	2	2	Phenylpropanoids and polyketides	Flavonoids
Chymosin preparation, escherichia coli k-12	0	0	0	0	0	0	0	0	1	4.21666	1.31026	2	1	4.27664	1.20526	2	2	Organic acids and derivatives	Peptidomimetics
N-Phosphohypotaurocyamine	0	0	0	0	1	1.44219	1.47749	1	1	1.9415	1.43612	1	0	0	0	0	2	Unclassified	Unclassified
BMPN-benzoic acid	0	0	0	0	1	3.006	4.99979	2	0	0	0	0	1	2.84294	4.27168	2	2	Unclassified	Unclassified
Farnesyl acetone	0	0	0	0	1	1.01695	1.21944	1	0	0	0	0	1	1.51344	1.51145	1	2	Unclassified	Unclassified
Aspartyl-Glutamate	0	0	0	0	1	1.43726	2.65411	2	1	1.09835	1.51321	1	0	0	0	0	2	Organic acids and derivatives	Carboxylic acids and derivatives
Flunisolide	1	1.2266	2.40376	1	0	0	0	0	0	0	0	0	1	1.06709	2.40645	2	2	Lipids and lipid-like molecules	Steroids and steroid derivatives
Asparaginyl-Aspartate	0	0	0	0	1	1.25262	1.38762	1	0	0	0	0	1	2.22923	1.82629	1	2	Organic acids and derivatives	Carboxylic acids and derivatives
Annuionone A	1	1.10469	5.65773	1	0	0	0	0	1	1.49021	6.20134	1	0	0	0	0	2	Organoheterocyclic compounds	Oxepanes
Etrimfos	0	0	0	0	0	0	0	0	1	1.01032	3.46904	1	1	1.18201	3.53344	1	2	Organic acids and derivatives	Organic thiophosphoric acids and derivatives
Fructoselysine 6-phosphate	1	1.58661	1.04897	1	0	0	0	0	1	2.41138	1.26939	1	0	0	0	0	2	Unclassified	Unclassified
Futalosine	0	0	0	0	1	9.60383	3.67275	3	0	0	0	0	1	7.37224	3.34604	2	2	Unclassified	Unclassified
xI-Dihydro-2-methyl-3(2H)-thiophenone	1	3.20132	1.83365	2	1	1.96583	1.23329	2	0	0	0	0	0	0	0	0	2	Organoheterocyclic compounds	Thiolanes
Ginkgolide J	1	6.53794	2.36934	3	0	0	0	0	0	0	0	0	1	4.24647	1.85178	2	2	Lipids and lipid-like molecules	Prenol lipids
Glycerophosphocholine	0	0	0	0	0	0	0	0	1	1.94606	2.73399	1	1	5.71249	3.64011	2	2	Lipids and lipid-like molecules	Glycerophospholipids
8-Oxocoformycin	0	0	0	0	1	1.57248	3.87895	3	0	0	0	0	1	1.24133	3.74736	2	2	Unclassified	Unclassified
Imetit	0	0	0	0	1	1.36135	2.84169	2	0	0	0	0	1	1.55144	2.64381	2	2	Unclassified	Unclassified
Fusarochromanone	0	0	0	0	1	8.90265	5.08935	2	0	0	0	0	1	8.64874	4.39369	2	2	Organoheterocyclic compounds	Benzopyrans
Imidaprilat	0	0	0	0	0	0	0	0	1	2.59045	3.58522	1	1	2.62925	4.13535	1	2	Organic acids and derivatives	Carboxylic acids and derivatives
Ethyl 2-hydroxy-3-(3-indolyl)propanoate glucoside	0	0	0	0	1	2.05312	1.89467	2	1	1.7593	1.30304	2	0	0	0	0	2	Lipids and lipid-like molecules	Fatty Acyls
Biotripyrrin-a	0	0	0	0	0	0	0	0	1	1.62326	13.0383	3	1	1.04028	32.768	1	2	Organoheterocyclic compounds	Pyrroles
Carboxyprimaquine	0	0	0	0	1	5.47356	4.69778	2	0	0	0	0	1	5.49335	4.12368	2	2	Unclassified	Unclassified
Cyanidin 3-(3-glucosyl-6-malonylglucoside)-4'-glucoside	0	0	0	0	1	2.35215	1.7635	1	1	1.8805	1.29041	1	0	0	0	0	2	Phenylpropanoids and polyketides	Flavonoids
Cyclopenta[c]pyrrole, benzoic acid deriv	0	0	0	0	1	1.85018	2.10959	1	1	1.58972	1.6575	1	0	0	0	0	2	Unclassified	Unclassified
Caffeoylmalic acid	0	0	0	0	0	0	0	0	1	1.19131	1.35401	1	1	1.64005	1.59182	2	2	Phenylpropanoids and polyketides	Cinnamic acids and derivatives
D-(+)-Malic acid	0	0	0	0	1	8.8707	1.55431	2	1	11.0076	1.66022	1	0	0	0	0	2	Organic acids and derivatives	Hydroxy acids and derivatives
D-(+)-Raffinose	0	0	0	0	1	11.326	1.58539	2	1	11.3999	1.29384	2	0	0	0	0	2	Organic oxygen compounds	Organooxygen compounds
Binapacryl	0	0	0	0	1	1.17457	2.71653	1	1	1.10342	1.93205	1	0	0	0	0	2	Unclassified	Unclassified
D-Apiose	0	0	0	0	1	1.59315	2.66718	1	0	0	0	0	1	2.04336	2.69138	1	2	Organic oxygen compounds	Organooxygen compounds
D-Ornithine	1	2.26631	2.53365	2	0	0	0	0	0	0	0	0	1	1.76742	1.7666	2	2	Organic acids and derivatives	Carboxylic acids and derivatives
CAY10500	0	0	0	0	0	0	0	0	1	1.86899	2.06716	2	1	1.67196	2.06778	1	2	Unclassified	Unclassified
Debromohymenialdisine	0	0	0	0	1	3.02675	5.13323	2	0	0	0	0	1	3.60175	4.94008	2	2	Unclassified	Unclassified
Deoxyinosine	0	0	0	0	1	3.1754	1.49176	2	1	2.60611	1.03473	1	0	0	0	0	2	Nucleosides, nucleotides, and analogues	Purine nucleosides
Dihydrozeatin riboside	1	1.32043	3.84661	1	0	0	0	0	0	0	0	0	1	2.15435	3.04907	2	2	Unclassified	Unclassified
C.I. Pigment Blue 63	1	1.98418	2.38369	2	0	0	0	0	0	0	0	0	1	1.52646	1.72597	2	2	Organoheterocyclic compounds	Indoles and derivatives
D-Galactose	0	0	0	0	1	5.96769	2.23222	2	1	6.21325	1.6842	2	0	0	0	0	2	Organic oxygen compounds	Organooxygen compounds
JP104	0	0	0	0	0	0	0	0	1	1.39029	4.06072	1	1	1.22333	3.60674	1	2	Unclassified	Unclassified
Gamma-glutamyl-Cysteine	0	0	0	0	1	1.60001	1.96638	2	1	1.43872	1.618	1	0	0	0	0	2	Unclassified	Unclassified
Labadoside	0	0	0	0	1	5.16593	4.09805	2	1	3.52325	2.40594	2	0	0	0	0	2	Lignans, neolignans and related compounds	Lignan glycosides
MG(0:0/18:2(9Z,12Z)/0:0)	0	0	0	0	1	1.2139	1.63705	1	0	0	0	0	1	1.13725	1.16045	1	2	Lipids and lipid-like molecules	Fatty Acyls
LysoPE(16:0/0:0)	0	0	0	0	1	1.25495	1.75066	1	0	0	0	0	1	1.10311	1.09947	1	2	Lipids and lipid-like molecules	Glycerophospholipids
Linoside B	1	2.50063	3.51857	3	0	0	0	0	0	0	0	0	1	1.58224	3.61014	1	2	Lipids and lipid-like molecules	Polyketides
5-Hydroxy-7,8-dimethoxyflavanone 5-rhamnoside	1	1.69737	2.9122	1	1	1.44597	2.37811	2	0	0	0	0	0	0	0	0	2	Unclassified	Unclassified
5-S-glutathionyl-L-DOPA	0	0	0	0	0	0	0	0	1	5.85812	1.28056	2	1	6.23136	1.21764	2	2	Organic acids and derivatives	Carboxylic acids and derivatives
JWH 200-d5	0	0	0	0	0	0	0	0	1	2.85216	2.44552	1	1	2.84927	2.16984	2	2	Unclassified	Unclassified
L-Threonine	1	1.95455	1.63415	2	1	1.22332	1.36886	1	0	0	0	0	0	0	0	0	2	Organic acids and derivatives	Carboxylic acids and derivatives
L-Pipecolic acid	0	0	0	0	1	6.57686	1.37113	1	0	0	0	0	1	9.5476	1.35266	1	2	Organic acids and derivatives	Carboxylic acids and derivatives
Maltopentaose	0	0	0	0	1	4.85325	2.01643	1	1	3.70612	1.44998	1	0	0	0	0	2	Organic oxygen compounds	Organooxygen compounds
4-Oxo-norfloxacin	0	0	0	0	1	4.71001	1.63939	2	1	4.31829	1.17442	2	0	0	0	0	2	Unclassified	Unclassified
Marindinin	1	2.04909	3.525	3	0	0	0	0	0	0	0	0	1	1.03618	3.80166	1	2	Phenylpropanoids and polyketides	Kavalactones
Citramalic acid	0	0	0	0	1	3.08462	2.80913	3	0	0	0	0	1	1.51544	1.2115	2	2	Lipids and lipid-like molecules	Fatty Acyls
MG(18:2(9Z,12Z)/0:0/0:0)	0	0	0	0	1	2.08471	1.04345	1	0	0	0	0	1	3.42407	1.39716	1	2	Lipids and lipid-like molecules	Fatty Acyls
L-Carnitine	0	0	0	0	1	1.60646	1.73361	1	1	2.53779	1.59735	1	0	0	0	0	2	Organic nitrogen compounds	Organonitrogen compounds
Methyl 6-O-galloyl-beta-D-glucopyranoside	0	0	0	0	0	0	0	0	1	1.62833	1.19685	1	1	2.12552	1.46591	1	2	Benzenoids	Benzene and substituted derivatives
6-Methyladenine	0	0	0	0	1	1.01844	2.80136	1	0	0	0	0	1	1.04716	2.18027	1	2	Organoheterocyclic compounds	Imidazopyrimidines
Methylglyoxal	0	0	0	0	1	1.03954	2.04549	2	1	1.1383	1.60492	2	0	0	0	0	2	Organic oxygen compounds	Organooxygen compounds
L-Arginine	1	6.57396	2.47161	2	0	0	0	0	0	0	0	0	1	5.01247	1.68073	2	2	Organic acids and derivatives	Carboxylic acids and derivatives
Methylsuccinic acid	0	0	0	0	1	1.00881	1.50561	1	1	1.13329	1.56436	2	0	0	0	0	2	Lipids and lipid-like molecules	Fatty Acyls
Myricitrin	0	0	0	0	1	2.25799	2.06175	3	0	0	0	0	1	1.7196	1.79166	1	2	Phenylpropanoids and polyketides	Flavonoids
Karbutilate	1	1.24086	4.65365	2	0	0	0	0	0	0	0	0	1	1.17982	4.21375	2	2	Unclassified	Unclassified
Kaempferol 3-isorhamninoside-7-rhamnoside	0	0	0	0	1	2.57375	1.43748	1	1	3.06972	1.43735	1	0	0	0	0	2	Lipids and lipid-like molecules	Polyketides
N-Acetyl-beta-D-glucosaminylamine	1	1.69229	2.16109	2	0	0	0	0	0	0	0	0	1	1.46983	1.67891	2	2	Organic oxygen compounds	Organooxygen compounds
7,8-Dihydromethanopterin	0	0	0	0	1	12.0991	5.28726	2	0	0	0	0	1	12.5722	4.77929	2	2	Unclassified	Unclassified
Melizame	1	3.04532	1.8774	2	0	0	0	0	1	3.15613	1.48368	2	0	0	0	0	2	Organic oxygen compounds	Organooxygen compounds
4-[[5-(acetylamino)-1-(hydroxymethyl)-1H-indol-3-yl]methyl]-3-methoxy-N-[(2-methylphenyl)sulfonyl]-B	1	5.25369	1.5343	2	1	5.66548	2.10307	2	0	0	0	0	0	0	0	0	2	Unclassified	Unclassified
Meperidinic acid glucuronide	1	1.33739	1.51136	1	1	1.69535	1.96171	1	1	1.51966	1.49239	1	0	0	0	0	3	Unclassified	Unclassified
4-Fluoro-L-threonine	1	4.61217	2.44613	1	1	5.04298	2.51289	1	1	5.98793	2.76793	1	0	0	0	0	3	Unclassified	Unclassified
ODQ	0	0	0	0	1	11.9643	4.52314	2	1	2.33954	1.04493	1	1	10.4782	3.56802	2	3	Unclassified	Unclassified
Maleic acid	0	0	0	0	1	2.17132	3.51154	2	1	1.80583	3.54856	1	1	1.23325	2.76311	1	3	Organic acids and derivatives	Carboxylic acids and derivatives
1-Methoxy-1-(2,4,5-trimethoxyphenyl)-2-propanol	1	2.05039	2.50868	1	0	0	0	0	1	2.7753	2.78915	1	1	2.62874	2.27221	1	3	Benzenoids	Benzene and substituted derivatives
Armillaripin	1	1.9311	2.57172	1	0	0	0	0	1	2.65484	2.88254	1	1	2.46905	2.325	1	3	Lipids and lipid-like molecules	Prenol lipids
FucÎ±1-2GalÎ²1-4GlcNAcÎ²1-3GalÎ²1-4GlcNAcÎ²-Sp	1	1.1529	1.69601	1	1	2.13794	3.13077	2	1	1.31544	1.78233	1	0	0	0	0	3	Unclassified	Unclassified
6-(4-{6-[2,4-dihydroxy-3-(3-methylbut-2-en-1-yl)benzoyl]-5-{4-[(E)-2-(2,4-dihydroxyphenyl)ethenyl]-2,6-dihydroxyphenyl}-3-(hydroxymethyl)cyclohex-3-en-1-yl}-3-hydroxyphenoxy)-3,4,5-trihydroxyoxane-2-carboxylic acid	1	2.53206	1.36114	1	1	4.21771	2.24912	1	1	3.55358	1.78842	1	0	0	0	0	3	Phenylpropanoids and polyketides	Stilbenes
Sulfate	1	2.50993	2.99638	1	0	0	0	0	1	1.82878	1.77359	1	1	2.52516	2.19107	1	3	Homogeneous non-metal compounds	Non-metal oxoanionic compounds
6-Hydroxy-4-decanolide	1	1.91651	3.58586	1	0	0	0	0	1	2.81961	4.1384	1	1	2.63008	3.35975	1	3	Lipids and lipid-like molecules	Fatty Acyls
Gentisic acid	0	0	0	0	1	1.20206	2.37133	1	1	1.62916	2.34351	1	1	1.12178	1.71667	1	3	Benzenoids	Benzene and substituted derivatives
PIM1(16:0/18:0)	0	0	0	0	1	1.12061	3.52802	1	1	1.24969	2.95949	1	1	1.40361	3.36424	1	3	Lipids and lipid-like molecules	Glycerophospholipids
Risedronate	0	0	0	0	1	2.41966	2.11067	2	1	3.32796	2.17417	2	1	1.74137	1.76944	1	3	Organic acids and derivatives	Organic phosphonic acids and derivatives
Ridogrel	0	0	0	0	1	13.092	5.15146	2	1	2.36144	1.43439	1	1	12.4135	4.37338	2	3	Benzenoids	Benzene and substituted derivatives
Glucose 6-phosphate	1	1.56058	1.00719	1	0	0	0	0	1	3.05112	1.59285	1	1	3.77305	1.56707	2	3	Organic oxygen compounds	Organooxygen compounds
Gonyautoxin II	1	1.93675	1.46039	1	0	0	0	0	1	3.13028	1.94022	1	1	2.85725	1.60113	1	3	Phenylpropanoids and polyketides	Saxitoxins, gonyautoxins, and derivatives
Precorrin 5	0	0	0	0	1	11.0777	5.82729	2	1	1.93475	2.01935	1	1	9.82984	4.87884	2	3	Unclassified	Unclassified
Nb-trans-Feruloylserotonin glucoside	1	1.56468	3.56018	1	0	0	0	0	1	1.9299	3.55749	1	1	2.34685	3.73869	1	3	Organic oxygen compounds	Organooxygen compounds
Isomangiferin	1	5.10739	1.34562	1	0	0	0	0	1	9.09165	1.96142	1	1	9.93272	1.94209	1	3	Organoheterocyclic compounds	Benzopyrans
Macarpine	1	1.34568	1.94577	1	0	0	0	0	1	2.71712	2.99443	1	1	4.38583	2.40313	3	3	Unclassified	Unclassified
Hemorphin-4	1	2.76029	1.77913	1	0	0	0	0	1	4.58218	2.53721	1	1	4.60796	2.05769	1	3	Organic acids and derivatives	Carboxylic acids and derivatives
